# Supplementary material for: Adolescent BCG revaccination induces a phenotypic shift in CD4+ T cell responses to Mycobacterium tuberculosis
Source: Nat Commun. 2024 Jun 18;15:5191. doi: 10.1038/s41467-024-49050-1 (PMC11189459; doi:10.1038/s41467-024-49050-1)
Supplement: Supplementary file 4 — Supplementary Data 1-19 [file 41467_2024_49050_MOESM4_ESM.xlsx]

## Sheet: Supplementary Data 1
Supplementary Data 1: Comparison of background subtracted median frequencies of responding CD4+ T-cells across timepoints to baseline (pre-vaccination). The Wilcoxon signed-rank test was used for comparsions and only signficant comparisons are shown, FDR q-value< 0.05,
Figure 1a
Group	Stimulus	Day	no of independent biological samples	Wilcoxon Signed Rank Test P-value	FDR Adjusted P-value (q-value)
BCG	Ag85B	28	19	0.060207366943359375	0.09031105041503906
BCG	Ag85B	168	22	0.025138854980468747	0.07541656494140624
BCG	BCG-Pasteur	28	19	9.65118408203125e-4	0.002895355224609375
BCG	BCG-Pasteur	70	17	0.004638671875000001	0.004745483398437501
BCG	BCG-Pasteur	168	18	0.004745483398437501	0.004745483398437501
BCG	TB 10.4	28	18	0.012031555175781252	0.03609466552734376
BCG	M.tb lysate	28	18	5.340576171875001e-4	5.340576171875001e-4
BCG	M.tb lysate	70	16	3.0517578125000014e-5	9.155273437500004e-5
BCG	M.tb lysate	168	15	4.2724609375000016e-4	5.340576171875001e-4
H4:IC31	Ag85B	70	20	9.5367431640625e-6	2.86102294921875e-5
H4:IC31	Ag85B	168	23	6.0319900512695306e-5	9.047985076904296e-5
H4:IC31	TB 10.4	70	18	5.340576171875001e-4	0.0016021728515625004
H4:IC31	TB 10.4	168	21	0.014165878295898436	0.021248817443847653
H4:IC31	M.tb lysate	70	20	0.0042209625244140625	0.012662887573242188
Figure 1 b
Group	Stimulus	Day	Memory Population	no of independent biological samples	Wilcoxon Signed Rank Test P-value	FDR Adjusted P-value (q-value)
BCG	Ag85B	168	TEMRA	22	0.004151344299316405	0.01660537719726562
BCG	BCG-Pasteur	28	Central	19	0.012359619140625	0.02471923828125
BCG	BCG-Pasteur	28	Effector	19	2.6702880859375e-4	0.001068115234375
BCG	BCG-Pasteur	70	Effector	17	8.392333984375002e-4	0.003356933593750001
BCG	BCG-Pasteur	168	Central	18	0.020812988281250003	0.04162597656250001
BCG	BCG-Pasteur	168	TEMRA	18	0.03423309326171876	0.04564412434895834
BCG	BCG-Pasteur	168	Effector	18	0.004005432128906251	0.016021728515625003
BCG	TB 10.4	28	TEMRA	18	0.004005432128906251	0.016021728515625003
BCG	TB 10.4	70	Central	16	0.006286621093750002	0.025146484375000007
BCG	TB 10.4	168	TEMRA	21	0.001858711242675781	0.007434844970703124
BCG	M.tb lysate	28	Central	18	0.012031555175781252	0.016042073567708336
BCG	M.tb lysate	28	TEMRA	18	0.0028076171875000004	0.005615234375000001
BCG	M.tb lysate	28	Effector	18	7.629394531250003e-5	3.051757812500001e-4
BCG	M.tb lysate	70	Central	16	0.002136230468750001	0.002848307291666668
BCG	M.tb lysate	70	TEMRA	16	2.1362304687500008e-4	4.2724609375000016e-4
BCG	M.tb lysate	70	Effector	16	3.0517578125000014e-5	1.2207031250000005e-4
BCG	M.tb lysate	168	Central	15	0.025573730468750007	0.03409830729166667
BCG	M.tb lysate	168	TEMRA	15	0.004272460937500002	0.008544921875000003
BCG	M.tb lysate	168	Effector	15	3.051757812500001e-4	0.0012207031250000004
H4:IC31	Ag85B	70	Central	20	0.002712249755859375	0.0036163330078125
H4:IC31	Ag85B	70	TEMRA	20	3.948211669921875e-4	7.89642333984375e-4
H4:IC31	Ag85B	70	Effector	20	9.5367431640625e-6	3.814697265625e-5
H4:IC31	Ag85B	168	Central	23	0.002415657043457031	0.0032208760579427076
H4:IC31	Ag85B	168	TEMRA	23	0.0012786388397216795	0.002557277679443359
H4:IC31	Ag85B	168	Effector	23	1.0657310485839842e-4	4.262924194335937e-4
H4:IC31	TB 10.4	70	TEMRA	18	0.020812988281250003	0.04162597656250001
H4:IC31	TB 10.4	70	Effector	18	0.0015792846679687502	0.006317138671875001
H4:IC31	TB 10.4	168	TEMRA	21	0.015780448913574215	0.03156089782714843
H4:IC31	TB 10.4	168	Effector	21	1.6117095947265622e-4	6.446838378906249e-4
H4:IC31	M.tb lysate	70	Effector	20	0.0072956085205078125	0.02918243408203125

## Sheet: Supplementary Data 2
Supplementary Data 2: Comparison of background subtracted median frequencies of responding CD4+ T-cells in the vaccination groups following stimulation. The two sided Wilcoxon signed-rank test was used for comparisons and only significant comparisons are shown, FDR q-value< 0.05,
Group Comparison	Stimulation	Day	Wilcoxon Rank Sum Test P-value	FDR Adjusted P-value	median_BCG Group (Background subtracted)	median_H4:IC31 Group (Background subtracted)	median_Placebo Group
BCG vs H4:IC31	Ag85B	70	3.35229e-05	0.000134092	-0.0549818	0.104951	-0.0288375
BCG vs H4:IC31	BCG-Pasteur	70	0.356947	0.356947	0.0849135	0.0471064	0.0131067
BCG vs H4:IC31	TB10.4	70	0.0820962	0.109462	-0.00951755	0.0163013	-0.0289455
BCG vs H4:IC31	M.tb lysate	70	0.00593834	0.0118767	0.398211	0.184948	0.164684
BCG vs H4:IC31	Ag85B	168	8.65468e-05	0.000346187	-0.0209159	0.0699161	-0.0191093
BCG vs H4:IC31	BCG-Pasteur	168	0.26374	0.26374	0.093178	0.0411197	0.141549
BCG vs H4:IC31	TB10.4	168	0.0200366	0.0400732	-0.040177	0.000938917	-0.0201375
BCG vs H4:IC31	M.tb lysate	168	0.0667299	0.0889731	0.221072	0.144713	0.233254
BCG vs H4:IC31	Ag85B	0	0.068536	0.274144	-0.0694016	-0.0283908	-0.0317515
BCG vs H4:IC31	BCG-Pasteur	0	0.947969	0.947969	0.0329749	0.0030073	0.0820779
BCG vs H4:IC31	TB10.4	0	0.584746	0.779661	-0.0390095	-0.0272666	0.00738132
BCG vs H4:IC31	M.tb lysate	0	0.398177	0.779661	0.149142	0.097412	0.184112
BCG vs H4:IC31	Ag85B	14 OR 28	0.265491	0.265491	-0.041281	-0.0246404	-0.0240052
BCG vs H4:IC31	BCG-Pasteur	14 OR 28	0.171669	0.250879	0.0756294	0.0128811	0.0821696
BCG vs H4:IC31	TB10.4	14 OR 28	0.188159	0.250879	-0.0252459	-0.0622	-0.0287733
BCG vs H4:IC31	M.tb lysate	14 OR 28	0.00456142	0.0182457	0.215786	0.0680328	0.187891
BCG vs Placebo	Ag85B	70	0.643499	0.827282	-0.0549818	0.104951	-0.0288375
BCG vs Placebo	BCG-Pasteur	70	0.329039	0.658078	0.0849135	0.0471064	0.0131067
BCG vs Placebo	TB10.4	70	0.827282	0.827282	-0.00951755	0.0163013	-0.0289455
BCG vs Placebo	M.tb lysate	70	0.0125967	0.0503868	0.398211	0.184948	0.164684
BCG vs Placebo	Ag85B	168	0.602684	0.602684	-0.0209159	0.0699161	-0.0191093
BCG vs Placebo	BCG-Pasteur	168	0.555432	0.602684	0.093178	0.0411197	0.141549
BCG vs Placebo	TB10.4	168	0.236541	0.602684	-0.040177	0.000938917	-0.0201375
BCG vs Placebo	M.tb lysate	168	0.335952	0.602684	0.221072	0.144713	0.233254
BCG vs Placebo	Ag85B	0	0.0456287	0.182515	-0.0694016	-0.0283908	-0.0317515
BCG vs Placebo	BCG-Pasteur	0	0.175906	0.234541	0.0329749	0.0030073	0.0820779
BCG vs Placebo	TB10.4	0	0.123224	0.234541	-0.0390095	-0.0272666	0.00738132
BCG vs Placebo	M.tb lysate	0	0.63819	0.63819	0.149142	0.097412	0.184112
BCG vs Placebo	Ag85B	14 OR 28	0.297603	0.932608	-0.041281	-0.0246404	-0.0240052
BCG vs Placebo	BCG-Pasteur	14 OR 28	0.98276	0.98276	0.0756294	0.0128811	0.0821696
BCG vs Placebo	TB10.4	14 OR 28	0.699456	0.932608	-0.0252459	-0.0622	-0.0287733
BCG vs Placebo	M.tb lysate	14 OR 28	0.52997	0.932608	0.215786	0.0680328	0.187891
H4:IC31 vs Placebo	Ag85B	70	0.00109819	0.00439275	-0.0549818	0.104951	-0.0288375
H4:IC31 vs Placebo	BCG-Pasteur	70	0.886977	0.886977	0.0849135	0.0471064	0.0131067
H4:IC31 vs Placebo	TB10.4	70	0.026435	0.05287	-0.00951755	0.0163013	-0.0289455
H4:IC31 vs Placebo	M.tb lysate	70	0.699456	0.886977	0.398211	0.184948	0.164684
H4:IC31 vs Placebo	Ag85B	168	0.00281933	0.0112773	-0.0209159	0.0699161	-0.0191093
H4:IC31 vs Placebo	BCG-Pasteur	168	0.0905702	0.18114	0.093178	0.0411197	0.141549
H4:IC31 vs Placebo	TB10.4	168	0.22127	0.295027	-0.040177	0.000938917	-0.0201375
H4:IC31 vs Placebo	M.tb lysate	168	0.52997	0.52997	0.221072	0.144713	0.233254
H4:IC31 vs Placebo	Ag85B	0	0.587195	0.587195	-0.0694016	-0.0283908	-0.0317515
H4:IC31 vs Placebo	BCG-Pasteur	0	0.175906	0.291034	0.0329749	0.0030073	0.0820779
H4:IC31 vs Placebo	TB10.4	0	0.218275	0.291034	-0.0390095	-0.0272666	0.00738132
H4:IC31 vs Placebo	M.tb lysate	0	0.132773	0.291034	0.149142	0.097412	0.184112
H4:IC31 vs Placebo	Ag85B	14 OR 28	1	1	-0.041281	-0.0246404	-0.0240052
H4:IC31 vs Placebo	BCG-Pasteur	14 OR 28	0.069944	0.168074	0.0756294	0.0128811	0.0821696
H4:IC31 vs Placebo	TB10.4	14 OR 28	0.204202	0.272269	-0.0252459	-0.0622	-0.0287733
H4:IC31 vs Placebo	M.tb lysate	14 OR 28	0.0840371	0.168074	0.215786	0.0680328	0.187891

## Sheet: Supplementary Data 3
Supplementary Data 3: Comparisons of post vaccination timepoints to baseline for each group using Phenograph in Figure 2B and c. The two-sided Wilcoxon signed-rank test was used for comparisons and only significant comparisons are shown, FDR q-value< 0.05.
Group	Stimulation	Day	Cluster	Wilcoxon Signed Rank Test P-value	FDR Adjusted P-value (q-value)
BCG	BCG-Pasteur	168	B	7.629394531250002e-6	7.629394531250001e-5
BCG	BCG-Pasteur	168	C	7.629394531250002e-6	7.629394531250001e-5
BCG	BCG-Pasteur	28	B	2.6702880859375e-5	2.6702880859375e-4
BCG	BCG-Pasteur	28	C	1.1444091796875e-5	2.288818359375e-4
BCG	BCG-Pasteur	70	B	1.0681152343750003e-4	0.0010681152343750002
BCG	BCG-Pasteur	70	C	1.5258789062500003e-5	3.0517578125000005e-4
BCG	BCG-Pasteur	70	D	0.007904052734375002	0.03952026367187501
BCG	BCG-Pasteur	70	F	0.0031585693359375004	0.021057128906250003
BCG	BCG-Pasteur	70	G	0.010986328125000002	0.04287719726562501
BCG	BCG-Pasteur	70	I	0.012863159179687502	0.04287719726562501
BCG	TB 10.4	168	C	1.8119812011718747e-5	3.6239624023437495e-4
BCG	TB 10.4	28	B	0.0028076171875000004	0.028076171875000003
BCG	TB 10.4	28	C	1.5258789062500003e-5	3.0517578125000005e-4
BCG	TB 10.4	70	C	9.155273437500004e-5	0.0018310546875000009
BCG	M.tb lysate	168	B	4.2724609375000016e-4	0.004272460937500002
BCG	M.tb lysate	168	C	1.2207031250000005e-4	0.002441406250000001
BCG	M.tb lysate	168	F	0.004272460937500002	0.028483072916666678
BCG	M.tb lysate	168	G	0.008361816406250003	0.041809082031250014
BCG	M.tb lysate	28	B	7.629394531250002e-6	1.5258789062500003e-4
BCG	M.tb lysate	28	C	1.5258789062500003e-5	1.5258789062500003e-4
BCG	M.tb lysate	28	F	0.0028076171875000004	0.01871744791666667
BCG	M.tb lysate	70	B	6.103515625000003e-5	6.103515625000002e-4
BCG	M.tb lysate	70	C	3.0517578125000014e-5	6.103515625000002e-4
BCG	M.tb lysate	70	F	9.155273437500004e-5	6.103515625000003e-4
H4:IC31	Ag85B	168	C	2.3841857910156245e-7	4.768371582031249e-6
H4:IC31	Ag85B	168	F	1.668930053710937e-6	1.668930053710937e-5
H4:IC31	Ag85B	70	A	0.0016205180022727608	0.010803453348485072
H4:IC31	Ag85B	70	B	0.01531219482421875	0.061248779296875
H4:IC31	Ag85B	70	C	0.002712249755859375	0.013561248779296875
H4:IC31	Ag85B	70	D	4.825592041015625e-4	0.004825592041015625
H4:IC31	Ag85B	70	F	1.9073486328125e-6	3.814697265625e-5
H4:IC31	TB 10.4	168	C	0.001374244689941406	0.01374244689941406
H4:IC31	TB 10.4	168	F	0.0010023117065429685	0.01374244689941406
H4:IC31	TB 10.4	70	F	1.9073486328125005e-4	0.003814697265625001
H4:IC31	M.tb lysate	168	B	0.002399444580078125	0.045589447021484375
H4:IC31	M.tb lysate	70	F	2.09808349609375e-4	0.0041961669921875

## Sheet: Supplementary Data 4
Supplementary Data 4: Bulk gene expression changes in CD4+ T cells (Day 0 vs 70) in H4:IC31 and BCG groups for the top 20 genes
Differential expression analysis was performed using the R package MAST (Finak et al., 2015)
Pr(>Chisq) corresponds to likelihood ratio test p-value; coef corresponds to the log(2) fold changes from hurdle model components
	BCG Group				H4:IC31 Group
Gene	Coef	Pr(>Chisq)	FDR q-value		Gene	Coef	Pr(>Chisq)	FDR q-value
MT2A	-0.5149	1.202690328310959e-243	6.05193773206075E-240		LTB	1.05707	1.6233672025044808e-294	8.4788468986809E-291
TNFRSF4	0.3958	3.66704815247606e-85	1.2301724202173E-82		LTA	0.7911	5.050408661148198e-168	8.79276147905901E-165
IFNG	0.3778	7.901943030761114e-52	3.7869121267419E-50		MT2A	-0.701312	3.2026226118900685e-126	2.09091223773773E-123
LTA	0.3451	1.4627531240375325e-125	1.84014343003922E-122		TCF7	-0.687078	5.825061581057761e-128	4.34632809112353E-125
IL2RA	0.3268	3.5680711848631983e-119	3.59090684044632E-116		S100A11	0.66498	5.243631084814124e-142	6.84687128899604E-139
CISH	0.31823	6.685077873199877e-159	1.68196559289709E-155		ANXA2	0.62968	9.271550941164773e-101	3.45895075469311E-98
LGALS3	0.3149	1.1363037540644545e-82	2.72280023354873E-80		CISH	0.6252	1.5957304804761164e-228	4.16725014976338E-225
S100A11	0.29186	2.4233092860011046e-78	3.81065385223674E-76		TNFRSF4	0.62348	4.0725174639067716e-35	1.68815545349088E-33
ANXA2	0.275699	1.5348322804635663e-100	8.58141781699185E-98		CCR7	-0.614598	3.42366836354433e-86	8.51515231561526E-84
GZMB	0.275465	1.8153246456841972e-60	1.23442075906525E-58		S100A6	0.5609	1.908803814197003e-101	7.66898640119304E-99
NFKBIA	0.2626	1.706978373468756e-86	6.13536798235342E-84		VIM	0.5469	6.384461244671653e-57	6.66920821618401E-55
SLAMF1	0.2620	9.186906455169562e-84	2.31142566412066E-81		SOCS1	0.5349	6.001110695392709e-100	2.08958674413574E-97
VIM	0.25617	4.4883986074286574e-66	3.96238978817211E-64		RGS1	0.5265	5.806780355987387e-56	5.72241769798531E-54
CMTM6	0.2561	6.335429200625333e-112	4.55426853393524E-109		S100A10	0.51036	6.846493316430204e-112	3.25083950833772E-109
SELL	-0.25298	1.413735839488689e-80	2.54068526582396E-78		CLIC1	0.5004	6.820930755674602e-119	3.95841348187649E-116
CD99	0.2432	5.786286380121326e-98	2.64696300588823E-95		LGALS1	0.4423	4.737281121879086e-39	2.47428192995745E-37
TNFRSF1B	0.2420	5.666671676636635e-71	6.63132369228734E-69		CD7	-0.4417	5.524399924676686e-60	7.03754653819179E-58
IL4I1	0.23277	1.701250399145033e-81	3.56695500354075E-79		MYL12A	0.44135	7.135223991375981e-134	6.21121248449279E-131
TCF7	-0.22626	3.0079725914842157e-136	5.04537269344952E-133		CD40LG	0.42626	9.39099440242554e-53	8.60511644980151E-51
TNFRSF18	0.22305	4.7623441757968745e-60	3.15317314376446E-58		TNF	0.42479	4.55660194718629E-93	1.39994893942082E-90

## Sheet: Supplementary Data 5
Supplementary Data 5: ADT markers for each CD4+ T cluster
To identify ADT cluster markers, the FindAllMarkers R function was used with test.use = LR, latent.vars = c("batch", "ptid", "arm", "stimulation", "visit"), and max.cells.per.ident = 5000.
avglog2FC: log2 fold-change of the average expression between the two groups. Positive values indicate that the protein is more highly expressed in the first group
FWER: Family wise error rate, adjusted p-value, based on Bonferroni correction using all proteins in the dataset
pct.1 & pct.2: Proportion of cells in which the ADT is detected in the first & and second groups, where the two groups are the cluster versus all other clusters combined
ADT	Cluster	avg_log2FC	p_value	FWER	pct.1	pct.2
CD7.1	Cluster 1	0.27642792410028205	0	0	1	1
CD31	Cluster 1	0.36372188807261396	0	0	0.996	0.994
CD27.1	Cluster 1	0.37611938972068637	0	0	1	0.968
CD62L	Cluster 1	0.5582001518994193	0	0	1	1
CD45RA	Cluster 1	0.8836415303234724	0	0	0.999	0.986
CD45RA	Cluster 2	0.4058404170924176	2.7534850561182565e-63	3.056368412291265e-61	0.991	0.99
CD278	Cluster 3	0.2623597208535825	2.4614635348114235e-221	2.73222452364068e-219	1	1
CD2.1	Cluster 5	0.2767594059778873	0	0	1	1
CD95	Cluster 5	0.30105362754256426	0	0	1	0.977
CD45RO	Cluster 5	0.32078507355708485	0	0	0.999	0.989
CD26	Cluster 5	0.4340545205071701	0	0	1	1
CD54	Cluster 5	0.3371457259756987	4.133132082e-314	4.587776610946e-312	1	1
CD134	Cluster 5	0.27439636535560685	3.941791804001288e-298	4.37538890244143e-296	0.993	0.951
CD196	Cluster 5	0.31920431294820195	2.174702009899478e-236	2.4139192309884206e-234	0.628	0.296
CD25	Cluster 5	0.2848818305112283	2.0440769069944652e-195	2.2689253667638563e-193	0.997	0.978
CD161	Cluster 5	0.2612505661833731	6.09282452365316e-151	6.763035221255008e-149	0.736	0.519
CD123	Cluster 6	0.2606333198391415	1.5287219506349987e-122	1.6968813652048486e-120	0.944	0.909
CD7.1	Cluster 7	0.35430188700870446	2.3479068190107064e-158	2.606176569101884e-156	1	1
CD194	Cluster 7	0.4963689211314083	1.9128954968607983e-121	2.123314001515486e-119	0.997	0.969
CD69.1	Cluster 7	0.290287768233779	3.170935547086591e-65	3.519738457266116e-63	1	1
CD127	Cluster 8	0.28515001006533636	1.163687710322302e-71	1.2916933584577553e-69	0.985	0.971
CD103	Cluster 9	1.3788472154465825	0	0	0.993	0.891
CD226.1	Cluster 9	0.26872564395185594	2.833374808569278e-81	3.1450460375118987e-79	1	0.986
CD185	Cluster 9	0.27456913640203856	7.844260236611202e-46	8.707128862638435e-44	0.573	0.285
CD196	Cluster 9	0.3030852599366765	5.1917980387481695e-39	5.762895823010468e-37	0.755	0.448
CD25	Cluster 10	0.36865411792188585	4.0593298621143955e-53	4.505856146946979e-51	1	0.987
CD27.1	Cluster 10	0.26977461677187053	8.569065335666649e-36	9.51166252258998e-34	1	0.977
CD45RA	Cluster 10	0.40681158169808196	1.0134786623979205e-27	1.1249613152616918e-25	0.996	0.99
CD244.1	Cluster 11	0.48623429845238075	1.6825218600673746e-215	1.867599264674786e-213	0.992	0.973
CD94	Cluster 11	0.6000498452925761	3.348313088692234e-191	3.71662752844838e-189	0.994	0.97
CD16	Cluster 11	0.721212934029556	2.133261605274806e-170	2.3679203818550346e-168	0.899	0.768
CD335	Cluster 11	0.41788084189340646	5.215060273203802e-130	5.78871690325622e-128	0.966	0.893
CD57	Cluster 11	0.554350674529358	3.897207845997822e-112	4.325900709057582e-110	0.969	0.898
CD56	Cluster 11	0.4964541589586824	2.823607616618614e-104	3.134204454446662e-102	0.577	0.204
CD11c	Cluster 11	0.39286823113901503	3.0292035041310082e-99	3.362415889585419e-97	0.992	0.974
CD45RA	Cluster 11	0.503880623921828	6.3467252467430806e-83	7.044865023884819e-81	0.996	0.99
TCRVdelta2	Cluster 11	0.33797296872889215	1.2475583321384824e-42	1.3847897486737154e-40	0.868	0.771
CD28.1	Cluster 12	0.3524821922882818	0	0	1	0.984
B7-H4	Cluster 12	0.38534825581370336	0	0	0.983	0.908
CD269	Cluster 12	0.4209792675044697	0	0	0.988	0.918
TCRgd	Cluster 12	0.45334104922020657	0	0	0.994	0.957
CD107a	Cluster 12	0.45466075303813214	0	0	0.999	0.993
CD66b	Cluster 12	0.46161190178226685	0	0	0.996	0.972
CD138	Cluster 12	0.4669257029940683	0	0	0.963	0.853
TCRVgamma9	Cluster 12	0.48283838963281744	0	0	0.993	0.95
CD86.1	Cluster 12	0.512281469714978	0	0	0.982	0.921
CD336	Cluster 12	0.5123454499496068	0	0	0.994	0.938
CD184	Cluster 12	0.5133403880418388	0	0	0.988	0.905
CD183	Cluster 12	0.5471182556247209	0	0	1	0.975
CD254	Cluster 12	0.5626744567712701	0	0	0.967	0.802
CD11c	Cluster 12	0.5632172787545948	0	0	0.999	0.973
CD275	Cluster 12	0.5845490185495453	0	0	0.754	0.791
CD22.1	Cluster 12	0.5898233583901197	0	0	0.978	0.849
CD272	Cluster 12	0.607364897575806	0	0	0.993	0.948
CD195	Cluster 12	0.6114377515501901	0	0	1	0.976
CD94	Cluster 12	0.6690219682430921	0	0	0.996	0.97
CD40.1	Cluster 12	0.7219934641366185	0	0	0.984	0.901
TIGIT.1	Cluster 12	0.46554792853780735	4.2346e-319	4.700392e-317	0.966	0.845
CD32	Cluster 12	0.35592217006667315	5.3731398e-316	5.9641851623e-314	0.993	0.943
CD57	Cluster 12	0.48504124376908175	3.43295572e-315	3.81058084793e-313	0.984	0.896
TSLPR	Cluster 12	0.4635980316521364	8.362201414136383e-293	9.282043569691386e-291	0.946	0.817
CD314	Cluster 12	0.40883392241844985	4.978430551722732e-289	5.526057912412233e-287	0.951	0.781
CD38.1	Cluster 12	0.4222140251300629	4.4471171165726443e-277	4.936299999395635e-275	0.997	0.961
CD274.1	Cluster 12	0.4075205003931245	2.542369301222913e-258	2.8220299243574335e-256	0.998	0.992
CD223	Cluster 12	0.47919348399603257	6.093705403324544e-255	6.764012997690244e-253	0.991	0.925
CD152	Cluster 12	0.4021135826090647	5.093553106514171e-244	5.65384394823073e-242	0.871	0.647
CD98	Cluster 12	0.2777425673695185	3.1139001763416282e-239	3.4564291957392073e-237	0.996	0.978
CD19.1	Cluster 12	0.3460179884396225	6.485142583071452e-237	7.198508267209312e-235	0.98	0.911
CD1a	Cluster 12	0.32440755192057347	3.3601565468932433e-236	3.7297737670515e-234	0.919	0.774
CD197	Cluster 12	0.27988039977771406	2.8563382307549888e-230	3.1705354361380374e-228	0.998	0.982
CD1c	Cluster 12	0.2804304980145098	5.626894796863979e-227	6.245853224519017e-225	0.958	0.849
CD81.1	Cluster 12	0.2545195830150705	1.4999679277633342e-222	1.6649643998173009e-220	0.999	0.999
CD141	Cluster 12	0.28677846077572033	8.163862051128726e-218	9.061886876752886e-216	0.96	0.868
CD337	Cluster 12	0.2603197040026154	1.5806609797109064e-215	1.754533687479106e-213	0.983	0.929
CD273	Cluster 12	0.34816697036708755	9.61706711824544e-211	1.0674944501252439e-208	0.98	0.905
CD11b	Cluster 12	0.2653551881216377	1.4940527972397588e-198	1.6583986049361324e-196	0.996	0.979
CD15	Cluster 12	0.2575377965834178	1.049911141439037e-193	1.1654013669973312e-191	0.96	0.864
CD103	Cluster 12	0.37616515519895954	5.640189164360744e-179	6.260609972440426e-177	0.979	0.889
CD185	Cluster 12	0.38476078580941653	1.5350536327176462e-177	1.7039095323165873e-175	0.612	0.277
CD335	Cluster 12	0.26441710354966863	2.9261453353425927e-177	3.248021322230278e-175	0.971	0.891
CD26	Cluster 12	0.3330361249682934	5.537483691197738e-172	6.146606897229489e-170	1	1
CD133	Cluster 12	0.3199570050589595	1.9438087283151992e-153	2.157627688429871e-151	0.815	0.595
TCRva24-Ja18	Cluster 12	0.2758870759931482	2.9613526973009323e-152	3.287101494004035e-150	0.87	0.742
CD366	Cluster 12	0.3479884119150527	3.8762968950465237e-132	4.302689553501641e-130	0.513	0.214

## Sheet: Supplementary Data 6
Supplementary Data 6: Gene markers for each CD4+ T cluster compared to all other clusters
To identify gene cluster markers, the FindAllMarkers R function was used with test.use = MAST, latent.vars = c("nCount_RNA", "batch", "ptid", "arm", "stimulation", "visit"), and max.cells.per.ident = 5000.
avglog2FC: log2 fold-change of the average expression between the two groups. Positive values indicate that the gene is more highly expressed in the first group
FWER: Family wise error rate, Adjusted p-value, based on Bonferroni correction using all genes in the dataset
pct.1 & pct.2: Proportion of cells in which the gene is detected in the first & and second groups, where the two groups are the cluster versus all other clusters combined
Gene	Cluster 1	avg_log2FC	p_value	FWER	pct.1	pct.2	Description
RACK1	Cluster 1	0.452895733032344	0	0	0.999	0.995	receptor for activated C kinase 1 [Source:HGNC Symbol
PTMA	Cluster 1	0.503896604530059	0	0	1	0.996	prothymosin alpha [Source:HGNC Symbol
EEF1A1	Cluster 1	0.5354089684683165	0	0	1	1	eukaryotic translation elongation factor 1 alpha 1 [Source:HGNC Symbol
NACA	Cluster 1	0.5481098845123604	0	0	0.999	0.994	nascent polypeptide associated complex subunit alpha [Source:HGNC Symbol
EEF1B2	Cluster 1	0.7402003288220125	0	0	0.996	0.971	eukaryotic translation elongation factor 1 beta 2 [Source:HGNC Symbol
PABPC1	Cluster 1	0.8799449023077939	0	0	0.989	0.949	poly(A) binding protein cytoplasmic 1 [Source:HGNC Symbol
CCR7	Cluster 1	0.9155096084077368	0	0	0.978	0.734	C-C motif chemokine receptor 7 [Source:HGNC Symbol
CD27	Cluster 1	0.9870843460574481	0	0	0.394	0.074	CD27 molecule [Source:HGNC Symbol
LEF1	Cluster 1	1.3521176673336757	0	0	0.651	0.176	lymphoid enhancer binding factor 1 [Source:HGNC Symbol
TCF7	Cluster 1	1.5741116810844602	0	0	0.641	0.144	transcription factor 7 [Source:HGNC Symbol
GNG8	Cluster 1	1.1062472123209144	2.96e-322	5.94005e-318	0.284	0.031	G protein subunit gamma 8 [Source:HGNC Symbol
LDHB	Cluster 1	0.515543386784501	2.453327e-317	4.9159765149e-313	0.959	0.905	lactate dehydrogenase B [Source:HGNC Symbol
STAT1	Cluster 1	0.8316672265884621	2.0611309738885444e-293	4.130094245477865e-289	0.95	0.848	signal transducer and activator of transcription 1 [Source:HGNC Symbol
LBH	Cluster 1	1.0194542187291884	5.275141936254573e-280	1.0570329411866913e-275	0.728	0.408	LBH regulator of WNT signaling pathway [Source:HGNC Symbol
PLAC8	Cluster 1	1.0996245443214925	1.9207202697638277e-275	3.848739276552758e-271	0.687	0.337	placenta associated 8 [Source:HGNC Symbol
SELL	Cluster 1	1.0763032049918646	7.127877765993665e-275	1.4282841467498106e-270	0.838	0.504	selectin L [Source:HGNC Symbol
MALAT1	Cluster 1	0.7355538659346736	1.2962261685562283e-243	2.5973779965529702e-239	1	0.999	metastasis associated lung adenocarcinoma transcript 1 [Source:HGNC Symbol
IMPDH2	Cluster 1	0.6071744679369084	8.629235036435766e-235	1.7291261166009988e-230	0.679	0.491	inosine monophosphate dehydrogenase 2 [Source:HGNC Symbol
MT2A	Cluster 1	0.9518860696577538	7.954900097474691e-234	1.5940028815319786e-229	0.926	0.742	metallothionein 2A [Source:HGNC Symbol
AIF1	Cluster 1	0.5439957076122581	1.7181460113645981e-214	3.442820977572382e-210	0.217	0.029	allograft inflammatory factor 1 [Source:HGNC Symbol
HMGA1	Cluster 1	0.7260179901263513	6.748992275650452e-211	1.3523630721948378e-206	0.558	0.284	high mobility group AT-hook 1 [Source:HGNC Symbol
ACTN1	Cluster 1	0.57426528447218	7.220817628766139e-193	1.446907436452159e-188	0.252	0.057	actinin alpha 1 [Source:HGNC Symbol
TPT1	Cluster 1	0.3042538796392771	1.00339596226648e-192	2.0106048291895724e-188	1	0.998	tumor protein, translationally-controlled 1 [Source:HGNC Symbol
CD38	Cluster 1	0.7800961447664305	4.592889866957329e-191	9.203232715409097e-187	0.407	0.137	CD38 molecule [Source:HGNC Symbol
SARAF	Cluster 1	0.6973809207877513	1.2027864473418061e-189	2.410143483183511e-185	0.965	0.904	store-operated calcium entry associated regulatory factor [Source:HGNC Symbol
C12orf57	Cluster 1	0.6838032197515005	1.3345991677562718e-189	2.6742698123500174e-185	0.765	0.583	chromosome 12 open reading frame 57 [Source:HGNC Symbol
HNRNPA1	Cluster 1	0.32517670104034746	1.0904846127395656e-179	2.1851130670075414e-175	0.972	0.961	heterogeneous nuclear ribonucleoprotein A1 [Source:HGNC Symbol
CD37	Cluster 1	0.6442641068871939	1.4672958154741878e-177	2.9401673550471775e-173	0.885	0.766	CD37 molecule [Source:HGNC Symbol
EVL	Cluster 1	0.6898783633270398	6.526308691549606e-177	1.30774173561271e-172	0.736	0.54	Enah/Vasp-like [Source:HGNC Symbol
TOMM7	Cluster 1	0.4580948028277052	1.2969716536278347e-172	2.598871799539455e-168	0.92	0.85	translocase of outer mitochondrial membrane 7 [Source:HGNC Symbol
BTF3	Cluster 1	0.33735939914992175	5.904544128334062e-170	1.1831525524355794e-165	0.986	0.973	basic transcription factor 3 [Source:HGNC Symbol
IFIT2	Cluster 1	0.9931733871418992	2.4113899940371323e-169	4.831943270051606e-165	0.523	0.209	interferon induced protein with tetratricopeptide repeats 2 [Source:HGNC Symbol
CALM3	Cluster 1	0.5902165907664592	1.1411075158871833e-167	2.2865512403347377e-163	0.703	0.591	calmodulin 3 [Source:HGNC Symbol
ATP5MC2	Cluster 1	0.40935887436154994	1.5800603255740877e-166	3.166124880385357e-162	0.96	0.926	ATP synthase membrane subunit c locus 2 [Source:HGNC Symbol
FYB1	Cluster 1	0.7247124073589797	3.871922713554654e-166	7.758558733420815e-162	0.717	0.508	FYN binding protein 1 [Source:HGNC Symbol
GYPC	Cluster 1	0.6775331144637784	1.1843205179624639e-163	2.373141453893185e-159	0.528	0.32	glycophorin C (Gerbich blood group) [Source:HGNC Symbol
FAU	Cluster 1	0.2615775125043225	3.320926525077459e-163	6.654472570950212e-159	1	0.999	FAU ubiquitin like and ribosomal protein S30 fusion [Source:HGNC Symbol
ANP32B	Cluster 1	0.4641330042935672	6.542141293501799e-157	1.3109142723918905e-152	0.854	0.768	acidic nuclear phosphoprotein 32 family member B [Source:HGNC Symbol
HMGN2	Cluster 1	0.4716497243492406	4.0748383054124595e-153	8.165160996385486e-149	0.818	0.75	high mobility group nucleosomal binding domain 2 [Source:HGNC Symbol
UBA52	Cluster 1	0.2844632729103438	9.302691400110012e-153	1.8640733027540442e-148	0.996	0.99	ubiquitin A-52 residue ribosomal protein fusion product 1 [Source:HGNC Symbol
SELENOH	Cluster 1	0.4807395873212912	6.401126610277704e-148	1.2826577501674464e-143	0.769	0.661	selenoprotein H [Source:HGNC Symbol
ABLIM1	Cluster 1	0.6250581729451058	5.3870684182848e-140	1.0794607696559082e-135	0.321	0.1	actin binding LIM protein 1 [Source:HGNC Symbol
EPHX2	Cluster 1	0.5192777473490804	4.751666183643296e-139	9.521388698784436e-135	0.208	0.037	epoxide hydrolase 2 [Source:HGNC Symbol
NOP53	Cluster 1	0.5431050492346254	1.224328204602521e-138	2.4533088563825314e-134	0.86	0.758	NOP53 ribosome biogenesis factor [Source:HGNC Symbol
TMIGD2	Cluster 1	0.45122106386585054	3.359984539152541e-135	6.732737019553861e-131	0.194	0.035	transmembrane and immunoglobulin domain containing 2 [Source:HGNC Symbol
SESN3	Cluster 1	0.6012490203360281	1.570016677328898e-134	3.145999418031646e-130	0.245	0.07	sestrin 3 [Source:HGNC Symbol
TARBP1	Cluster 1	0.5208407095426805	3.72455669803096e-132	7.463266711514439e-128	0.196	0.031	TAR (HIV-1) RNA binding protein 1 [Source:HGNC Symbol
SEPT9	Cluster 1	0.7074221335035692	6.065467339240883e-131	1.2153983454370881e-126	0.519	0.315	NA
PTPRC	Cluster 1	0.4576332703557564	8.669593378806378e-131	1.737213121245222e-126	0.944	0.893	protein tyrosine phosphatase receptor type C [Source:HGNC Symbol
IL16	Cluster 1	0.6160287465197973	3.22731495739993e-129	6.466893711637979e-125	0.562	0.385	interleukin 16 [Source:HGNC Symbol
TRIM22	Cluster 1	0.6314130646103038	1.8498011179980997e-126	3.706631480244592e-122	0.826	0.662	tripartite motif containing 22 [Source:HGNC Symbol
PFDN5	Cluster 1	0.3784523203805965	4.146507745856475e-125	8.308772221147204e-121	0.971	0.95	prefoldin subunit 5 [Source:HGNC Symbol
EIF3E	Cluster 1	0.39925933908033895	6.747419072852494e-125	1.3520478338181827e-120	0.838	0.78	eukaryotic translation initiation factor 3 subunit E [Source:HGNC Symbol
PHGDH	Cluster 1	0.41026581513129823	9.40844612349718e-123	1.885264434226365e-118	0.147	0.026	phosphoglycerate dehydrogenase [Source:HGNC Symbol
ZFAS1	Cluster 1	0.5590237568644587	1.7691938129082302e-122	3.545110562305512e-118	0.71	0.53	ZNFX1 antisense RNA 1 [Source:HGNC Symbol
MLLT3	Cluster 1	0.528275434440495	8.864962882474221e-122	1.7763612623901844e-117	0.353	0.164	MLLT3 super elongation complex subunit [Source:HGNC Symbol
GNPDA1	Cluster 1	0.511335034229567	1.0669507320783464e-120	2.1379558769385905e-116	0.412	0.253	glucosamine-6-phosphate deaminase 1 [Source:HGNC Symbol
PPDPF	Cluster 1	0.4098471775906698	3.3451143270596435e-119	6.702940088562113e-115	0.954	0.925	pancreatic progenitor cell differentiation and proliferation factor [Source:HGNC Symbol
CAMK4	Cluster 1	0.6305255917956674	4.772635087720249e-118	9.563406188773835e-114	0.624	0.428	calcium/calmodulin dependent protein kinase IV [Source:HGNC Symbol
RGCC	Cluster 1	0.7069690696913253	6.492214853103321e-118	1.3009100122648434e-113	0.416	0.213	regulator of cell cycle [Source:HGNC Symbol
C6orf48	Cluster 1	0.54916413762233	3.985397378228825e-111	7.98593926649492e-107	0.363	0.183	NA
LRRN3	Cluster 1	0.4822828114563664	1.6212554559548467e-110	3.2486716826423217e-106	0.12	0.012	leucine rich repeat neuronal 3 [Source:HGNC Symbol
RGS10	Cluster 1	0.5074082803751077	5.904670560195834e-110	1.1831778868520412e-105	0.706	0.598	regulator of G protein signaling 10 [Source:HGNC Symbol
TRABD2A	Cluster 1	0.40265768246302563	5.03127072901347e-109	1.0081660286797192e-104	0.224	0.08	TraB domain containing 2A [Source:HGNC Symbol
FHIT	Cluster 1	0.3402822398231724	2.1673235762467385e-106	4.342882982083214e-102	0.138	0.022	fragile histidine triad diadenosine triphosphatase [Source:HGNC Symbol
PAICS	Cluster 1	0.4587098863000033	1.0710418248271111e-103	2.1461536085885654e-99	0.518	0.383	phosphoribosylaminoimidazole carboxylase and phosphoribosylaminoimidazolesuccinocarboxamide synthase [Source:HGNC Symbol
EIF4B	Cluster 1	0.3605138285553968	1.0004548175291174e-102	2.0047113633648456e-98	0.703	0.635	eukaryotic translation initiation factor 4B [Source:HGNC Symbol
CSK	Cluster 1	0.4378983002455018	4.318304415884315e-101	8.653018388548991e-97	0.466	0.324	C-terminal Src kinase [Source:HGNC Symbol
APEX1	Cluster 1	0.3752279293942469	1.3531752079384354e-98	2.711492481667037e-94	0.552	0.439	apurinic/apyrimidinic endodeoxyribonuclease 1 [Source:HGNC Symbol
LINC01550	Cluster 1	0.4474205644659529	4.003425035888525e-98	8.022063086913427e-94	0.226	0.072	long intergenic non-protein coding RNA 1550 [Source:HGNC Symbol
STMN1	Cluster 1	0.4911750273946138	1.1237565281623601e-97	2.2517833311317373e-93	0.251	0.096	stathmin 1 [Source:HGNC Symbol
IDH2	Cluster 1	0.40526916361992493	6.046126952998706e-97	1.2115229188418807e-92	0.444	0.299	isocitrate dehydrogenase (NADP(+)) 2, mitochondrial [Source:HGNC Symbol
NAP1L1	Cluster 1	0.4331207029188733	8.472693552917654e-97	1.6977583341336396e-92	0.774	0.68	nucleosome assembly protein 1 like 1 [Source:HGNC Symbol
MIR155HG	Cluster 1	0.6121258146423232	7.3134192192328325e-96	1.465462943149875e-91	0.637	0.599	MIR155 host gene [Source:HGNC Symbol
PTPN6	Cluster 1	0.5020316261522372	9.920483052780425e-95	1.9878663941161417e-90	0.385	0.234	protein tyrosine phosphatase non-receptor type 6 [Source:HGNC Symbol
EIF3H	Cluster 1	0.3700858927943169	3.0079855586824254e-93	6.027401462487844e-89	0.823	0.763	eukaryotic translation initiation factor 3 subunit H [Source:HGNC Symbol
CYSLTR1	Cluster 1	0.43461257585656915	7.06844727395493e-93	1.416375464755089e-88	0.172	0.039	cysteinyl leukotriene receptor 1 [Source:HGNC Symbol
PNRC1	Cluster 1	0.5248534245496679	9.193822274996919e-91	1.8422581074638826e-86	0.81	0.694	proline rich nuclear receptor coactivator 1 [Source:HGNC Symbol
EIF3F	Cluster 1	0.2667274802871922	1.0934347936421064e-90	2.191024639500053e-86	0.813	0.79	eukaryotic translation initiation factor 3 subunit F [Source:HGNC Symbol
SNHG8	Cluster 1	0.5115293898611594	3.1197863901355713e-90	6.251427968553658e-86	0.486	0.312	small nucleolar RNA host gene 8 [Source:HGNC Symbol
NUCB2	Cluster 1	0.4842240751459356	7.639660172786479e-88	1.5308351054229548e-83	0.45	0.286	nucleobindin 2 [Source:HGNC Symbol
LAYN	Cluster 1	0.3341708269332016	9.080339994386682e-87	1.8195185280752036e-82	0.106	0.011	layilin [Source:HGNC Symbol
COX7C	Cluster 1	0.29145541608688097	2.130925237325653e-85	4.269947990553144e-81	0.967	0.953	cytochrome c oxidase subunit 7C [Source:HGNC Symbol
BACH2	Cluster 1	0.3955543286618717	5.739974017544653e-85	1.1501759936355976e-80	0.198	0.068	BTB domain and CNC homolog 2 [Source:HGNC Symbol
IFNGR2	Cluster 1	0.4528591654178764	1.5435584110890695e-84	3.0929823441402773e-80	0.356	0.207	interferon gamma receptor 2 [Source:HGNC Symbol
STAG3	Cluster 1	0.352704530004437	4.099870718464146e-84	8.215320945658455e-80	0.16	0.049	stromal antigen 3 [Source:HGNC Symbol
COX4I1	Cluster 1	0.3112134577030403	1.250087146213982e-82	2.504924623583577e-78	0.988	0.983	cytochrome c oxidase subunit 4I1 [Source:HGNC Symbol
NUCKS1	Cluster 1	0.39612723463885713	6.852581894986252e-82	1.3731203601173451e-77	0.586	0.482	nuclear casein kinase and cyclin dependent kinase substrate 1 [Source:HGNC Symbol
MT1X	Cluster 1	0.462726694993005	1.3828153366938476e-80	2.770885371667132e-76	0.43	0.327	metallothionein 1X [Source:HGNC Symbol
ATP5MC1	Cluster 1	0.26172502059606284	1.1729440070590412e-78	2.3503452013449066e-74	0.59	0.553	ATP synthase membrane subunit c locus 1 [Source:HGNC Symbol
TMSB4X	Cluster 1	0.2991236944700928	4.738737532744428e-78	9.495482268113286e-74	0.998	0.995	thymosin beta 4 X-linked [Source:HGNC Symbol
CHCHD10	Cluster 1	0.3171146366141273	1.540682288601893e-77	3.087219169900473e-73	0.506	0.433	coiled-coil-helix-coiled-coil-helix domain containing 10 [Source:HGNC Symbol
SCML1	Cluster 1	0.2653925437697232	2.8549783757541384e-77	5.720805669336143e-73	0.114	0.021	Scm polycomb group protein like 1 [Source:HGNC Symbol
HMGN1	Cluster 1	0.31480984392158406	5.7285775453364105e-77	1.14789236853451e-72	0.847	0.801	high mobility group nucleosome binding domain 1 [Source:HGNC Symbol
RARRES3	Cluster 1	0.47910795667251316	6.678700172273586e-77	1.3382779405201813e-72	0.774	0.599	NA
FBL	Cluster 1	0.2856537994493351	1.1298149002797348e-76	2.263923097180533e-72	0.683	0.631	fibrillarin [Source:HGNC Symbol
LPIN2	Cluster 1	0.4256366813302721	1.524720925951216e-76	3.0552357914210466e-72	0.553	0.443	lipin 2 [Source:HGNC Symbol
EEF1D	Cluster 1	0.305845759518351	6.506668781603915e-76	1.3038062904577925e-71	0.985	0.977	eukaryotic translation elongation factor 1 delta [Source:HGNC Symbol
HILPDA	Cluster 1	0.9513701562367927	7.124419128647122e-75	1.4275911049983103e-70	0.47	0.318	hypoxia inducible lipid droplet associated [Source:HGNC Symbol
TRAF3IP3	Cluster 1	0.42438063500133216	9.864737779485942e-75	1.976696156253393e-70	0.527	0.413	TRAF3 interacting protein 3 [Source:HGNC Symbol
HIST1H1D	Cluster 1	0.37074285503149906	2.2557883368053772e-73	4.520148669290615e-69	0.248	0.131	histone cluster 1 H1 family member d [Source:HGNC Symbol
ATM	Cluster 1	0.3848774858012594	2.253946772890277e-71	4.5164585435175376e-67	0.228	0.109	ATM serine/threonine kinase [Source:HGNC Symbol
SCML4	Cluster 1	0.3067520749481446	6.6143410874708806e-71	1.325381667107415e-66	0.133	0.035	Scm polycomb group protein like 4 [Source:HGNC Symbol
ST13	Cluster 1	0.2920932344171987	3.310071939745346e-69	6.632722152861725e-65	0.762	0.728	ST13 Hsp70 interacting protein [Source:HGNC Symbol
ALKBH7	Cluster 1	0.36833780834039065	3.5545979372034305e-69	7.122703346568234e-65	0.481	0.376	alkB homolog 7 [Source:HGNC Symbol
GSTM3	Cluster 1	0.3490422147160282	9.626805527267465e-69	1.9290192915538546e-64	0.244	0.123	glutathione S-transferase mu 3 [Source:HGNC Symbol
FAM102A	Cluster 1	0.28588285972473254	2.1240288893939855e-67	4.256129088567668e-63	0.144	0.045	family with sequence similarity 102 member A [Source:HGNC Symbol
PCBP2	Cluster 1	0.2788869617481162	2.154378016488018e-67	4.31694266943869e-63	0.984	0.974	poly(rC) binding protein 2 [Source:HGNC Symbol
IFITM3	Cluster 1	0.4984249346423031	2.8549442240525355e-67	5.72073723615647e-63	0.812	0.645	interferon induced transmembrane protein 3 [Source:HGNC Symbol
CHD3	Cluster 1	0.41795517897901263	5.753272764029708e-67	1.1528407964562729e-62	0.338	0.202	chromodomain helicase DNA binding protein 3 [Source:HGNC Symbol
SPINT2	Cluster 1	0.3229178138529204	2.785007865009817e-66	5.5805987599066715e-62	0.388	0.267	serine peptidase inhibitor, Kunitz type 2 [Source:HGNC Symbol
CD48	Cluster 1	0.35184599902370506	1.2684744171368927e-65	2.5417690370589055e-61	0.822	0.756	CD48 molecule [Source:HGNC Symbol
BEX3	Cluster 1	0.2574253697681028	2.5731057394315975e-65	5.155989280673035e-61	0.109	0.025	brain expressed X-linked 3 [Source:HGNC Symbol
TRBC2	Cluster 1	0.4527729883247247	7.921354519174266e-65	1.5872810185521393e-60	0.714	0.627	T cell receptor beta constant 2 [Source:HGNC Symbol
LMO7	Cluster 1	0.3240031076339856	4.509061224428496e-64	9.03525688150982e-60	0.151	0.045	LIM domain 7 [Source:HGNC Symbol
ANXA2R	Cluster 1	0.4586935951781073	5.483084376382598e-64	1.098700447339545e-59	0.292	0.157	annexin A2 receptor [Source:HGNC Symbol
UBASH3A	Cluster 1	0.4762351012500121	2.617279145815184e-63	5.244503952384466e-59	0.377	0.221	ubiquitin associated and SH3 domain containing A [Source:HGNC Symbol
CD7	Cluster 1	0.26463318141711145	2.6647916682358204e-63	5.339709544810937e-59	0.966	0.859	CD7 molecule [Source:HGNC Symbol
NEXN	Cluster 1	0.3055540363138488	8.886914173995024e-63	1.780759862185123e-58	0.126	0.031	nexilin F-actin binding protein [Source:HGNC Symbol
PDE3B	Cluster 1	0.4310880890742723	1.9455384092456055e-62	3.898469864446344e-58	0.348	0.212	phosphodiesterase 3B [Source:HGNC Symbol
PIK3IP1	Cluster 1	0.5619641895426853	5.880878803053486e-62	1.1784104945558575e-57	0.361	0.202	phosphoinositide-3-kinase interacting protein 1 [Source:HGNC Symbol
BCAS4	Cluster 1	0.2602946619070483	1.688607269669323e-61	3.38363124696339e-57	0.17	0.076	breast carcinoma amplified sequence 4 [Source:HGNC Symbol
ABRAXAS1	Cluster 1	0.3357198983835835	7.89571188776628e-61	1.582142748070607e-56	0.201	0.087	abraxas 1, BRCA1 A complex subunit [Source:HGNC Symbol
LIMD2	Cluster 1	0.35347105120677247	1.1022712382784076e-60	2.2087311072622733e-56	0.837	0.758	LIM domain containing 2 [Source:HGNC Symbol
NSA2	Cluster 1	0.30272812144730543	5.132582523699178e-60	1.0284668860988413e-55	0.689	0.639	NSA2 ribosome biogenesis factor [Source:HGNC Symbol
OXA1L	Cluster 1	0.33692770795863924	1.3603950688480867e-58	2.725959638957796e-54	0.491	0.401	OXA1L mitochondrial inner membrane protein [Source:HGNC Symbol
SP110	Cluster 1	0.4405642552641351	1.5596141549898583e-58	3.125154843768678e-54	0.663	0.54	SP110 nuclear body protein [Source:HGNC Symbol
LTA4H	Cluster 1	0.2668425181060432	4.120947917679789e-58	8.257555437446761e-54	0.468	0.395	leukotriene A4 hydrolase [Source:HGNC Symbol
TNFRSF14	Cluster 1	0.432585348057853	5.0187231709548565e-58	1.0056517489959342e-53	0.698	0.588	TNF receptor superfamily member 14 [Source:HGNC Symbol
GZMM	Cluster 1	0.3741591353413519	2.4715133276978444e-57	4.952418406040941e-53	0.448	0.332	granzyme M [Source:HGNC Symbol
CD52	Cluster 1	0.25601494318547946	2.6155787197908644e-57	5.241096638716934e-53	0.459	0.371	CD52 molecule [Source:HGNC Symbol
ZFP36L2	Cluster 1	0.5315846831045907	7.758238319003131e-57	1.5545957943618472e-52	0.704	0.57	ZFP36 ring finger protein like 2 [Source:HGNC Symbol
UBE2L6	Cluster 1	0.33617014520203314	1.7606673003608818e-55	3.528025136463135e-51	0.859	0.797	ubiquitin conjugating enzyme E2 L6 [Source:HGNC Symbol
NME4	Cluster 1	0.2877984548480017	2.0992257627574268e-55	4.206428583413332e-51	0.33	0.239	NME/NM23 nucleoside diphosphate kinase 4 [Source:HGNC Symbol
PDCD4	Cluster 1	0.48548510062617933	1.0024977772220709e-54	2.0088050459975856e-50	0.536	0.395	programmed cell death 4 [Source:HGNC Symbol
TMEM123	Cluster 1	0.3776249986945437	1.5328637821925288e-54	3.0715524467573893e-50	0.762	0.705	transmembrane protein 123 [Source:HGNC Symbol
MT1E	Cluster 1	0.48119731395116344	4.633093014757329e-54	9.283791782970737e-50	0.198	0.112	metallothionein 1E [Source:HGNC Symbol
ALDOC	Cluster 1	0.36119210289566894	9.197353741983703e-54	1.8429657428186942e-49	0.344	0.239	aldolase, fructose-bisphosphate C [Source:HGNC Symbol
TRAC	Cluster 1	0.3513538442049441	1.3762687558458164e-53	2.757767332963847e-49	0.427	0.332	T cell receptor alpha constant [Source:HGNC Symbol
NELL2	Cluster 1	0.35122264915598644	3.97432509697038e-53	7.963752629309247e-49	0.152	0.055	neural EGFL like 2 [Source:HGNC Symbol
UQCRB	Cluster 1	0.28906167965287555	4.605237047877517e-53	9.227973996536969e-49	0.875	0.847	ubiquinol-cytochrome c reductase binding protein [Source:HGNC Symbol
OXNAD1	Cluster 1	0.35947369992042844	7.35970472598001e-53	1.4747376329918744e-48	0.38	0.273	oxidoreductase NAD binding domain containing 1 [Source:HGNC Symbol
GBP2	Cluster 1	0.39932021080066527	2.0632019189320676e-52	4.134244005156077e-48	0.845	0.792	guanylate binding protein 2 [Source:HGNC Symbol
SEPT6	Cluster 1	0.33814840400024027	2.305170206911952e-52	4.6191000606101695e-48	0.764	0.703	NA
MBNL1	Cluster 1	0.32895897716742506	3.968166960395185e-52	7.951412955239872e-48	0.681	0.629	muscleblind like splicing regulator 1 [Source:HGNC Symbol
EPHB6	Cluster 1	0.34079043586175595	2.4038122971743534e-51	4.816759081077969e-47	0.14	0.049	EPH receptor B6 [Source:HGNC Symbol
CLUAP1	Cluster 1	0.25971468052673297	4.1730041728809746e-51	8.361865761618897e-47	0.14	0.057	clusterin associated protein 1 [Source:HGNC Symbol
LYSMD2	Cluster 1	0.3339439426719121	3.72799911688651e-48	7.470164630417189e-44	0.471	0.376	LysM domain containing 2 [Source:HGNC Symbol
PRKACB	Cluster 1	0.2596649628264139	8.155157892628741e-48	1.634130538524947e-43	0.179	0.097	protein kinase cAMP-activated catalytic subunit beta [Source:HGNC Symbol
GPR174	Cluster 1	0.35000437083148006	8.294502220587797e-48	1.662052354961383e-43	0.292	0.174	G protein-coupled receptor 174 [Source:HGNC Symbol
GPX4	Cluster 1	0.2727286141865277	8.613518559446493e-48	1.7259768489418884e-43	0.739	0.679	glutathione peroxidase 4 [Source:HGNC Symbol
FKBP5	Cluster 1	0.34309133505629885	1.542700235725207e-47	3.0912627323461694e-43	0.311	0.201	FKBP prolyl isomerase 5 [Source:HGNC Symbol
EPB41L4A-AS1	Cluster 1	0.3360418168052134	1.24756013041407e-46	2.4998609893237134e-42	0.215	0.108	EPB41L4A antisense RNA 1 [Source:HGNC Symbol
MAL	Cluster 1	0.42853852655464464	3.991095995091238e-46	7.997358154963822e-42	0.601	0.506	mal, T cell differentiation protein [Source:HGNC Symbol
DCK	Cluster 1	0.34099509138798456	1.6113052846935517e-45	3.228733529468939e-41	0.465	0.364	deoxycytidine kinase [Source:HGNC Symbol
GBP5	Cluster 1	0.3865397343881818	1.572239019856777e-44	3.15045254798901e-40	0.877	0.797	guanylate binding protein 5 [Source:HGNC Symbol
EIF4A2	Cluster 1	0.28943133516315456	3.459561577604093e-44	6.932269489203081e-40	0.743	0.701	eukaryotic translation initiation factor 4A2 [Source:HGNC Symbol
NSMCE1	Cluster 1	0.2502623671910128	4.2495894839071777e-44	8.515327407853204e-40	0.341	0.284	NSE1 homolog, SMC5-SMC6 complex component [Source:HGNC Symbol
LGALS3BP	Cluster 1	0.3013632860719184	4.520734974910296e-44	9.058648742725251e-40	0.457	0.324	galectin 3 binding protein [Source:HGNC Symbol
ABHD14B	Cluster 1	0.3116411085909138	5.745189562206724e-44	1.1512210844749835e-39	0.294	0.207	abhydrolase domain containing 14B [Source:HGNC Symbol
GPI	Cluster 1	0.48591159068840906	7.233924749481821e-44	1.4495338413011674e-39	0.766	0.759	glucose-6-phosphate isomerase [Source:HGNC Symbol
PNISR	Cluster 1	0.3724010587439761	4.11827233615198e-43	8.252194107181338e-39	0.623	0.541	PNN interacting serine and arginine rich protein [Source:HGNC Symbol
BEX2	Cluster 1	0.25695228463899816	6.79556043536793e-43	1.3616944000390258e-38	0.202	0.109	brain expressed X-linked 2 [Source:HGNC Symbol
TMEM243	Cluster 1	0.29075712459526826	5.947621759058892e-42	1.1917844480802208e-37	0.441	0.366	transmembrane protein 243 [Source:HGNC Symbol
DHRS3	Cluster 1	0.32177575411932957	2.003296027362024e-41	4.014204579628024e-37	0.194	0.105	dehydrogenase/reductase 3 [Source:HGNC Symbol
ITM2B	Cluster 1	0.31776793478682963	2.2777709231192638e-41	4.564197375746381e-37	0.945	0.915	integral membrane protein 2B [Source:HGNC Symbol
CALHM6	Cluster 1	0.28790425737591396	3.6516614038855e-41	7.317199121105764e-37	0.176	0.096	calcium homeostasis modulator family member 6 [Source:HGNC Symbol
THEMIS	Cluster 1	0.3563011982157783	2.5520965019645106e-40	5.1138909706364864e-36	0.324	0.236	thymocyte selection associated [Source:HGNC Symbol
ARHGEF6	Cluster 1	0.2639213278621124	1.3231771118413277e-39	2.6513822967076525e-35	0.265	0.18	Rac/Cdc42 guanine nucleotide exchange factor 6 [Source:HGNC Symbol
TRANK1	Cluster 1	0.3244142975298717	1.9180990981266098e-39	3.8434869728261005e-35	0.256	0.146	tetratricopeptide repeat and ankyrin repeat containing 1 [Source:HGNC Symbol
ITM2A	Cluster 1	0.3858226920335175	3.835760117138556e-39	7.686096122722239e-35	0.494	0.404	integral membrane protein 2A [Source:HGNC Symbol
DNPH1	Cluster 1	0.27084066604119417	9.518508892925622e-39	1.9073188119644361e-34	0.489	0.424	2'-deoxynucleoside 5'-phosphate N-hydrolase 1 [Source:HGNC Symbol
STAT3	Cluster 1	0.31774171790175076	1.1330500277016101e-38	2.2704056455084866e-34	0.781	0.768	signal transducer and activator of transcription 3 [Source:HGNC Symbol
IFIT3	Cluster 1	0.5045384071397159	2.149920341584051e-38	4.3080103804661214e-34	0.777	0.589	interferon induced protein with tetratricopeptide repeats 3 [Source:HGNC Symbol
SMAP2	Cluster 1	0.3266309661732397	2.41201424937537e-38	4.833194152898366e-34	0.464	0.372	small ArfGAP2 [Source:HGNC Symbol
NUB1	Cluster 1	0.3781195303640206	7.531526468560028e-37	1.5091672737700583e-32	0.593	0.476	negative regulator of ubiquitin like proteins 1 [Source:HGNC Symbol
DGKA	Cluster 1	0.2503879871896003	1.8078124127875916e-36	3.622494512743776e-32	0.351	0.288	diacylglycerol kinase alpha [Source:HGNC Symbol
MT1F	Cluster 1	0.2693522044797815	2.4199292069317e-36	4.8490541448497403e-32	0.194	0.109	metallothionein 1F [Source:HGNC Symbol
FOXP1	Cluster 1	0.3872207060731314	5.441086375524349e-36	1.090284887927569e-31	0.569	0.449	forkhead box P1 [Source:HGNC Symbol
DDX17	Cluster 1	0.2905528334254903	2.3690690427150318e-35	4.747140547792381e-31	0.636	0.574	DEAD-box helicase 17 [Source:HGNC Symbol
CCNG1	Cluster 1	0.3184959784781233	3.3591341060417984e-35	6.731032921686556e-31	0.323	0.23	cyclin G1 [Source:HGNC Symbol
IFIT1	Cluster 1	0.5427879987935789	1.153707680047337e-34	2.311799449278854e-30	0.584	0.399	interferon induced protein with tetratricopeptide repeats 1 [Source:HGNC Symbol
MPI	Cluster 1	0.25422925372960575	1.2170951018761087e-34	2.4388151651393466e-30	0.279	0.205	mannose phosphate isomerase [Source:HGNC Symbol
TTC3	Cluster 1	0.3116960924050607	2.8453957193012416e-34	5.701603942335828e-30	0.334	0.243	tetratricopeptide repeat domain 3 [Source:HGNC Symbol
GIMAP2	Cluster 1	0.35537968967841893	3.7561585428275627e-34	7.52659048811787e-30	0.301	0.205	GTPase, IMAP family member 2 [Source:HGNC Symbol
FCMR	Cluster 1	0.35193525014781923	1.3140572125273125e-33	2.6331078424622287e-29	0.139	0.059	Fc fragment of IgM receptor [Source:HGNC Symbol
PSMA1	Cluster 1	0.26242824563321354	1.3149510095918544e-33	2.634898833020158e-29	0.352	0.297	proteasome subunit alpha 1 [Source:HGNC Symbol
TRIM5	Cluster 1	0.2526627367398555	1.5936682850547683e-33	3.193392509592745e-29	0.253	0.165	tripartite motif containing 5 [Source:HGNC Symbol
ARHGEF3	Cluster 1	0.2750903370474562	8.719773145428238e-33	1.7472681428809103e-28	0.225	0.134	Rho guanine nucleotide exchange factor 3 [Source:HGNC Symbol
IFITM1	Cluster 1	0.39955313962343997	1.6963110088970456e-32	3.3990679996279e-28	0.985	0.958	interferon induced transmembrane protein 1 [Source:HGNC Symbol
ARRDC2	Cluster 1	0.29943425935481427	3.797212839542107e-32	7.608855087874474e-28	0.14	0.067	arrestin domain containing 2 [Source:HGNC Symbol
IFI44L	Cluster 1	0.43430407846595553	5.510779580659776e-32	1.1042500123726059e-27	0.803	0.655	interferon induced protein 44 like [Source:HGNC Symbol
POLD4	Cluster 1	0.30693254937131276	2.3758119003750066e-31	4.7606518859714385e-27	0.39	0.308	DNA polymerase delta 4, accessory subunit [Source:HGNC Symbol
FAM162A	Cluster 1	0.3953844279692811	3.298600201638871e-31	6.60973508404397e-27	0.687	0.642	family with sequence similarity 162 member A [Source:HGNC Symbol
PSIP1	Cluster 1	0.29225895857867235	5.540957835111513e-31	1.110297130999645e-26	0.631	0.567	PC4 and SFRS1 interacting protein 1 [Source:HGNC Symbol
CLEC2B	Cluster 1	0.3800475595406261	1.619602515800279e-30	3.245359521160599e-26	0.529	0.418	C-type lectin domain family 2 member B [Source:HGNC Symbol
XRN1	Cluster 1	0.29001746170681986	1.9756161202743443e-30	3.9587395818057313e-26	0.64	0.589	5'-3' exoribonuclease 1 [Source:HGNC Symbol
LETMD1	Cluster 1	0.2592385454891905	2.4635343898199084e-30	4.9364302103211323e-26	0.229	0.15	LETM1 domain containing 1 [Source:HGNC Symbol
CPNE1	Cluster 1	0.25816160589689807	4.922601993630229e-30	9.863909874836253e-26	0.351	0.28	copine 1 [Source:HGNC Symbol
GBP4	Cluster 1	0.2607562285732379	7.73664880375457e-30	1.5502696872963407e-25	0.797	0.724	guanylate binding protein 4 [Source:HGNC Symbol
MARCKSL1	Cluster 1	0.2752150752684369	8.616567210891187e-30	1.726587737718376e-25	0.328	0.242	MARCKS like 1 [Source:HGNC Symbol
BTN3A2	Cluster 1	0.32876473121810024	2.6827640744903484e-29	5.37572265246376e-25	0.433	0.338	butyrophilin subfamily 3 member A2 [Source:HGNC Symbol
HPCAL1	Cluster 1	0.31598924756275193	6.132091117473872e-29	1.2287484181194143e-24	0.326	0.247	hippocalcin like 1 [Source:HGNC Symbol
TRAT1	Cluster 1	0.26028556258452973	5.009106478196703e-28	1.0037247561010552e-23	0.588	0.521	T cell receptor associated transmembrane adaptor 1 [Source:HGNC Symbol
ZNF581	Cluster 1	0.2847349769700111	1.72511438922954e-27	3.456784213138152e-23	0.266	0.179	zinc finger protein 581 [Source:HGNC Symbol
GIMAP7	Cluster 1	0.33451868433324217	2.453467380327034e-27	4.9162579366993104e-23	0.82	0.747	GTPase, IMAP family member 7 [Source:HGNC Symbol
OCIAD2	Cluster 1	0.27116752113665044	2.6182564630445963e-27	5.246462300648762e-23	0.527	0.468	OCIA domain containing 2 [Source:HGNC Symbol
LEPROTL1	Cluster 1	0.2963042816733963	3.854908234565304e-27	7.724465120421956e-23	0.507	0.459	leptin receptor overlapping transcript like 1 [Source:HGNC Symbol
MYCBP2	Cluster 1	0.27311166011731247	3.956926589831155e-27	7.928889500703668e-23	0.482	0.416	MYC binding protein 2 [Source:HGNC Symbol
KIAA1551	Cluster 1	0.2953639568272042	4.543793025712868e-27	9.104852464923444e-23	0.469	0.417	NA
SNHG7	Cluster 1	0.25603944266639456	4.588907885260009e-27	9.195253620484006e-23	0.181	0.114	small nucleolar RNA host gene 7 [Source:HGNC Symbol
SMCHD1	Cluster 1	0.3581252101747827	1.102102890585805e-26	2.208393772155836e-22	0.672	0.602	structural maintenance of chromosomes flexible hinge domain containing 1 [Source:HGNC Symbol
TSHZ2	Cluster 1	0.2708918765589225	4.168347655443165e-26	8.352535031977014e-22	0.185	0.099	teashirt zinc finger homeobox 2 [Source:HGNC Symbol
CDC42SE2	Cluster 1	0.3094832044671465	1.0011684120979098e-25	2.0061412641617914e-21	0.68	0.62	CDC42 small effector 2 [Source:HGNC Symbol
CXCL10	Cluster 1	0.620161119917535	1.7456360769080868e-25	3.4979055709084245e-21	0.243	0.138	C-X-C motif chemokine ligand 10 [Source:HGNC Symbol
TNRC6B	Cluster 1	0.2609729777579374	2.065603078503127e-25	4.139055448704566e-21	0.285	0.209	trinucleotide repeat containing adaptor 6B [Source:HGNC Symbol
MT-ATP8	Cluster 1	0.36485952908061403	4.140341683802805e-25	8.29641666600406e-21	0.743	0.718	mitochondrially encoded ATP synthase membrane subunit 8 [Source:HGNC Symbol
BNIP3L	Cluster 1	0.39032846391773646	8.45528910667881e-25	1.6942708311963002e-20	0.723	0.653	BCL2 interacting protein 3 like [Source:HGNC Symbol
TNFSF10	Cluster 1	0.3776542353624812	1.4478727148074497e-23	2.9012473459311675e-19	0.665	0.614	TNF superfamily member 10 [Source:HGNC Symbol
CLEC2D	Cluster 1	0.3746690682603755	2.2254256032751e-22	4.459307823842646e-18	0.757	0.671	C-type lectin domain family 2 member D [Source:HGNC Symbol
RNASET2	Cluster 1	0.26883616842602054	4.141309423750371e-22	8.298355823310993e-18	0.474	0.413	ribonuclease T2 [Source:HGNC Symbol
ZC3H7A	Cluster 1	0.3031768616201077	1.089605543929998e-21	2.1833515889269297e-17	0.435	0.353	zinc finger CCCH-type containing 7A [Source:HGNC Symbol
RSAD2	Cluster 1	0.4151045794572177	1.5433342962590992e-21	3.092533262843983e-17	0.433	0.317	radical S-adenosyl methionine domain containing 2 [Source:HGNC Symbol
PLIN2	Cluster 1	0.2830373801209425	4.947800895434384e-21	9.914403434271419e-17	0.471	0.445	perilipin 2 [Source:HGNC Symbol
LINC00861	Cluster 1	0.2978450494689793	5.604183631158982e-21	1.1229663160116369e-16	0.118	0.089	long intergenic non-protein coding RNA 861 [Source:HGNC Symbol
DDX60	Cluster 1	0.25446495689995685	1.0154972383571149e-19	2.034853366219987e-15	0.407	0.341	DExD/H-box helicase 60 [Source:HGNC Symbol
ZNF292	Cluster 1	0.3007730836813569	1.107587446435012e-19	2.219383725166477e-15	0.409	0.333	zinc finger protein 292 [Source:HGNC Symbol
GIMAP4	Cluster 1	0.3176766601444654	2.2826928678231446e-14	4.574059968544017e-10	0.752	0.678	GTPase, IMAP family member 4 [Source:HGNC Symbol
TRBC1	Cluster 1	0.2814718235957674	4.048957023591064e-12	8.113300083871773e-8	0.43	0.364	T cell receptor beta constant 1 [Source:HGNC Symbol
HSP90B1	Cluster 2	1.582389117514198	0	0	0.997	0.834	heat shock protein 90 beta family member 1 [Source:HGNC Symbol
HSPA5	Cluster 2	1.9788414449314544	0	0	0.994	0.814	heat shock protein family A (Hsp70) member 5 [Source:HGNC Symbol
PDIA4	Cluster 2	1.5325816417775917	8.484268205802379e-291	1.7000776630786808e-286	0.863	0.447	protein disulfide isomerase family A member 4 [Source:HGNC Symbol
HILPDA	Cluster 2	2.0734910828944373	1.1124269864498416e-224	2.2290811954481925e-220	0.881	0.353	hypoxia inducible lipid droplet associated [Source:HGNC Symbol
SDF2L1	Cluster 2	1.3009475493950748	2.2940699610519616e-201	4.596857387955921e-197	0.849	0.502	stromal cell derived factor 2 like 1 [Source:HGNC Symbol
DDIT3	Cluster 2	1.528154089233655	5.553064327269288e-182	1.11272302989822e-177	0.618	0.154	DNA damage inducible transcript 3 [Source:HGNC Symbol
CDK2AP2	Cluster 2	1.083009364760961	1.3190638652100033e-170	2.6431401731078045e-166	0.935	0.742	cyclin dependent kinase 2 associated protein 2 [Source:HGNC Symbol
NUCB2	Cluster 2	1.3844135998116398	1.3928182092227526e-167	2.7909291276405516e-163	0.745	0.326	nucleobindin 2 [Source:HGNC Symbol
ZFAS1	Cluster 2	1.3323948529338958	6.851263311272797e-155	1.372856142312843e-150	0.855	0.577	ZNFX1 antisense RNA 1 [Source:HGNC Symbol
CALR	Cluster 2	0.8281656374105215	8.141418373892976e-149	1.6313774137606744e-144	0.964	0.876	calreticulin [Source:HGNC Symbol
GPI	Cluster 2	1.1996929535390164	1.9184026227386273e-148	3.8440951754436613e-144	0.925	0.759	glucose-6-phosphate isomerase [Source:HGNC Symbol
PDIA3	Cluster 2	0.831773714561709	5.437158024878071e-140	1.0894977250250679e-135	0.979	0.914	protein disulfide isomerase family A member 3 [Source:HGNC Symbol
PDIA6	Cluster 2	0.8732991561562136	3.3074331196072657e-124	6.62743448506904e-120	0.917	0.739	protein disulfide isomerase family A member 6 [Source:HGNC Symbol
EEF1A1	Cluster 2	0.456283964416774	4.769195033045615e-123	9.556513007216802e-119	1	1	eukaryotic translation elongation factor 1 alpha 1 [Source:HGNC Symbol
EEF1B2	Cluster 2	0.643727984620388	2.9960953484301147e-109	6.0035758591842635e-105	1	0.978	eukaryotic translation elongation factor 1 beta 2 [Source:HGNC Symbol
P4HB	Cluster 2	0.8800525353244826	3.6077536931032634e-106	7.22921685024032e-102	0.92	0.785	prolyl 4-hydroxylase subunit beta [Source:HGNC Symbol
SEC11C	Cluster 2	0.9165940841548239	1.4760219118448417e-100	2.957652706954694e-96	0.833	0.676	SEC11 homolog C, signal peptidase complex subunit [Source:HGNC Symbol
RACK1	Cluster 2	0.47345149303717715	1.571793114662727e-100	3.1495590431611725e-96	0.997	0.996	receptor for activated C kinase 1 [Source:HGNC Symbol
OSTC	Cluster 2	0.7663612336947085	2.300794670122427e-100	4.610332359991319e-96	0.834	0.653	oligosaccharyltransferase complex non-catalytic subunit [Source:HGNC Symbol
TAF1D	Cluster 2	0.9984283891041665	7.320514555105818e-98	1.4668847065521037e-93	0.733	0.507	TATA-box binding protein associated factor, RNA polymerase I subunit D [Source:HGNC Symbol
LMAN1	Cluster 2	0.8324073648798866	3.8068861568336543e-95	7.628238481063277e-91	0.813	0.684	lectin, mannose binding 1 [Source:HGNC Symbol
DNAJC3	Cluster 2	0.8298179127164234	6.644814511318167e-94	1.3314879317779344e-89	0.614	0.357	DnaJ heat shock protein family (Hsp40) member C3 [Source:HGNC Symbol
TCEA1	Cluster 2	0.8866690914598083	1.7805551626954312e-90	3.567876435009105e-86	0.792	0.714	transcription elongation factor A1 [Source:HGNC Symbol
FAM162A	Cluster 2	0.9617435156546192	6.003394843084416e-89	1.2029602586572552e-84	0.861	0.651	family with sequence similarity 162 member A [Source:HGNC Symbol
TRIB3	Cluster 2	0.803358765965379	8.5508585779756135e-87	1.7134210418547535e-82	0.267	0.044	tribbles pseudokinase 3 [Source:HGNC Symbol
C6orf48	Cluster 2	0.9323446071678549	1.6757233792058673e-86	3.3578145072527165e-82	0.548	0.23	NA
TRAM1	Cluster 2	0.8057121513754371	7.96995609730844e-86	1.5970198027786654e-81	0.869	0.713	translocation associated membrane protein 1 [Source:HGNC Symbol
MANF	Cluster 2	0.6904448475497644	5.33165809239039e-85	1.0683576485531864e-80	0.765	0.565	mesencephalic astrocyte derived neurotrophic factor [Source:HGNC Symbol
AARS	Cluster 2	0.8395685351415219	1.5693177390224144e-84	3.144598885453114e-80	0.551	0.268	alanyl-tRNA synthetase [Source:HGNC Symbol
DNAJB9	Cluster 2	0.873034689808395	1.9524060255718243e-80	3.9122311940408217e-76	0.624	0.332	DnaJ heat shock protein family (Hsp40) member B9 [Source:HGNC Symbol
TMEM258	Cluster 2	0.66018325567341	4.9344816546259505e-80	9.88771433953948e-76	0.91	0.803	transmembrane protein 258 [Source:HGNC Symbol
PSAT1	Cluster 2	0.8836393397123317	3.40292632585894e-79	6.818783771756145e-75	0.496	0.2	phosphoserine aminotransferase 1 [Source:HGNC Symbol
SNHG8	Cluster 2	0.9567813637176971	2.1276637220959904e-78	4.263412566335945e-74	0.635	0.357	small nucleolar RNA host gene 8 [Source:HGNC Symbol
CANX	Cluster 2	0.6978327047845103	1.6336546260017504e-77	3.273517139582307e-73	0.819	0.657	calnexin [Source:HGNC Symbol
HYOU1	Cluster 2	0.7829663581340872	6.799568471233859e-73	1.3624975302658406e-68	0.463	0.234	hypoxia up-regulated 1 [Source:HGNC Symbol
PPIB	Cluster 2	0.48011151160477006	4.329261026736547e-71	8.674973245374694e-67	0.977	0.934	peptidylprolyl isomerase B [Source:HGNC Symbol
SNHG12	Cluster 2	0.9504672096583933	9.346855883431107e-68	1.8729229819219252e-63	0.471	0.252	small nucleolar RNA host gene 12 [Source:HGNC Symbol
SPCS2	Cluster 2	0.6794220149649153	4.6383441883488266e-67	9.294314084613379e-63	0.884	0.742	signal peptidase complex subunit 2 [Source:HGNC Symbol
BNIP3	Cluster 2	0.943811232548009	2.6181668419104946e-66	5.246282717820249e-62	0.828	0.589	BCL2 interacting protein 3 [Source:HGNC Symbol
FAU	Cluster 2	0.3766650607127815	2.8932595987358096e-66	5.7975135839468155e-62	0.998	0.999	FAU ubiquitin like and ribosomal protein S30 fusion [Source:HGNC Symbol
MTDH	Cluster 2	0.6357629277516164	5.275717131906617e-66	1.0571481988914479e-61	0.801	0.675	metadherin [Source:HGNC Symbol
PLPP5	Cluster 2	0.6598489791035103	2.0179549783472585e-64	4.0435781856122364e-60	0.389	0.18	phospholipid phosphatase 5 [Source:HGNC Symbol
SHMT2	Cluster 2	0.6960042570648849	4.392763842776605e-62	8.802220188155761e-58	0.534	0.319	serine hydroxymethyltransferase 2 [Source:HGNC Symbol
PTMA	Cluster 2	0.4226232152964391	5.415109514080306e-59	1.0850796444314118e-54	1	0.997	prothymosin alpha [Source:HGNC Symbol
CRELD2	Cluster 2	0.7138848230644488	5.423932401771734e-59	1.08684757466702e-54	0.551	0.335	cysteine rich with EGF like domains 2 [Source:HGNC Symbol
TMED2	Cluster 2	0.5910076994416478	4.091672510043679e-58	8.198893375625524e-54	0.774	0.66	transmembrane p24 trafficking protein 2 [Source:HGNC Symbol
ANP32B	Cluster 2	0.5880412925670626	2.3366218735959705e-54	4.682122910311605e-50	0.89	0.791	acidic nuclear phosphoprotein 32 family member B [Source:HGNC Symbol
SSR1	Cluster 2	0.6104711205988067	4.748365489743133e-53	9.514774768347291e-49	0.627	0.477	signal sequence receptor subunit 1 [Source:HGNC Symbol
CCNI	Cluster 2	0.594551735910628	6.2090362585696295e-52	1.2441666854921823e-47	0.943	0.914	cyclin I [Source:HGNC Symbol
P4HA1	Cluster 2	0.7952015223994207	1.3236695849848902e-51	2.652369114392723e-47	0.718	0.483	prolyl 4-hydroxylase subunit alpha 1 [Source:HGNC Symbol
MLEC	Cluster 2	0.5846741210022293	5.457864061208333e-50	1.0936468005849257e-45	0.48	0.304	malectin [Source:HGNC Symbol
SEC24D	Cluster 2	0.5981498092352469	8.161677340812233e-50	1.6354369055519553e-45	0.32	0.135	SEC24 homolog D, COPII coat complex component [Source:HGNC Symbol
SSR3	Cluster 2	0.5580346910490337	1.0706765211420942e-49	2.1454216130645284e-45	0.751	0.639	signal sequence receptor subunit 3 [Source:HGNC Symbol
SEC61A1	Cluster 2	0.6199231625942561	1.857736818211258e-48	3.7225330363317187e-44	0.548	0.359	SEC61 translocon alpha 1 subunit [Source:HGNC Symbol
SSR4	Cluster 2	0.4537829600860581	2.1106700650673516e-48	4.229360676381959e-44	0.953	0.928	signal sequence receptor subunit 4 [Source:HGNC Symbol
IARS	Cluster 2	0.5994787810677527	4.265049767335308e-48	8.54630672378649e-44	0.436	0.26	isoleucyl-tRNA synthetase [Source:HGNC Symbol
SEPT9	Cluster 2	0.8066999155466041	1.2159224307179216e-47	2.4364653666725713e-43	0.617	0.369	NA
EPB41L4A-AS1	Cluster 2	0.6815750520053014	9.969382845632089e-47	1.997664934607758e-42	0.371	0.135	EPB41L4A antisense RNA 1 [Source:HGNC Symbol
SSR2	Cluster 2	0.5155430933111114	1.4876207114141256e-46	2.980894381531625e-42	0.89	0.826	signal sequence receptor subunit 2 [Source:HGNC Symbol
ARMCX3	Cluster 2	0.5549938652490033	2.095283498777701e-46	4.198529074850757e-42	0.436	0.238	armadillo repeat containing X-linked 3 [Source:HGNC Symbol
NACA	Cluster 2	0.36672291074371177	1.608541691489022e-45	3.223195841405702e-41	0.995	0.996	nascent polypeptide associated complex subunit alpha [Source:HGNC Symbol
GMPPB	Cluster 2	0.5624416386424699	2.3005924540480725e-45	4.609927159421528e-41	0.395	0.222	GDP-mannose pyrophosphorylase B [Source:HGNC Symbol
TMED9	Cluster 2	0.5407978779748421	3.9744478956622205e-45	7.963998693327958e-41	0.792	0.697	transmembrane p24 trafficking protein 9 [Source:HGNC Symbol
PAICS	Cluster 2	0.6171169871633191	6.458167925014916e-45	1.2940876888144888e-40	0.615	0.418	phosphoribosylaminoimidazole carboxylase and phosphoribosylaminoimidazolesuccinocarboxamide synthase [Source:HGNC Symbol
TTC3	Cluster 2	0.6634907195868402	7.415448955427108e-44	1.485907661688484e-39	0.499	0.265	tetratricopeptide repeat domain 3 [Source:HGNC Symbol
SELENOM	Cluster 2	0.6285615068123612	8.644719895575104e-44	1.7322289726753392e-39	0.427	0.215	selenoprotein M [Source:HGNC Symbol
HPCAL1	Cluster 2	0.7041809386606199	1.7943830613445628e-43	3.595584778322235e-39	0.478	0.266	hippocalcin like 1 [Source:HGNC Symbol
SARS	Cluster 2	0.5454176052426909	9.918316590661443e-43	1.98743227843674e-38	0.676	0.544	seryl-tRNA synthetase [Source:HGNC Symbol
KDELR2	Cluster 2	0.5484907872588529	1.1713189777230922e-42	2.347088967561532e-38	0.686	0.557	KDEL endoplasmic reticulum protein retention receptor 2 [Source:HGNC Symbol
LEF1	Cluster 2	0.779720079523244	8.531864831978088e-42	1.7096150750317692e-37	0.591	0.306	lymphoid enhancer binding factor 1 [Source:HGNC Symbol
TSPYL2	Cluster 2	0.6396977709753446	2.035658825570309e-41	4.079053154677785e-37	0.427	0.225	TSPY like 2 [Source:HGNC Symbol
SYVN1	Cluster 2	0.5345458641125636	1.453504958540373e-40	2.9125332359231996e-36	0.29	0.114	synoviolin 1 [Source:HGNC Symbol
EIF4EBP1	Cluster 2	0.4816915034927188	7.328625210536016e-40	1.4685099196872067e-35	0.252	0.128	eukaryotic translation initiation factor 4E binding protein 1 [Source:HGNC Symbol
PHGDH	Cluster 2	0.47439830113881704	1.5520911739890434e-39	3.110080294439245e-35	0.217	0.058	phosphoglycerate dehydrogenase [Source:HGNC Symbol
CEP57	Cluster 2	0.5665213981710352	9.539694411956217e-39	1.9115639662677868e-34	0.459	0.26	centrosomal protein 57 [Source:HGNC Symbol
USO1	Cluster 2	0.5509219822940871	2.3058368432064182e-38	4.620435866417021e-34	0.48	0.329	USO1 vesicle transport factor [Source:HGNC Symbol
PLIN2	Cluster 2	0.7308537927686836	1.7883462030438244e-37	3.583488121659215e-33	0.59	0.45	perilipin 2 [Source:HGNC Symbol
IMPDH2	Cluster 2	0.46040804836726856	2.335615749030035e-37	4.680106837906384e-33	0.662	0.542	inosine monophosphate dehydrogenase 2 [Source:HGNC Symbol
GORASP2	Cluster 2	0.5389345398439568	4.554468568156282e-37	9.126244116871558e-33	0.554	0.408	golgi reassembly stacking protein 2 [Source:HGNC Symbol
NUCKS1	Cluster 2	0.5239890757583319	1.1177033791253167e-36	2.2396540310913096e-32	0.658	0.51	nuclear casein kinase and cyclin dependent kinase substrate 1 [Source:HGNC Symbol
XPOT	Cluster 2	0.5052993485519013	1.7246385523997153e-36	3.4558307312985494e-32	0.275	0.11	exportin for tRNA [Source:HGNC Symbol
SARAF	Cluster 2	0.4709308139455688	4.3696037178328113e-36	8.755811929793387e-32	0.971	0.92	store-operated calcium entry associated regulatory factor [Source:HGNC Symbol
TOMM20	Cluster 2	0.49826592155488747	1.2278334665566486e-35	2.4603327002862124e-31	0.725	0.62	translocase of outer mitochondrial membrane 20 [Source:HGNC Symbol
NAP1L1	Cluster 2	0.49994268098032957	1.7517753520188764e-35	3.5102074503754247e-31	0.784	0.705	nucleosome assembly protein 1 like 1 [Source:HGNC Symbol
DAD1	Cluster 2	0.46508369656589954	2.669595605764824e-35	5.3493356748315545e-31	0.804	0.729	defender against cell death 1 [Source:HGNC Symbol
HSPA9	Cluster 2	0.43394001519035386	6.561000987965405e-35	1.3146933779685078e-30	0.721	0.622	heat shock protein family A (Hsp70) member 9 [Source:HGNC Symbol
ARFGAP3	Cluster 2	0.5118172292637719	1.124500619787593e-34	2.2532743419303786e-30	0.522	0.371	ADP ribosylation factor GTPase activating protein 3 [Source:HGNC Symbol
EEF2	Cluster 2	0.316555775406969	4.048698310918607e-34	8.112781675418705e-30	0.961	0.95	eukaryotic translation elongation factor 2 [Source:HGNC Symbol
HM13	Cluster 2	0.528167603823336	4.952770974693868e-34	9.924362479091573e-30	0.821	0.726	histocompatibility minor 13 [Source:HGNC Symbol
MYDGF	Cluster 2	0.33208008516466236	9.577279527486398e-34	1.9190952717177246e-29	0.775	0.694	myeloid derived growth factor [Source:HGNC Symbol
BNIP3L	Cluster 2	0.6489172219717176	1.0294156196880768e-33	2.062743018730968e-29	0.863	0.67	BCL2 interacting protein 3 like [Source:HGNC Symbol
ERLEC1	Cluster 2	0.48147748611419583	1.1646412991461321e-33	2.3337082352290195e-29	0.469	0.324	endoplasmic reticulum lectin 1 [Source:HGNC Symbol
PABPC1	Cluster 2	0.4565446526460235	3.119955613077449e-33	6.251767057484593e-29	0.982	0.96	poly(A) binding protein cytoplasmic 1 [Source:HGNC Symbol
XBP1	Cluster 2	0.510604937565228	3.691692590103739e-33	7.397413612049872e-29	0.772	0.637	X-box binding protein 1 [Source:HGNC Symbol
GNL3	Cluster 2	0.45020251827370883	3.117598396723954e-32	6.24704366735546e-28	0.412	0.264	G protein nucleolar 3 [Source:HGNC Symbol
PFKFB4	Cluster 2	0.5107794323447635	1.7153858824902461e-31	3.437290231333955e-27	0.276	0.096	6-phosphofructo-2-kinase/fructose-2,6-biphosphatase 4 [Source:HGNC Symbol
ARF4	Cluster 2	0.42694726456777854	1.7521622615813755e-31	3.51098273975676e-27	0.647	0.578	ADP ribosylation factor 4 [Source:HGNC Symbol
AP3S1	Cluster 2	0.49240023449437287	1.9205802987302809e-31	3.848458802595737e-27	0.507	0.346	adaptor related protein complex 3 subunit sigma 1 [Source:HGNC Symbol
TPT1	Cluster 2	0.2579492403825334	1.9614322977298971e-31	3.930318038191168e-27	0.995	0.999	tumor protein, translationally-controlled 1 [Source:HGNC Symbol
SELENOK	Cluster 2	0.5010096083279367	2.533413205918407e-31	5.076453382019304e-27	0.813	0.729	selenoprotein K [Source:HGNC Symbol
SPCS1	Cluster 2	0.4103507770614474	2.731117945017847e-31	5.472614138226762e-27	0.817	0.761	signal peptidase complex subunit 1 [Source:HGNC Symbol
ERO1B	Cluster 2	0.4578788543186071	1.6317775752667183e-30	3.2697559053194504e-26	0.255	0.093	endoplasmic reticulum oxidoreductase 1 beta [Source:HGNC Symbol
SEC63	Cluster 2	0.4514624523276266	2.1922766119126232e-30	4.3928838749505146e-26	0.389	0.249	SEC63 homolog, protein translocation regulator [Source:HGNC Symbol
CD27	Cluster 2	0.5617329617775896	2.9731071546355022e-30	5.957512116458619e-26	0.357	0.161	CD27 molecule [Source:HGNC Symbol
DNAJB11	Cluster 2	0.43418524815357196	3.330404738372675e-30	6.673465014751166e-26	0.516	0.397	DnaJ heat shock protein family (Hsp40) member B11 [Source:HGNC Symbol
SEC31A	Cluster 2	0.47734730756436605	5.225028980902491e-30	1.046991307193241e-25	0.466	0.334	SEC31 homolog A, COPII coat complex component [Source:HGNC Symbol
HSD17B8	Cluster 2	0.320066920464112	2.4310749345569732e-28	4.871387953865263e-24	0.196	0.085	hydroxysteroid 17-beta dehydrogenase 8 [Source:HGNC Symbol
BET1	Cluster 2	0.40602871412186525	2.9509197881890666e-28	5.913053071573252e-24	0.317	0.171	Bet1 golgi vesicular membrane trafficking protein [Source:HGNC Symbol
PCBP2	Cluster 2	0.3719043208369395	4.837274333485314e-28	9.692930309437872e-24	0.989	0.977	poly(rC) binding protein 2 [Source:HGNC Symbol
ZRANB2	Cluster 2	0.4940443484015762	2.7380523246890928e-27	5.486509248212005e-23	0.621	0.513	zinc finger RANBP2-type containing 2 [Source:HGNC Symbol
MIR210HG	Cluster 2	0.5149489662314861	1.422249512920713e-26	2.849903573990525e-22	0.3	0.12	MIR210 host gene [Source:HGNC Symbol
CCNG1	Cluster 2	0.5147842172692079	3.492270641552509e-26	6.997811911542917e-22	0.4	0.254	cyclin G1 [Source:HGNC Symbol
PNRC1	Cluster 2	0.5193831160411833	4.065825357608335e-26	8.147100851575582e-22	0.852	0.725	proline rich nuclear receptor coactivator 1 [Source:HGNC Symbol
NANS	Cluster 2	0.36433369534564664	1.3411442631748414e-25	2.687384874549747e-21	0.35	0.265	N-acetylneuraminate synthase [Source:HGNC Symbol
FTH1	Cluster 2	0.5210657653398831	1.387794683674681e-25	2.780862987147326e-21	1	0.997	ferritin heavy chain 1 [Source:HGNC Symbol
DPAGT1	Cluster 2	0.38615352092462535	1.405868565997034e-25	2.8170794325448567e-21	0.275	0.158	dolichyl-phosphate N-acetylglucosaminephosphotransferase 1 [Source:HGNC Symbol
MALAT1	Cluster 2	0.5741631757505186	1.9814407454047725e-25	3.9704109656420834e-21	0.998	0.999	metastasis associated lung adenocarcinoma transcript 1 [Source:HGNC Symbol
SLC43A3	Cluster 2	0.5254570672435162	2.952975828052385e-25	5.917172964251369e-21	0.41	0.246	solute carrier family 43 member 3 [Source:HGNC Symbol
GARS	Cluster 2	0.39482861776195266	6.402622917229834e-25	1.2829575801545141e-20	0.59	0.493	glycyl-tRNA synthetase [Source:HGNC Symbol
IL16	Cluster 2	0.5624842439992137	1.0036710381460635e-24	2.0111560262370822e-20	0.615	0.433	interleukin 16 [Source:HGNC Symbol
TMEM243	Cluster 2	0.5080558521771906	1.034534840441101e-24	2.073000913275878e-20	0.514	0.385	transmembrane protein 243 [Source:HGNC Symbol
MBNL2	Cluster 2	0.33995388880587285	2.7916425186435136e-24	5.593893278857873e-20	0.161	0.06	muscleblind like splicing regulator 2 [Source:HGNC Symbol
C12orf57	Cluster 2	0.5151580742549855	3.554735338418589e-24	7.122978671123169e-20	0.754	0.632	chromosome 12 open reading frame 57 [Source:HGNC Symbol
GOLGB1	Cluster 2	0.512550996689742	4.265515197954329e-24	8.547239353660885e-20	0.434	0.291	golgin B1 [Source:HGNC Symbol
RSL24D1	Cluster 2	0.3876492541218488	4.5716826879716346e-24	9.160737770157562e-20	0.724	0.623	ribosomal L24 domain containing 1 [Source:HGNC Symbol
CIRBP	Cluster 2	0.43582110264784424	2.6622813078869716e-23	5.334679284743914e-19	0.706	0.672	cold inducible RNA binding protein [Source:HGNC Symbol
EPRS	Cluster 2	0.3361794776973428	3.0900442728194384e-23	6.191830713875591e-19	0.546	0.46	glutamyl-prolyl-tRNA synthetase [Source:HGNC Symbol
SELENOS	Cluster 2	0.4114541873519535	3.8867259018766174e-23	7.788221362180366e-19	0.612	0.511	selenoprotein S [Source:HGNC Symbol
SESN2	Cluster 2	0.34447019725210926	8.819400958609848e-23	1.7672315640862416e-18	0.16	0.061	sestrin 2 [Source:HGNC Symbol
PREB	Cluster 2	0.35767758893553536	4.1110412581384564e-22	8.237704473057838e-18	0.348	0.267	prolactin regulatory element binding [Source:HGNC Symbol
UBXN1	Cluster 2	0.42409611697836014	5.204673190852867e-22	1.0429124139830974e-17	0.831	0.79	UBX domain protein 1 [Source:HGNC Symbol
MARS	Cluster 2	0.37113074910264476	5.71175033983e-22	1.1445205330951354e-17	0.534	0.426	methionyl-tRNA synthetase [Source:HGNC Symbol
KDM3A	Cluster 2	0.45671669568433204	6.549123887772537e-22	1.312313444631861e-17	0.351	0.196	lysine demethylase 3A [Source:HGNC Symbol
RNF181	Cluster 2	0.41289684548021643	8.001627072884141e-22	1.6033660328645242e-17	0.748	0.69	ring finger protein 181 [Source:HGNC Symbol
SEL1L	Cluster 2	0.40145556759181417	8.972938547214711e-22	1.7979974260908837e-17	0.271	0.158	SEL1L adaptor subunit of ERAD E3 ubiquitin ligase [Source:HGNC Symbol
CISD2	Cluster 2	0.4062739528215378	1.1381743821562482e-21	2.28067382696469e-17	0.57	0.469	CDGSH iron sulfur domain 2 [Source:HGNC Symbol
MIR155HG	Cluster 2	0.6189751942439115	1.4147347328787523e-21	2.834845457742444e-17	0.659	0.609	MIR155 host gene [Source:HGNC Symbol
COPG1	Cluster 2	0.3507321180716447	1.785761357790804e-21	3.578308608741213e-17	0.459	0.351	coatomer protein complex subunit gamma 1 [Source:HGNC Symbol
PPDPF	Cluster 2	0.4150146426956445	2.4574038490018567e-21	4.9241458326299205e-17	0.952	0.933	pancreatic progenitor cell differentiation and proliferation factor [Source:HGNC Symbol
HMGA1	Cluster 2	0.5009786738449321	2.4700129744090826e-21	4.9494119981209193e-17	0.523	0.359	high mobility group AT-hook 1 [Source:HGNC Symbol
OXA1L	Cluster 2	0.40523771046294	2.76755065514259e-21	5.5456180027747224e-17	0.546	0.424	OXA1L mitochondrial inner membrane protein [Source:HGNC Symbol
MORF4L2	Cluster 2	0.36196675554914126	3.909743705892265e-21	7.83434443786692e-17	0.4	0.317	mortality factor 4 like 2 [Source:HGNC Symbol
STT3A	Cluster 2	0.3636605603767453	8.596152932546546e-21	1.7224971246236768e-16	0.353	0.262	STT3 oligosaccharyltransferase complex catalytic subunit A [Source:HGNC Symbol
PYCR1	Cluster 2	0.2593046520017767	8.859462523335775e-21	1.7752591004260225e-16	0.166	0.087	pyrroline-5-carboxylate reductase 1 [Source:HGNC Symbol
MCEE	Cluster 2	0.2993423606377733	1.2791473562104913e-20	2.563155472374582e-16	0.139	0.048	methylmalonyl-CoA epimerase [Source:HGNC Symbol
PLAC8	Cluster 2	0.4953505934941669	2.3624922229471548e-20	4.733961916341509e-16	0.644	0.433	placenta associated 8 [Source:HGNC Symbol
GYPC	Cluster 2	0.48593597861114257	2.4122461237913567e-20	4.833658782853121e-16	0.534	0.377	glycophorin C (Gerbich blood group) [Source:HGNC Symbol
FTSJ1	Cluster 2	0.3251774123316574	3.339653271561169e-20	6.691997225554271e-16	0.368	0.283	FtsJ RNA 2'-O-methyltransferase 1 [Source:HGNC Symbol
EPHX2	Cluster 2	0.37026090243948306	3.946455704096061e-20	7.907907939867686e-16	0.228	0.083	epoxide hydrolase 2 [Source:HGNC Symbol
ING2	Cluster 2	0.3802072459329499	3.9761206062989835e-20	7.967350470901903e-16	0.223	0.102	inhibitor of growth family member 2 [Source:HGNC Symbol
CEBPG	Cluster 2	0.43526085458181263	4.178894294138762e-20	8.373668386595251e-16	0.354	0.248	CCAAT enhancer binding protein gamma [Source:HGNC Symbol
EAF2	Cluster 2	0.2611638359825883	4.872605974329824e-20	9.7637278513621e-16	0.131	0.044	ELL associated factor 2 [Source:HGNC Symbol
TMED10	Cluster 2	0.36839573287315064	5.638047012560919e-20	1.1297518603769571e-15	0.655	0.601	transmembrane p24 trafficking protein 10 [Source:HGNC Symbol
DDOST	Cluster 2	0.3312393059850298	8.467425177690796e-20	1.6967026571056816e-15	0.549	0.471	dolichyl-diphosphooligosaccharide--protein glycosyltransferase non-catalytic subunit [Source:HGNC Symbol
WBP1	Cluster 2	0.38272076047480247	9.469440194107684e-20	1.8974864260952977e-15	0.273	0.138	WW domain binding protein 1 [Source:HGNC Symbol
MPI	Cluster 2	0.4576955847563804	1.1654275114665063e-19	2.3352836474765855e-15	0.376	0.224	mannose phosphate isomerase [Source:HGNC Symbol
UFSP2	Cluster 2	0.36753514789543335	1.74192755962873e-19	3.4904744439840494e-15	0.282	0.168	UFM1 specific peptidase 2 [Source:HGNC Symbol
MT1X	Cluster 2	0.5346336379734343	2.4149392600583535e-19	4.8390552893049286e-15	0.395	0.355	metallothionein 1X [Source:HGNC Symbol
UBA5	Cluster 2	0.3107091844292281	4.2354829928328713e-19	8.487060821038508e-15	0.299	0.233	ubiquitin like modifier activating enzyme 5 [Source:HGNC Symbol
ABLIM1	Cluster 2	0.4947910274471512	5.061816717623277e-19	1.0142868338773523e-14	0.324	0.16	actin binding LIM protein 1 [Source:HGNC Symbol
LY9	Cluster 2	0.2660353990118339	5.373893896195462e-19	1.0768208589196466e-14	0.127	0.034	lymphocyte antigen 9 [Source:HGNC Symbol
MEI1	Cluster 2	0.34072511869378275	5.71781817683857e-19	1.1457364062749127e-14	0.205	0.116	meiotic double-stranded break formation protein 1 [Source:HGNC Symbol
ZFAND2A	Cluster 2	0.2960606042971842	7.54568936940799e-19	1.512005235841973e-14	0.222	0.133	zinc finger AN1-type containing 2A [Source:HGNC Symbol
GLT8D1	Cluster 2	0.30414073054600027	9.26439274043552e-19	1.8563990173284695e-14	0.237	0.138	glycosyltransferase 8 domain containing 1 [Source:HGNC Symbol
COPZ1	Cluster 2	0.3300333885919313	1.0456177746176106e-18	2.095208896778768e-14	0.584	0.522	coatomer protein complex subunit zeta 1 [Source:HGNC Symbol
SYTL1	Cluster 2	0.25850945693445215	1.1869045964706898e-18	2.3783194304079682e-14	0.178	0.095	synaptotagmin like 1 [Source:HGNC Symbol
SLC3A2	Cluster 2	0.5548989414903205	1.8910209572660327e-18	3.7892277941696764e-14	0.729	0.661	solute carrier family 3 member 2 [Source:HGNC Symbol
TMEM39A	Cluster 2	0.31870223794237484	1.9149696693060544e-18	3.8372162233554716e-14	0.244	0.138	transmembrane protein 39A [Source:HGNC Symbol
KRTCAP2	Cluster 2	0.3569542546011486	5.9608087029971896e-18	1.1944268479065768e-13	0.836	0.798	keratinocyte associated protein 2 [Source:HGNC Symbol
TCF7	Cluster 2	0.3474836290314356	6.072587929718352e-18	1.2168251693569634e-13	0.466	0.282	transcription factor 7 [Source:HGNC Symbol
EIF2A	Cluster 2	0.3571590738978013	7.002009315144684e-18	1.403062626568692e-13	0.486	0.424	eukaryotic translation initiation factor 2A [Source:HGNC Symbol
C15orf61	Cluster 2	0.27772812977657235	7.739742261064802e-18	1.5508895542721651e-13	0.262	0.18	chromosome 15 open reading frame 61 [Source:HGNC Symbol
EIF2S2	Cluster 2	0.2944034087793952	9.727518022893903e-18	1.9492000614274803e-13	0.768	0.72	eukaryotic translation initiation factor 2 subunit beta [Source:HGNC Symbol
KDELR1	Cluster 2	0.3876876421397837	1.3583294362994177e-17	2.721820524456773e-13	0.593	0.51	KDEL endoplasmic reticulum protein retention receptor 1 [Source:HGNC Symbol
CNPY3	Cluster 2	0.3918761594250074	1.5645252734731088e-17	3.1349957429854153e-13	0.404	0.286	canopy FGF signaling regulator 3 [Source:HGNC Symbol
ZFAND1	Cluster 2	0.3812572532379183	1.5875058382414103e-17	3.181044198668138e-13	0.296	0.18	zinc finger AN1-type containing 1 [Source:HGNC Symbol
ALG5	Cluster 2	0.3270973381307326	1.9213760485834807e-17	3.8500533261515787e-13	0.359	0.265	ALG5 dolichyl-phosphate beta-glucosyltransferase [Source:HGNC Symbol
UFM1	Cluster 2	0.3246994492320361	2.4439676329738013e-17	4.897222342952903e-13	0.529	0.465	ubiquitin fold modifier 1 [Source:HGNC Symbol
SND1	Cluster 2	0.34625838828172095	2.789547888504967e-17	5.589696058986253e-13	0.507	0.453	staphylococcal nuclease and tudor domain containing 1 [Source:HGNC Symbol
LBH	Cluster 2	0.4864715339361596	2.9313112427809424e-17	5.873761468284452e-13	0.674	0.496	LBH regulator of WNT signaling pathway [Source:HGNC Symbol
CALHM6	Cluster 2	0.36618202018448304	3.5728144208214077e-17	7.159205536441936e-13	0.225	0.117	calcium homeostasis modulator family member 6 [Source:HGNC Symbol
FKBP1A	Cluster 2	0.3159603094936878	3.9137256425195155e-17	7.842323442480605e-13	0.7	0.662	FKBP prolyl isomerase 1A [Source:HGNC Symbol
SNHG7	Cluster 2	0.41877304722986625	5.34824157125892e-17	1.0716806460488623e-12	0.255	0.131	small nucleolar RNA host gene 7 [Source:HGNC Symbol
SEC23B	Cluster 2	0.33213312332521705	5.502873888422226e-17	1.1026658697620456e-12	0.431	0.34	SEC23 homolog B, coat complex II component [Source:HGNC Symbol
RAB39B	Cluster 2	0.34620186024147737	6.935715048089975e-17	1.3897785813362693e-12	0.246	0.136	RAB39B, member RAS oncogene family [Source:HGNC Symbol
TIMM9	Cluster 2	0.28955939114412643	7.891977829189909e-17	1.581394517413074e-12	0.275	0.196	translocase of inner mitochondrial membrane 9 [Source:HGNC Symbol
TXNIP	Cluster 2	0.43774338232983645	8.560834807103612e-17	1.7154200786474218e-12	0.712	0.569	thioredoxin interacting protein [Source:HGNC Symbol
GOLGA4	Cluster 2	0.36995297352729495	9.85211160801773e-17	1.9741661240145925e-12	0.463	0.404	golgin A4 [Source:HGNC Symbol
SF3B5	Cluster 2	0.2741532220757974	1.5237549098503044e-16	3.05330008835804e-12	0.691	0.636	splicing factor 3b subunit 5 [Source:HGNC Symbol
TMEM214	Cluster 2	0.3184474795850548	1.9005239535764502e-16	3.808269898176491e-12	0.258	0.158	transmembrane protein 214 [Source:HGNC Symbol
TMEM263	Cluster 2	0.37729298493671637	1.940366734275231e-16	3.888106862140708e-12	0.374	0.258	transmembrane protein 263 [Source:HGNC Symbol
LMAN2	Cluster 2	0.27995470548981705	3.047941019646189e-16	6.107464215167034e-12	0.719	0.69	lectin, mannose binding 2 [Source:HGNC Symbol
DDX18	Cluster 2	0.3449961338792409	3.139402052838617e-16	6.29073383347802e-12	0.665	0.611	DEAD-box helicase 18 [Source:HGNC Symbol
RBBP4	Cluster 2	0.3413917726773774	3.365807178268372e-16	6.744404423814164e-12	0.579	0.505	RB binding protein 4, chromatin remodeling factor [Source:HGNC Symbol
UFL1	Cluster 2	0.334017557460045	4.1957574549584975e-16	8.407458788245838e-12	0.336	0.233	UFM1 specific ligase 1 [Source:HGNC Symbol
UBASH3A	Cluster 2	0.4764417292536479	6.464807842386173e-16	1.2954181954573412e-11	0.425	0.263	ubiquitin associated and SH3 domain containing A [Source:HGNC Symbol
AC084033.3	Cluster 2	0.2935600142012913	6.582086471763465e-16	1.3189184872119632e-11	0.17	0.089	suppression of tumorigenicity 13 (colon carcinoma) (Hsp70 interacting protein) (ST13) pseudogene
MXI1	Cluster 2	0.333522720659036	6.891457467433448e-16	1.3809102473243143e-11	0.189	0.07	MAX interactor 1, dimerization protein [Source:HGNC Symbol
BEX2	Cluster 2	0.323162655689815	8.966306222783112e-16	1.79666844092128e-11	0.238	0.133	brain expressed X-linked 2 [Source:HGNC Symbol
JTB	Cluster 2	0.25756608989529206	1.0015272978464516e-15	2.0068603994247195e-11	0.722	0.693	jumping translocation breakpoint [Source:HGNC Symbol
MAGT1	Cluster 2	0.322987116376593	1.1655350269668863e-15	2.335499087036247e-11	0.296	0.219	magnesium transporter 1 [Source:HGNC Symbol
HMGB2	Cluster 2	0.36968739691806163	1.3865702077760922e-15	2.7784093823417336e-11	0.379	0.263	high mobility group box 2 [Source:HGNC Symbol
WDR54	Cluster 2	0.38467966490936534	1.4228165751732419e-15	2.851039853332142e-11	0.351	0.222	WD repeat domain 54 [Source:HGNC Symbol
TMEM123	Cluster 2	0.42685636107493385	1.6967202774727232e-15	3.3998880919998425e-11	0.783	0.72	transmembrane protein 123 [Source:HGNC Symbol
DGUOK	Cluster 2	0.3534422927530305	1.735880955432538e-15	3.47835825849572e-11	0.52	0.456	deoxyguanosine kinase [Source:HGNC Symbol
ANKRD37	Cluster 2	0.42931520228702635	2.0431527571198345e-15	4.094069494716724e-11	0.385	0.244	ankyrin repeat domain 37 [Source:HGNC Symbol
EIF2S3	Cluster 2	0.3193160148016714	2.0447402775194933e-15	4.0972505680935604e-11	0.557	0.493	eukaryotic translation initiation factor 2 subunit gamma [Source:HGNC Symbol
MYO1B	Cluster 2	0.33749408080255616	2.8949963143090274e-15	5.800993614612429e-11	0.155	0.062	myosin IB [Source:HGNC Symbol
EIF3H	Cluster 2	0.3067500383201185	3.5018158707640143e-15	7.016938641836931e-11	0.828	0.779	eukaryotic translation initiation factor 3 subunit H [Source:HGNC Symbol
EIF4B	Cluster 2	0.3059352754206972	3.653084232355864e-15	7.32005018479468e-11	0.716	0.653	eukaryotic translation initiation factor 4B [Source:HGNC Symbol
UBXN4	Cluster 2	0.344112808505425	4.5287384683140605e-15	9.074686142807715e-11	0.766	0.737	UBX domain protein 4 [Source:HGNC Symbol
ZC3H7A	Cluster 2	0.49280221876087427	4.612487531409899e-15	9.242502515439156e-11	0.519	0.374	zinc finger CCCH-type containing 7A [Source:HGNC Symbol
PHF3	Cluster 2	0.3967747047000104	4.723289615193622e-15	9.464527730924981e-11	0.451	0.338	PHD finger protein 3 [Source:HGNC Symbol
STAT3	Cluster 2	0.3825592939680895	4.842042822537831e-15	9.702485407801306e-11	0.793	0.771	signal transducer and activator of transcription 3 [Source:HGNC Symbol
MAPKAPK5-AS1	Cluster 2	0.30720777708155034	6.365069875732678e-15	1.275432701699314e-10	0.225	0.13	MAPKAPK5 antisense RNA 1 [Source:HGNC Symbol
ZFP36L2	Cluster 2	0.43155590328816107	1.1879584012436793e-14	2.3804310444120844e-10	0.777	0.606	ZFP36 ring finger protein like 2 [Source:HGNC Symbol
CSDE1	Cluster 2	0.2949182222766573	1.272516634011745e-14	2.5498688312327344e-10	0.706	0.66	cold shock domain containing E1 [Source:HGNC Symbol
COPB2	Cluster 2	0.27941663777449066	1.4684711059878545e-14	2.942522402178463e-10	0.528	0.474	coatomer protein complex subunit beta 2 [Source:HGNC Symbol
CLEC2D	Cluster 2	0.4477801343064165	1.962473355297395e-14	3.93240410934492e-10	0.769	0.694	C-type lectin domain family 2 member D [Source:HGNC Symbol
HSPA13	Cluster 2	0.31657886943835617	3.030793438384239e-14	6.073103891834339e-10	0.267	0.164	heat shock protein family A (Hsp70) member 13 [Source:HGNC Symbol
FNDC3A	Cluster 2	0.3270410962573354	3.0349841973207464e-14	6.081501334591312e-10	0.306	0.202	fibronectin type III domain containing 3A [Source:HGNC Symbol
MIS12	Cluster 2	0.26216859655882796	3.380271770466459e-14	6.77338857366069e-10	0.228	0.155	MIS12 kinetochore complex component [Source:HGNC Symbol
YDJC	Cluster 2	0.2701751898367898	5.4450257354328616e-14	1.0910742568660368e-9	0.323	0.253	YdjC chitooligosaccharide deacetylase homolog [Source:HGNC Symbol
ZNF292	Cluster 2	0.42524286034632885	6.683033511971723e-14	1.3391462551288938e-9	0.489	0.352	zinc finger protein 292 [Source:HGNC Symbol
DHRS3	Cluster 2	0.2768617168173682	7.376182936558456e-14	1.4780395368275835e-9	0.226	0.129	dehydrogenase/reductase 3 [Source:HGNC Symbol
ZBTB25	Cluster 2	0.3535077676617264	1.0218095836583405e-13	2.0475020437345825e-9	0.253	0.15	zinc finger and BTB domain containing 25 [Source:HGNC Symbol
GMPPA	Cluster 2	0.27108750857016806	1.0701749157788249e-13	2.144416496237609e-9	0.232	0.171	GDP-mannose pyrophosphorylase A [Source:HGNC Symbol
LARS	Cluster 2	0.3044280544242943	1.5621678430640293e-13	3.130271923931702e-9	0.475	0.408	leucyl-tRNA synthetase [Source:HGNC Symbol
ZNF581	Cluster 2	0.3750172387474649	1.57269496044544e-13	3.1513661617405724e-9	0.323	0.202	zinc finger protein 581 [Source:HGNC Symbol
TXNL1	Cluster 2	0.2758765312690157	1.5985260536894323e-13	3.203126506382884e-9	0.641	0.591	thioredoxin like 1 [Source:HGNC Symbol
MT3	Cluster 2	0.3609447156843626	2.2499022971356e-13	4.5083542230003154e-9	0.118	0.032	metallothionein 3 [Source:HGNC Symbol
AIF1	Cluster 2	0.27009261917608884	2.3693119932145155e-13	4.747627372003246e-9	0.172	0.081	allograft inflammatory factor 1 [Source:HGNC Symbol
LGMN	Cluster 2	0.30774153019189077	2.5578124969448254e-13	5.125344681378041e-9	0.173	0.077	legumain [Source:HGNC Symbol
ENO1	Cluster 2	0.25735439964026785	2.698106483161277e-13	5.406465770958567e-9	0.992	0.988	enolase 1 [Source:HGNC Symbol
TXNDC11	Cluster 2	0.2951674268070391	2.7171240120858593e-13	5.444573095417645e-9	0.217	0.139	thioredoxin domain containing 11 [Source:HGNC Symbol
ANAPC16	Cluster 2	0.3594402467027944	3.8214176843255155e-13	7.657356755851468e-9	0.804	0.755	anaphase promoting complex subunit 16 [Source:HGNC Symbol
STX5	Cluster 2	0.35364350033903436	4.033119308501474e-13	8.081564470375254e-9	0.345	0.252	syntaxin 5 [Source:HGNC Symbol
ALG2	Cluster 2	0.2929235363407299	4.074390274482516e-13	8.164263232008066e-9	0.407	0.318	ALG2 alpha-1,3/1,6-mannosyltransferase [Source:HGNC Symbol
PSIP1	Cluster 2	0.32071559007435146	4.947417805033866e-13	9.91363579772686e-9	0.665	0.583	PC4 and SFRS1 interacting protein 1 [Source:HGNC Symbol
BET1L	Cluster 2	0.3356067428550221	5.546226403895807e-13	1.1113528468126418e-8	0.321	0.202	Bet1 golgi vesicular membrane trafficking protein like [Source:HGNC Symbol
JAK1	Cluster 2	0.3850625534458474	7.028131155269693e-13	1.4082969208929411e-8	0.894	0.863	Janus kinase 1 [Source:HGNC Symbol
CLEC2B	Cluster 2	0.46280849997384044	7.776364026856454e-13	1.5582278237014962e-8	0.596	0.447	C-type lectin domain family 2 member B [Source:HGNC Symbol
BEX3	Cluster 2	0.2583526427706032	9.716642193604863e-13	1.9470207627545424e-8	0.127	0.047	brain expressed X-linked 3 [Source:HGNC Symbol
DERL2	Cluster 2	0.32877259801298175	1.0267982959574303e-12	2.057498425439499e-8	0.46	0.392	derlin 2 [Source:HGNC Symbol
TRABD2A	Cluster 2	0.29179350391313913	1.0545191464182505e-12	2.1130454655928905e-8	0.213	0.12	TraB domain containing 2A [Source:HGNC Symbol
ELF1	Cluster 2	0.3282429126911439	1.2010046572595042e-12	2.4065731322165943e-8	0.573	0.484	E74 like ETS transcription factor 1 [Source:HGNC Symbol
FAM216A	Cluster 2	0.25516713489271337	1.2817948902427992e-12	2.568460601068521e-8	0.154	0.088	family with sequence similarity 216 member A [Source:HGNC Symbol
SMDT1	Cluster 2	0.2530900717012885	1.513887657525129e-12	3.033528088148854e-8	0.579	0.554	single-pass membrane protein with aspartate rich tail 1 [Source:HGNC Symbol
LETMD1	Cluster 2	0.3475140995505789	1.6962805756995038e-12	3.3990070175866656e-8	0.275	0.171	LETM1 domain containing 1 [Source:HGNC Symbol
IDH2	Cluster 2	0.32330797309738735	1.9055644272418145e-12	3.818369999307148e-8	0.44	0.339	isocitrate dehydrogenase (NADP(+)) 2, mitochondrial [Source:HGNC Symbol
THEMIS	Cluster 2	0.4423961058323217	2.1717616249569965e-12	4.35177594408883e-8	0.365	0.259	thymocyte selection associated [Source:HGNC Symbol
CRELD1	Cluster 2	0.2780751012592508	2.2623291537668525e-12	4.533255158318019e-8	0.195	0.1	cysteine rich with EGF like domains 1 [Source:HGNC Symbol
MTFP1	Cluster 2	0.3500825638797802	2.9466177931721646e-12	5.904432733958384e-8	0.502	0.441	mitochondrial fission process 1 [Source:HGNC Symbol
SDHAF3	Cluster 2	0.2528456568412278	2.9739272709716394e-12	5.959155465572971e-8	0.213	0.134	succinate dehydrogenase complex assembly factor 3 [Source:HGNC Symbol
TRIM22	Cluster 2	0.43836579242123275	3.168741621693356e-12	6.349524461549146e-8	0.814	0.707	tripartite motif containing 22 [Source:HGNC Symbol
CFAP36	Cluster 2	0.3225354139049169	4.681029653747013e-12	9.379847220178265e-8	0.341	0.238	cilia and flagella associated protein 36 [Source:HGNC Symbol
THAP7	Cluster 2	0.2752091410598329	5.09844308127831e-12	1.0216260246265477e-7	0.264	0.191	THAP domain containing 7 [Source:HGNC Symbol
HAX1	Cluster 2	0.2649307492778532	6.058250538887589e-12	1.213952242982295e-7	0.637	0.601	HCLS1 associated protein X-1 [Source:HGNC Symbol
GMPS	Cluster 2	0.2520633803294081	6.087752128519772e-12	1.219863771512792e-7	0.329	0.264	guanine monophosphate synthase [Source:HGNC Symbol
WDR25	Cluster 2	0.25617188235883476	6.244859805849549e-12	1.2513450078961327e-7	0.136	0.062	WD repeat domain 25 [Source:HGNC Symbol
TM2D3	Cluster 2	0.3320310149058693	7.39465412100488e-12	1.481740792766958e-7	0.391	0.319	TM2 domain containing 3 [Source:HGNC Symbol
TCEAL3	Cluster 2	0.29349729387696816	8.394824163585151e-12	1.6821548658991926e-7	0.199	0.118	transcription elongation factor A like 3 [Source:HGNC Symbol
PNISR	Cluster 2	0.3503277964792544	8.935769501384115e-12	1.790549492687349e-7	0.665	0.562	PNN interacting serine and arginine rich protein [Source:HGNC Symbol
GNG8	Cluster 2	0.2696613347271376	8.99777609990868e-12	1.8029743748997014e-7	0.183	0.101	G protein subunit gamma 8 [Source:HGNC Symbol
HDLBP	Cluster 2	0.25268571091316605	1.3717971547551897e-11	2.748807138698449e-7	0.371	0.314	high density lipoprotein binding protein [Source:HGNC Symbol
RFC1	Cluster 2	0.3019710063371238	1.7393948905485338e-11	3.485399481681152e-7	0.456	0.361	replication factor C subunit 1 [Source:HGNC Symbol
CEBPB	Cluster 2	0.265854583743891	2.996468669661511e-11	6.004323920267736e-7	0.186	0.109	CCAAT enhancer binding protein beta [Source:HGNC Symbol
NGLY1	Cluster 2	0.3119731910487178	3.754428635859388e-11	7.523124100535041e-7	0.389	0.305	N-glycanase 1 [Source:HGNC Symbol
KLHDC2	Cluster 2	0.31109389559996553	4.821097780978147e-11	9.660515733524012e-7	0.244	0.155	kelch domain containing 2 [Source:HGNC Symbol
ABHD14B	Cluster 2	0.3074518648398177	5.5582646121444104e-11	1.113765062981497e-6	0.333	0.23	abhydrolase domain containing 14B [Source:HGNC Symbol
ATF4	Cluster 2	0.2805581404103865	5.6208164207710763e-11	1.1262991943941083e-6	0.508	0.436	activating transcription factor 4 [Source:HGNC Symbol
FKBP2	Cluster 2	0.2512472874025873	6.40536849023657e-11	1.283507738073604e-6	0.801	0.749	FKBP prolyl isomerase 2 [Source:HGNC Symbol
CCDC167	Cluster 2	0.25510677984786756	6.72849402152953e-11	1.3482556320340872e-6	0.382	0.337	coiled-coil domain containing 167 [Source:HGNC Symbol
SPOP	Cluster 2	0.2931761132731051	8.342662588530198e-11	1.671702729489681e-6	0.368	0.286	speckle type BTB/POZ protein [Source:HGNC Symbol
UBAC2	Cluster 2	0.3448819132610679	9.24291004210245e-11	1.8520943142364888e-6	0.363	0.274	UBA domain containing 2 [Source:HGNC Symbol
MIA3	Cluster 2	0.29323787087433295	1.1676333593202727e-10	2.3397037254059622e-6	0.356	0.264	MIA SH3 domain ER export factor 3 [Source:HGNC Symbol
POLD4	Cluster 2	0.3285625247805122	1.3621931727149904e-10	2.7295626794862976e-6	0.4	0.33	DNA polymerase delta 4, accessory subunit [Source:HGNC Symbol
EDEM3	Cluster 2	0.28627893914727104	1.4153111770061497e-10	2.836000536484923e-6	0.21	0.135	ER degradation enhancing alpha-mannosidase like protein 3 [Source:HGNC Symbol
ALDOC	Cluster 2	0.39264345548455803	1.740439601022901e-10	3.487492872529689e-6	0.388	0.267	aldolase, fructose-bisphosphate C [Source:HGNC Symbol
SEC22B	Cluster 2	0.25407176350731775	1.822945581446884e-10	3.652818356103266e-6	0.363	0.293	SEC22 homolog B, vesicle trafficking protein (gene/pseudogene) [Source:HGNC Symbol
TMEM120A	Cluster 2	0.6440754728271265	1.8289812761782928e-10	3.664912681206063e-6	0.377	0.325	transmembrane protein 120A [Source:HGNC Symbol
MTHFD2	Cluster 2	0.2630446022324131	2.2950706852972e-10	4.598862639198529e-6	0.611	0.542	methylenetetrahydrofolate dehydrogenase (NADP+ dependent) 2, methenyltetrahydrofolate cyclohydrolase [Source:HGNC Symbol
ERCC5	Cluster 2	0.2628385299595419	2.790798411556476e-10	5.592201857076867e-6	0.231	0.153	ERCC excision repair 5, endonuclease [Source:HGNC Symbol
TMEM9	Cluster 2	0.2890442093020457	2.8358146110804664e-10	5.682405317683039e-6	0.196	0.112	transmembrane protein 9 [Source:HGNC Symbol
LIPA	Cluster 2	0.31010819294085096	2.89169378696429e-10	5.794376010319044e-6	0.302	0.203	lipase A, lysosomal acid type [Source:HGNC Symbol
ACTR1B	Cluster 2	0.2815567531447608	4.182550141899397e-10	8.380993974338012e-6	0.341	0.26	actin related protein 1B [Source:HGNC Symbol
ABRAXAS1	Cluster 2	0.2667788061329023	4.817427458014994e-10	9.653161140370445e-6	0.216	0.118	abraxas 1, BRCA1 A complex subunit [Source:HGNC Symbol
TIGIT	Cluster 3	1.0949702320432357	1.5723096929525417e-213	3.150594162738303e-209	0.316	0.054	T cell immunoreceptor with Ig and ITIM domains [Source:HGNC Symbol
PASK	Cluster 3	0.9422253274139496	7.098535324275157e-195	1.422404508278256e-190	0.352	0.077	PAS domain containing serine/threonine kinase [Source:HGNC Symbol
RARRES3	Cluster 3	0.7709526066156496	7.453470306853233e-190	1.4935263800872507e-185	0.868	0.634	NA
PTPN1	Cluster 3	0.7865227498850182	8.320904625975801e-189	1.667342868953031e-184	0.764	0.551	protein tyrosine phosphatase non-receptor type 1 [Source:HGNC Symbol
CXCR5	Cluster 3	0.539031805567461	2.4466076729550915e-188	4.902512455067413e-184	0.218	0.021	C-X-C motif chemokine receptor 5 [Source:HGNC Symbol
CCR7	Cluster 3	0.5804042518643646	1.6400719185398377e-142	3.286376110370127e-138	0.954	0.793	C-C motif chemokine receptor 7 [Source:HGNC Symbol
GBP5	Cluster 3	0.7412041827041915	6.977020525168406e-140	1.3980553728332453e-135	0.933	0.813	guanylate binding protein 5 [Source:HGNC Symbol
CXCL10	Cluster 3	1.1447388883326215	1.2124703994140725e-133	2.4295481863459184e-129	0.417	0.151	C-X-C motif chemokine ligand 10 [Source:HGNC Symbol
PPP1CC	Cluster 3	0.5878190894406006	1.0860791817348598e-129	2.176285464360312e-125	0.742	0.578	protein phosphatase 1 catalytic subunit gamma [Source:HGNC Symbol
STAT1	Cluster 3	0.5487603414775855	2.631555313075996e-126	5.273110536341681e-122	0.969	0.871	signal transducer and activator of transcription 1 [Source:HGNC Symbol
GBP4	Cluster 3	0.5718765580905747	3.788484949470788e-112	7.591366141749564e-108	0.9	0.735	guanylate binding protein 4 [Source:HGNC Symbol
SYNE2	Cluster 3	0.6090229349032505	9.208696746939528e-105	1.8452386541517426e-100	0.761	0.573	spectrin repeat containing nuclear envelope protein 2 [Source:HGNC Symbol
GIMAP4	Cluster 3	0.6125834787204836	2.1615261400721275e-97	4.331266079476529e-93	0.842	0.69	GTPase, IMAP family member 4 [Source:HGNC Symbol
UBE2L6	Cluster 3	0.45062579375086376	3.215253173005744e-95	6.44272430806891e-91	0.916	0.808	ubiquitin conjugating enzyme E2 L6 [Source:HGNC Symbol
IGFBP4	Cluster 3	0.6834620037731136	6.185797038968717e-92	1.2395100106685514e-87	0.208	0.059	insulin like growth factor binding protein 4 [Source:HGNC Symbol
TLK1	Cluster 3	0.49917310713259266	6.166671022515127e-87	1.2356775394915812e-82	0.519	0.338	tousled like kinase 1 [Source:HGNC Symbol
XRN1	Cluster 3	0.5034948653778062	4.3038195609139375e-84	8.623993636159348e-80	0.745	0.594	5'-3' exoribonuclease 1 [Source:HGNC Symbol
EPSTI1	Cluster 3	0.44565602642425395	3.3658751180753153e-81	6.744540561599317e-77	0.88	0.786	epithelial stromal interaction 1 [Source:HGNC Symbol
IRF1	Cluster 3	0.4213590706085899	9.717583211014705e-81	1.9472093238231268e-76	0.955	0.879	interferon regulatory factor 1 [Source:HGNC Symbol
ISG20	Cluster 3	0.4177720749134828	5.9951179808608084e-77	1.2013017410048889e-72	0.946	0.906	interferon stimulated exonuclease gene 20 [Source:HGNC Symbol
CD74	Cluster 3	0.3488327205280073	1.1733575023498245e-76	2.3511737632085783e-72	0.991	0.967	CD74 molecule [Source:HGNC Symbol
TRIM22	Cluster 3	0.44418210544625536	1.7454610630977683e-76	3.4975548782353083e-72	0.85	0.7	tripartite motif containing 22 [Source:HGNC Symbol
CD38	Cluster 3	0.5223513174950415	1.1464332135718456e-75	2.297222873355264e-71	0.406	0.201	CD38 molecule [Source:HGNC Symbol
MBP	Cluster 3	0.5371305481719687	3.3677776442016663e-74	6.748352843451298e-70	0.492	0.318	myelin basic protein [Source:HGNC Symbol
HERC5	Cluster 3	0.6386404639069387	1.1290400581425171e-73	2.262370468505976e-69	0.686	0.511	HECT and RLD domain containing E3 ubiquitin protein ligase 5 [Source:HGNC Symbol
RNF213	Cluster 3	0.47756160970269845	1.1358809747927079e-72	2.276078297289628e-68	0.789	0.67	ring finger protein 213 [Source:HGNC Symbol
LAMP3	Cluster 3	0.5011316124959422	5.2968275267196485e-71	1.0613782998040831e-66	0.573	0.387	lysosomal associated membrane protein 3 [Source:HGNC Symbol
FYB1	Cluster 3	0.49250712089268434	6.163298246646382e-68	1.235001702663002e-63	0.749	0.556	FYN binding protein 1 [Source:HGNC Symbol
DCK	Cluster 3	0.4168285221381347	2.5836529754373583e-66	5.177123832181379e-62	0.55	0.382	deoxycytidine kinase [Source:HGNC Symbol
TSHZ2	Cluster 3	0.4807492419434754	6.452397543522163e-66	1.292931419770971e-61	0.271	0.114	teashirt zinc finger homeobox 2 [Source:HGNC Symbol
GBP1	Cluster 3	0.4069130445694853	1.0862941475636102e-63	2.176716212887962e-59	0.902	0.798	guanylate binding protein 1 [Source:HGNC Symbol
MAT2B	Cluster 3	0.40026070916023815	1.7076358543519844e-60	3.4217607249505062e-56	0.793	0.683	methionine adenosyltransferase 2B [Source:HGNC Symbol
CD37	Cluster 3	0.36055456210762404	1.8584950160398248e-60	3.724052313140601e-56	0.883	0.794	CD37 molecule [Source:HGNC Symbol
SELL	Cluster 3	0.5285014955549463	6.983313053937879e-60	1.3993162697480722e-55	0.743	0.59	selectin L [Source:HGNC Symbol
PLAC8	Cluster 3	0.5345157975048693	5.3518270592006265e-59	1.0723991061226215e-54	0.617	0.424	placenta associated 8 [Source:HGNC Symbol
LGALS9	Cluster 3	0.41996981135651357	2.4218505469520837e-58	4.8529041259825856e-54	0.303	0.148	galectin 9 [Source:HGNC Symbol
LAP3	Cluster 3	0.433542736605097	3.658283596323953e-58	7.330468670313938e-54	0.749	0.656	leucine aminopeptidase 3 [Source:HGNC Symbol
SPINT2	Cluster 3	0.3948831956220039	1.4161132704949897e-56	2.8376077714178604e-52	0.464	0.291	serine peptidase inhibitor, Kunitz type 2 [Source:HGNC Symbol
IFIT2	Cluster 3	0.5052357998239438	2.5371097050203467e-56	5.083860426919771e-52	0.479	0.286	interferon induced protein with tetratricopeptide repeats 2 [Source:HGNC Symbol
NUB1	Cluster 3	0.44388986507509753	3.8703517685607254e-56	7.755410873841981e-52	0.658	0.499	negative regulator of ubiquitin like proteins 1 [Source:HGNC Symbol
MX1	Cluster 3	0.41196863831276875	7.070158954678998e-56	1.4167184513385777e-51	0.867	0.822	MX dynamin like GTPase 1 [Source:HGNC Symbol
PIM2	Cluster 3	0.38420696544060107	1.5118026028707901e-55	3.029350055632489e-51	0.871	0.759	Pim-2 proto-oncogene, serine/threonine kinase [Source:HGNC Symbol
BCL2L14	Cluster 3	0.3463935684516585	1.08302461739278e-54	2.1701647283316524e-50	0.248	0.113	BCL2 like 14 [Source:HGNC Symbol
TCF7	Cluster 3	0.35810656471818647	1.967840866452258e-54	3.9431595281970346e-50	0.458	0.274	transcription factor 7 [Source:HGNC Symbol
PYHIN1	Cluster 3	0.34136012203298427	3.7631067505636835e-54	7.540513306779509e-50	0.214	0.089	pyrin and HIN domain family member 1 [Source:HGNC Symbol
ITGA4	Cluster 3	0.5075819293365054	3.3418862053415136e-53	6.696471578263325e-49	0.46	0.317	integrin subunit alpha 4 [Source:HGNC Symbol
FAAH2	Cluster 3	0.41559785657412435	5.000580877860387e-53	1.0020163963056643e-48	0.341	0.18	fatty acid amide hydrolase 2 [Source:HGNC Symbol
COTL1	Cluster 3	0.493695558733273	1.64042467495822e-52	3.2870829636812814e-48	0.646	0.518	coactosin like F-actin binding protein 1 [Source:HGNC Symbol
CD7	Cluster 3	0.3474124979973885	7.742963631913259e-51	1.5515350525627789e-46	0.962	0.885	CD7 molecule [Source:HGNC Symbol
IFITM1	Cluster 3	0.3529412357844759	1.306392184588748e-49	2.617748659478933e-45	0.983	0.964	interferon induced transmembrane protein 1 [Source:HGNC Symbol
TMEM156	Cluster 3	0.3528550469464204	3.731889990888383e-49	7.477961163742143e-45	0.269	0.134	transmembrane protein 156 [Source:HGNC Symbol
DAPP1	Cluster 3	0.33274238676306706	1.0870305170951401e-47	2.178191750155242e-43	0.3	0.168	dual adaptor of phosphotyrosine and 3-phosphoinositides 1 [Source:HGNC Symbol
ARID5B	Cluster 3	0.33714204877655085	4.770273443430704e-47	9.558673925946444e-43	0.674	0.533	AT-rich interaction domain 5B [Source:HGNC Symbol
SMCHD1	Cluster 3	0.4263952327600977	1.411946621344841e-46	2.8292586398507922e-42	0.733	0.614	structural maintenance of chromosomes flexible hinge domain containing 1 [Source:HGNC Symbol
TPR	Cluster 3	0.4544473443485759	2.9936480959792976e-46	5.998672054723317e-42	0.678	0.6	translocated promoter region, nuclear basket protein [Source:HGNC Symbol
ZBTB38	Cluster 3	0.3941936963938938	9.207040053110743e-46	1.8449066858423307e-41	0.304	0.171	zinc finger and BTB domain containing 38 [Source:HGNC Symbol
SP100	Cluster 3	0.35579146035041465	4.481857433600738e-44	8.980745925449158e-40	0.87	0.792	SP100 nuclear antigen [Source:HGNC Symbol
TMSB4X	Cluster 3	0.27595793905555865	6.6864376135761e-44	1.3398283690083788e-39	0.998	0.996	thymosin beta 4 X-linked [Source:HGNC Symbol
GPX4	Cluster 3	0.3341934212649502	7.55727835637756e-44	1.5143274370509354e-39	0.792	0.69	glutathione peroxidase 4 [Source:HGNC Symbol
ELMO1	Cluster 3	0.301679868033699	1.377603389712385e-43	2.7604416723056772e-39	0.287	0.162	engulfment and cell motility 1 [Source:HGNC Symbol
IFI44L	Cluster 3	0.3492942495251752	1.5367982350977058e-43	3.079436303488783e-39	0.795	0.691	interferon induced protein 44 like [Source:HGNC Symbol
LBH	Cluster 3	0.31035593393441463	3.792063290092369e-43	7.598536420687089e-39	0.642	0.489	LBH regulator of WNT signaling pathway [Source:HGNC Symbol
SEPT6	Cluster 3	0.338780422962202	4.6902268697562394e-43	9.398276601617553e-39	0.807	0.714	NA
LIMS1	Cluster 3	0.4025849694213217	4.8762854457033504e-43	9.771100776100373e-39	0.424	0.285	LIM zinc finger domain containing 1 [Source:HGNC Symbol
IFI16	Cluster 3	0.40072400074155934	6.323847524724202e-42	1.2671725670042356e-37	0.761	0.668	interferon gamma inducible protein 16 [Source:HGNC Symbol
PDCD4	Cluster 3	0.35931534227956474	8.002923831677863e-42	1.60362587739161e-37	0.579	0.425	programmed cell death 4 [Source:HGNC Symbol
SAMD9L	Cluster 3	0.36858670817699357	1.1965992593875076e-41	2.397745595960688e-37	0.716	0.609	sterile alpha motif domain containing 9 like [Source:HGNC Symbol
PPDPF	Cluster 3	0.32675624256993707	1.4979357704555626e-41	3.0015636968388563e-37	0.965	0.931	pancreatic progenitor cell differentiation and proliferation factor [Source:HGNC Symbol
RAD21	Cluster 3	0.3581665596030936	2.0904565381916585e-40	4.1888568112284456e-36	0.716	0.63	RAD21 cohesin complex component [Source:HGNC Symbol
LPIN2	Cluster 3	0.3317144186454777	6.848521235347377e-39	1.3723066851389075e-34	0.6	0.466	lipin 2 [Source:HGNC Symbol
HAPLN3	Cluster 3	0.3191842034829262	9.725885773977391e-39	1.9488729913895897e-34	0.688	0.572	hyaluronan and proteoglycan link protein 3 [Source:HGNC Symbol
ARID5A	Cluster 3	0.4005790230391981	1.942268479682958e-37	3.891917579588711e-33	0.67	0.615	AT-rich interaction domain 5A [Source:HGNC Symbol
GSTK1	Cluster 3	0.3219697735459959	5.1353037432519165e-37	1.0290121640728191e-32	0.85	0.753	glutathione S-transferase kappa 1 [Source:HGNC Symbol
WIPF1	Cluster 3	0.3109413172481432	1.4713556796224878e-36	2.948302510827541e-32	0.657	0.544	WAS/WASL interacting protein family member 1 [Source:HGNC Symbol
IPCEF1	Cluster 3	0.3057844205111186	3.018581199176736e-36	6.048633006910343e-32	0.265	0.152	interaction protein for cytohesin exchange factors 1 [Source:HGNC Symbol
NAP1L4	Cluster 3	0.3237718455815515	3.50018667862062e-36	7.013674066619998e-32	0.59	0.492	nucleosome assembly protein 1 like 4 [Source:HGNC Symbol
HNRNPF	Cluster 3	0.27587065062631755	5.963596857581046e-35	1.1949855383220901e-30	0.895	0.851	heterogeneous nuclear ribonucleoprotein F [Source:HGNC Symbol
GIMAP7	Cluster 3	0.3317689615687631	2.515517041531818e-34	5.0405930478214566e-30	0.851	0.762	GTPase, IMAP family member 7 [Source:HGNC Symbol
SP110	Cluster 3	0.33492422613815975	3.823575194487729e-34	7.66167997471451e-30	0.689	0.567	SP110 nuclear body protein [Source:HGNC Symbol
MT2A	Cluster 3	0.3499737139306127	6.392402793928005e-34	1.2809096718472936e-29	0.887	0.788	metallothionein 2A [Source:HGNC Symbol
LITAF	Cluster 3	0.35493955080313166	8.839642844671647e-34	1.7712876332153046e-29	0.652	0.561	lipopolysaccharide induced TNF factor [Source:HGNC Symbol
PNRC1	Cluster 3	0.29517874223765084	1.4049274432163829e-33	2.815193610716988e-29	0.823	0.721	proline rich nuclear receptor coactivator 1 [Source:HGNC Symbol
TIFA	Cluster 3	0.33716069660369086	8.428055550382935e-33	1.6888137711857326e-28	0.534	0.399	TRAF interacting protein with forkhead associated domain [Source:HGNC Symbol
OFD1	Cluster 3	0.304901169109438	1.528833299122729e-32	3.0634761647821245e-28	0.392	0.284	OFD1 centriole and centriolar satellite protein [Source:HGNC Symbol
RIPOR2	Cluster 3	0.2937211223297961	1.8049806153269073e-32	3.6168201569920566e-28	0.467	0.339	RHO family interacting cell polarization regulator 2 [Source:HGNC Symbol
CDC42SE2	Cluster 3	0.28075947717830596	1.3767707691418094e-31	2.7587732672063575e-27	0.729	0.631	CDC42 small effector 2 [Source:HGNC Symbol
MDK	Cluster 3	0.33626602501587244	1.4639686854852617e-31	2.9335004519753674e-27	0.141	0.061	midkine [Source:HGNC Symbol
SH2D1A	Cluster 3	0.3202756206295454	2.758031960688342e-31	5.526544442827299e-27	0.348	0.24	SH2 domain containing 1A [Source:HGNC Symbol
IFIH1	Cluster 3	0.3248358254111676	3.1571147792964463e-31	6.326226594754219e-27	0.543	0.421	interferon induced with helicase C domain 1 [Source:HGNC Symbol
EPB41	Cluster 3	0.2749270973705167	2.1164655007296314e-30	4.240973570362035e-26	0.37	0.261	erythrocyte membrane protein band 4.1 [Source:HGNC Symbol
SYNGR2	Cluster 3	0.25112226543407434	3.2429007026527545e-30	6.49812442797559e-26	0.835	0.765	synaptogyrin 2 [Source:HGNC Symbol
TRAFD1	Cluster 3	0.32195531054898907	4.258012038037722e-30	8.532204521819988e-26	0.466	0.347	TRAF-type zinc finger domain containing 1 [Source:HGNC Symbol
ORMDL3	Cluster 3	0.30793569253992137	1.2829196842377393e-29	2.570714463275582e-25	0.444	0.329	ORMDL sphingolipid biosynthesis regulator 3 [Source:HGNC Symbol
PHPT1	Cluster 3	0.362180701974232	7.007711360099582e-29	1.4042052023367541e-24	0.614	0.51	phosphohistidine phosphatase 1 [Source:HGNC Symbol
FYN	Cluster 3	0.27140565393978644	1.0686343886319001e-28	2.1413295879406016e-24	0.278	0.183	FYN proto-oncogene, Src family tyrosine kinase [Source:HGNC Symbol
GBP2	Cluster 3	0.2673951168398565	2.299028912277728e-28	4.606794134422111e-24	0.871	0.803	guanylate binding protein 2 [Source:HGNC Symbol
SP140	Cluster 3	0.3281633850801866	4.0337580835405424e-28	8.082844447798538e-24	0.406	0.285	SP140 nuclear body protein [Source:HGNC Symbol
NCOA7	Cluster 3	0.25371859020750376	4.126601884359508e-28	8.268884855879583e-24	0.432	0.339	nuclear receptor coactivator 7 [Source:HGNC Symbol
GK	Cluster 3	0.2543984129058574	7.492046520191782e-28	1.5012562817160292e-23	0.333	0.237	glycerol kinase [Source:HGNC Symbol
LIMA1	Cluster 3	0.25530265368585975	8.535074567506279e-28	1.7102582418369082e-23	0.182	0.103	LIM domain and actin binding 1 [Source:HGNC Symbol
PSIP1	Cluster 3	0.261296164087399	2.0483517936805362e-27	4.104487324177059e-23	0.666	0.579	PC4 and SFRS1 interacting protein 1 [Source:HGNC Symbol
TRAT1	Cluster 3	0.30275988726080416	3.675426742582701e-27	7.364820106787216e-23	0.652	0.533	T cell receptor associated transmembrane adaptor 1 [Source:HGNC Symbol
FKBP5	Cluster 3	0.31621421800847216	1.7063366521878562e-25	3.419157383654026e-21	0.336	0.226	FKBP prolyl isomerase 5 [Source:HGNC Symbol
LY96	Cluster 3	0.28117938009145826	1.9840375455322891e-25	3.975614433737601e-21	0.303	0.199	lymphocyte antigen 96 [Source:HGNC Symbol
SAMD9	Cluster 3	0.3032075488045274	7.412121109590885e-25	1.4852408279398215e-20	0.669	0.579	sterile alpha motif domain containing 9 [Source:HGNC Symbol
GSDMD	Cluster 3	0.28033872071637767	8.249203150676047e-25	1.652975327332466e-20	0.583	0.478	gasdermin D [Source:HGNC Symbol
AHR	Cluster 3	0.25357342842367636	9.979064079905333e-25	1.9996048603314305e-20	0.314	0.229	aryl hydrocarbon receptor [Source:HGNC Symbol
N4BP2L2	Cluster 3	0.27497905979378157	2.404106533781524e-24	4.817348672391418e-20	0.676	0.586	NEDD4 binding protein 2 like 2 [Source:HGNC Symbol
TMEM140	Cluster 3	0.260517671359336	3.0942565778396183e-24	6.200271330675027e-20	0.337	0.229	transmembrane protein 140 [Source:HGNC Symbol
ERH	Cluster 3	0.2520317285474736	4.683712162361499e-24	9.385222430939972e-20	0.834	0.766	ERH mRNA splicing and mitosis factor [Source:HGNC Symbol
ZNFX1	Cluster 3	0.2745391603386824	2.2500394371823524e-23	4.508629024225998e-19	0.525	0.433	zinc finger NFX1-type containing 1 [Source:HGNC Symbol
RBCK1	Cluster 3	0.2793766323279927	4.9369112416402093e-23	9.892582745998652e-19	0.618	0.516	RANBP2-type and C3HC4-type zinc finger containing 1 [Source:HGNC Symbol
OAS2	Cluster 3	0.25685364282518597	1.0350143597261995e-22	2.0739617740193586e-18	0.567	0.486	2'-5'-oligoadenylate synthetase 2 [Source:HGNC Symbol
TNFRSF14	Cluster 3	0.2568724850522197	3.2384517761564455e-22	6.489209669062285e-18	0.706	0.614	TNF receptor superfamily member 14 [Source:HGNC Symbol
SAT1	Cluster 3	0.32403200650364505	3.6113923621136184e-22	7.236508015203269e-18	0.724	0.651	spermidine/spermine N1-acetyltransferase 1 [Source:HGNC Symbol
APOL6	Cluster 3	0.251096107713062	1.719027102122217e-21	3.444586507232498e-17	0.561	0.463	apolipoprotein L6 [Source:HGNC Symbol
MYCBP2	Cluster 3	0.26204236754396426	7.6388928648012e-21	1.5306813522488645e-16	0.518	0.43	MYC binding protein 2 [Source:HGNC Symbol
OAS1	Cluster 3	0.25469456044055017	1.3125384092717347e-20	2.630064464498702e-16	0.726	0.642	2'-5'-oligoadenylate synthetase 1 [Source:HGNC Symbol
IKZF3	Cluster 3	0.27338187649036694	3.109016816206702e-20	6.22984789631499e-16	0.24	0.151	IKAROS family zinc finger 3 [Source:HGNC Symbol
RNASET2	Cluster 3	0.2800376654203265	4.2063108305587896e-20	8.428605642273703e-16	0.524	0.424	ribonuclease T2 [Source:HGNC Symbol
OTUD5	Cluster 3	0.3101657507331701	4.9195062917441956e-20	9.85770670739702e-16	0.308	0.213	OTU deubiquitinase 5 [Source:HGNC Symbol
NPC2	Cluster 3	0.25468343839466356	1.6063268270621117e-19	3.2187576960670593e-15	0.423	0.326	NPC intracellular cholesterol transporter 2 [Source:HGNC Symbol
TGIF1	Cluster 3	0.2672668895045417	2.9637900917647293e-19	5.938842585878164e-15	0.298	0.219	TGFB induced factor homeobox 1 [Source:HGNC Symbol
INPP4B	Cluster 3	0.26876708235298186	1.6609431236049202e-18	3.328197831079539e-14	0.295	0.21	inositol polyphosphate-4-phosphatase type II B [Source:HGNC Symbol
IFIT3	Cluster 3	0.28496588015397784	4.221219216799636e-18	8.458479066623111e-14	0.734	0.637	interferon induced protein with tetratricopeptide repeats 3 [Source:HGNC Symbol
TNFSF13B	Cluster 3	0.27040453187887115	1.0109078642534925e-16	2.025657178391148e-12	0.205	0.127	TNF superfamily member 13b [Source:HGNC Symbol
RAN	Cluster 4	1.0831456093965683	0	0	0.984	0.91	RAN, member RAS oncogene family [Source:HGNC Symbol
HSP90AB1	Cluster 4	1.2021890969726137	0	0	0.998	0.987	heat shock protein 90 alpha family class B member 1 [Source:HGNC Symbol
NCL	Cluster 4	1.257139453204788	0	0	0.988	0.926	nucleolin [Source:HGNC Symbol
NPM1	Cluster 4	1.2801714804274518	0	0	0.996	0.977	nucleophosmin 1 [Source:HGNC Symbol
C1QBP	Cluster 4	1.294740849861817	0	0	0.93	0.658	complement C1q binding protein [Source:HGNC Symbol
DDX21	Cluster 4	1.3116089759788896	0	0	0.948	0.581	DExD-box helicase 21 [Source:HGNC Symbol
HSPD1	Cluster 4	1.5967797720887034	0	0	0.947	0.836	heat shock protein family D (Hsp60) member 1 [Source:HGNC Symbol
REL	Cluster 4	1.5999530334456757	0	0	0.665	0.242	REL proto-oncogene, NF-kB subunit [Source:HGNC Symbol
DUSP2	Cluster 4	2.1808826498469878	0	0	0.743	0.253	dual specificity phosphatase 2 [Source:HGNC Symbol
FABP5	Cluster 4	2.276493094821066	0	0	0.708	0.142	fatty acid binding protein 5 [Source:HGNC Symbol
NOLC1	Cluster 4	1.2896877294658071	1.7794867538493e-311	3.565735557363129e-307	0.842	0.333	nucleolar and coiled-body phosphoprotein 1 [Source:HGNC Symbol
MIR155HG	Cluster 4	1.5628179874621524	3.203062132383225e-309	6.418295900869506e-305	0.943	0.591	MIR155 host gene [Source:HGNC Symbol
CYCS	Cluster 4	1.1163886430425074	1.132633723130544e-292	2.269571454408984e-288	0.93	0.645	cytochrome c, somatic [Source:HGNC Symbol
PIM3	Cluster 4	1.4704661364565856	3.12362122452365e-283	6.25911220970049e-279	0.815	0.415	Pim-3 proto-oncogene, serine/threonine kinase [Source:HGNC Symbol
SERBP1	Cluster 4	0.9733902544798632	1.2622784550901107e-282	2.5293535683095636e-278	0.959	0.834	SERPINE1 mRNA binding protein 1 [Source:HGNC Symbol
NOP58	Cluster 4	0.9946392159257975	3.663505636655748e-277	7.340932594730788e-273	0.916	0.589	NOP58 ribonucleoprotein [Source:HGNC Symbol
CCT2	Cluster 4	1.0111499498328487	6.1336911889168615e-266	1.2290690404351608e-261	0.927	0.661	chaperonin containing TCP1 subunit 2 [Source:HGNC Symbol
MYC	Cluster 4	1.8227237860461558	9.652338832627397e-266	1.934135655281878e-261	0.643	0.163	MYC proto-oncogene, bHLH transcription factor [Source:HGNC Symbol
HSPE1	Cluster 4	1.2419829936301434	1.7181701680180007e-257	3.44286938267447e-253	0.921	0.694	heat shock protein family E (Hsp10) member 1 [Source:HGNC Symbol
YBX1	Cluster 4	0.9906299452480827	2.5426878978977216e-251	5.0950380098074544e-247	0.977	0.919	Y-box binding protein 1 [Source:HGNC Symbol
SNHG15	Cluster 4	1.2510819780100406	2.0715732355542417e-250	4.1510184494035895e-246	0.751	0.273	small nucleolar RNA host gene 15 [Source:HGNC Symbol
ILF2	Cluster 4	0.8455565393512101	1.5819898207332927e-248	3.169991202785372e-244	0.933	0.689	interleukin enhancer binding factor 2 [Source:HGNC Symbol
MRTO4	Cluster 4	1.1186782815424388	5.465394327191394e-245	1.0951557152826115e-240	0.737	0.221	MRT4 homolog, ribosome maturation factor [Source:HGNC Symbol
RANBP1	Cluster 4	1.1531523004610593	2.3356981910608796e-232	4.6802720352477907e-228	0.856	0.468	RAN binding protein 1 [Source:HGNC Symbol
NR4A1	Cluster 4	1.5353956400564401	1.347431148609327e-231	2.6999825355833696e-227	0.258	0.017	nuclear receptor subfamily 4 group A member 1 [Source:HGNC Symbol
PPA1	Cluster 4	1.1041824086981649	6.256239106734844e-229	1.2536251922075282e-224	0.884	0.604	pyrophosphatase (inorganic) 1 [Source:HGNC Symbol
NOP16	Cluster 4	1.150004644578365	5.2585688308346914e-228	1.0537120223226555e-223	0.752	0.244	NOP16 nucleolar protein [Source:HGNC Symbol
NHP2	Cluster 4	1.0486246865056856	1.0338401213864411e-225	2.0716088352341508e-221	0.883	0.561	NHP2 ribonucleoprotein [Source:HGNC Symbol
HSPA9	Cluster 4	0.9161171871017808	2.5179226378166644e-224	5.045413381657032e-220	0.907	0.607	heat shock protein family A (Hsp70) member 9 [Source:HGNC Symbol
ODC1	Cluster 4	1.0674131004137923	1.3477159349298968e-205	2.7005531904125273e-201	0.653	0.163	ornithine decarboxylase 1 [Source:HGNC Symbol
EBNA1BP2	Cluster 4	1.1508267370418637	5.08427882448879e-205	1.0187877908510638e-200	0.728	0.233	EBNA1 binding protein 2 [Source:HGNC Symbol
PFDN2	Cluster 4	0.8786483989440734	4.821091639683824e-204	9.660503427598447e-200	0.9	0.578	prefoldin subunit 2 [Source:HGNC Symbol
RSL1D1	Cluster 4	0.8126282133712086	4.0758701403448874e-197	8.167228587223086e-193	0.916	0.655	ribosomal L1 domain containing 1 [Source:HGNC Symbol
PRMT1	Cluster 4	0.916136558842298	2.9616756307558875e-188	5.934605628908647e-184	0.918	0.701	protein arginine methyltransferase 1 [Source:HGNC Symbol
NIFK	Cluster 4	0.9164361200055986	3.844040370405775e-187	7.702688094219093e-183	0.829	0.42	nucleolar protein interacting with the FHA domain of MKI67 [Source:HGNC Symbol
DUSP4	Cluster 4	1.3093031700022604	3.956536956801578e-186	7.928108754039002e-182	0.489	0.079	dual specificity phosphatase 4 [Source:HGNC Symbol
FKBP4	Cluster 4	1.0669662019214912	7.2833130710483255e-176	1.4594302731766634e-171	0.829	0.488	FKBP prolyl isomerase 4 [Source:HGNC Symbol
GTPBP4	Cluster 4	0.9086039843517754	3.19722121015721e-174	6.406591860913018e-170	0.765	0.32	GTP binding protein 4 [Source:HGNC Symbol
CCT5	Cluster 4	0.8917726149254803	8.097437578312177e-174	1.622564541942194e-169	0.892	0.644	chaperonin containing TCP1 subunit 5 [Source:HGNC Symbol
NFKBID	Cluster 4	1.1342443236599575	5.002214047729408e-173	1.0023436508840189e-168	0.268	0.037	NFKB inhibitor delta [Source:HGNC Symbol
PUM3	Cluster 4	0.9298771245234185	1.5639122634474445e-168	3.133767393495989e-164	0.749	0.295	pumilio RNA binding family member 3 [Source:HGNC Symbol
TOMM40	Cluster 4	1.0357088282149869	5.67429582637119e-166	1.1370153976882592e-161	0.761	0.312	translocase of outer mitochondrial membrane 40 [Source:HGNC Symbol
WDR43	Cluster 4	0.8194068670373913	4.638909170349711e-164	9.295446195546752e-160	0.68	0.243	WD repeat domain 43 [Source:HGNC Symbol
PA2G4	Cluster 4	0.8119795226846525	2.963214866415398e-160	5.937689949323175e-156	0.934	0.777	proliferation-associated 2G4 [Source:HGNC Symbol
GPATCH4	Cluster 4	0.8873495836290148	1.4907964070167065e-157	2.9872578403800764e-153	0.666	0.209	G-patch domain containing 4 [Source:HGNC Symbol
POLR1C	Cluster 4	0.7606155401579016	6.900768951394098e-157	1.3827760824803492e-152	0.593	0.174	RNA polymerase I and III subunit C [Source:HGNC Symbol
SRSF7	Cluster 4	0.7185043869498695	4.841444174568894e-156	9.70128583700115e-152	0.933	0.721	serine and arginine rich splicing factor 7 [Source:HGNC Symbol
SLC3A2	Cluster 4	0.6994651763069608	4.457373912955897e-154	8.931685846781026e-150	0.9	0.649	solute carrier family 3 member 2 [Source:HGNC Symbol
LYAR	Cluster 4	0.9251571513785564	2.7895859519692562e-151	5.589772330555996e-147	0.663	0.19	Ly1 antibody reactive [Source:HGNC Symbol
PNO1	Cluster 4	0.7863685785546044	1.3312900740907912e-150	2.6676390504631274e-146	0.653	0.202	partner of NOB1 homolog [Source:HGNC Symbol
TOMM5	Cluster 4	0.856247352814441	9.593289938132736e-150	1.9223034378030378e-145	0.812	0.445	translocase of outer mitochondrial membrane 5 [Source:HGNC Symbol
SYNCRIP	Cluster 4	0.8496636170561065	7.35625403298867e-149	1.47404618313027e-144	0.815	0.435	synaptotagmin binding cytoplasmic RNA interacting protein [Source:HGNC Symbol
ABCE1	Cluster 4	0.7937868146136902	7.98673829233415e-148	1.600382619017917e-143	0.739	0.312	ATP binding cassette subfamily E member 1 [Source:HGNC Symbol
TIMM13	Cluster 4	0.8939694398633777	8.039189090400146e-147	1.6108927099343813e-142	0.733	0.306	translocase of inner mitochondrial membrane 13 [Source:HGNC Symbol
NOP56	Cluster 4	0.8652946783994133	8.075673777822275e-146	1.6182035116000274e-141	0.733	0.319	NOP56 ribonucleoprotein [Source:HGNC Symbol
SRM	Cluster 4	0.8351395672319852	2.183943425263703e-144	4.376185835543408e-140	0.52	0.094	spermidine synthase [Source:HGNC Symbol
RBM8A	Cluster 4	0.651269652808355	1.2681819193177461e-143	2.5411829299288997e-139	0.968	0.851	RNA binding motif protein 8A [Source:HGNC Symbol
NPM3	Cluster 4	0.8220964116962828	3.1990025867449772e-142	6.410161383319585e-138	0.548	0.108	nucleophosmin/nucleoplasmin 3 [Source:HGNC Symbol
CCT6A	Cluster 4	0.9112174368629602	2.6040706505087746e-140	5.2180367694894825e-136	0.901	0.705	chaperonin containing TCP1 subunit 6A [Source:HGNC Symbol
IMP4	Cluster 4	0.7771184161512279	5.642404079993695e-140	1.1306249295491365e-135	0.757	0.343	IMP U3 small nucleolar ribonucleoprotein 4 [Source:HGNC Symbol
LSM7	Cluster 4	0.7014465409198769	1.207301609276647e-139	2.4191909646685455e-135	0.894	0.648	LSM7 homolog, U6 small nuclear RNA and mRNA degradation associated [Source:HGNC Symbol
MTHFD2	Cluster 4	0.9589243863243686	2.232366993768614e-139	4.4732169821135486e-135	0.857	0.525	methylenetetrahydrofolate dehydrogenase (NADP+ dependent) 2, methenyltetrahydrofolate cyclohydrolase [Source:HGNC Symbol
BRIX1	Cluster 4	0.8188217818742786	7.352424227237315e-139	1.473278766653813e-134	0.714	0.294	biogenesis of ribosomes BRX1 [Source:HGNC Symbol
CCT4	Cluster 4	0.7270341894843484	7.799337700453008e-138	1.5628312884167737e-133	0.918	0.719	chaperonin containing TCP1 subunit 4 [Source:HGNC Symbol
CCT8	Cluster 4	0.7440847143012617	1.2412315033667071e-137	2.4871796864462077e-133	0.925	0.757	chaperonin containing TCP1 subunit 8 [Source:HGNC Symbol
SNU13	Cluster 4	0.6711426303243118	5.471675818509838e-137	1.0964144005130013e-132	0.93	0.744	small nuclear ribonucleoprotein 13 [Source:HGNC Symbol
BZW2	Cluster 4	0.7377171045246269	7.1887602830511745e-137	1.4404837855177943e-132	0.597	0.181	basic leucine zipper and W2 domains 2 [Source:HGNC Symbol
CCT7	Cluster 4	0.7353202701358801	2.0282073059909956e-136	4.064121799744757e-132	0.903	0.718	chaperonin containing TCP1 subunit 7 [Source:HGNC Symbol
IFRD2	Cluster 4	0.8071863996019762	2.1583296723341595e-136	4.324860997423189e-132	0.633	0.195	interferon related developmental regulator 2 [Source:HGNC Symbol
TUFM	Cluster 4	0.7704485968745571	4.40933777313235e-136	8.835431029802602e-132	0.877	0.633	Tu translation elongation factor, mitochondrial [Source:HGNC Symbol
RRS1	Cluster 4	0.7192955275454802	5.853867129292237e-136	1.1729978953675784e-131	0.57	0.139	ribosome biogenesis regulator 1 homolog [Source:HGNC Symbol
EIF5A	Cluster 4	0.7374220707052368	5.310372971604831e-135	1.0640925360501761e-130	0.974	0.899	eukaryotic translation initiation factor 5A [Source:HGNC Symbol
DKC1	Cluster 4	0.8351576181336379	1.801789521011231e-134	3.610425842202305e-130	0.677	0.252	dyskerin pseudouridine synthase 1 [Source:HGNC Symbol
MFSD2A	Cluster 4	0.6447908472044032	6.362790256249474e-134	1.2749759115472697e-129	0.336	0.049	major facilitator superfamily domain containing 2A [Source:HGNC Symbol
DCTPP1	Cluster 4	0.8446954991183805	9.992560589148067e-134	2.0023092908534897e-129	0.749	0.347	dCTP pyrophosphatase 1 [Source:HGNC Symbol
NR4A2	Cluster 4	0.9531414768385649	3.6216847333364694e-131	7.2571318686596174e-127	0.166	0.014	nuclear receptor subfamily 4 group A member 2 [Source:HGNC Symbol
PHB	Cluster 4	0.8236131815182126	9.69281721423257e-130	1.9422467133879223e-125	0.858	0.616	prohibitin [Source:HGNC Symbol
PAK1IP1	Cluster 4	0.7393079291851457	2.1016273961219462e-129	4.2112409763491556e-125	0.633	0.215	PAK1 interacting protein 1 [Source:HGNC Symbol
EIF1	Cluster 4	0.4503596665479339	1.400711040486097e-128	2.806744782926041e-124	0.999	0.988	eukaryotic translation initiation factor 1 [Source:HGNC Symbol
PHB2	Cluster 4	0.810818245094173	2.1842980371659242e-126	4.376896406873079e-122	0.86	0.598	prohibitin 2 [Source:HGNC Symbol
TOMM22	Cluster 4	0.732537024251666	4.66943347240087e-126	9.356610791996864e-122	0.874	0.603	translocase of outer mitochondrial membrane 22 [Source:HGNC Symbol
INSIG1	Cluster 4	1.4967307091405013	1.9120457705297216e-125	3.8313573149874562e-121	0.654	0.424	insulin induced gene 1 [Source:HGNC Symbol
SLC43A3	Cluster 4	0.9091337387718403	3.092780811446431e-125	6.1973141899763585e-121	0.613	0.228	solute carrier family 43 member 3 [Source:HGNC Symbol
FBL	Cluster 4	0.674793816104174	7.4803866596601616e-124	1.4989198788627032e-119	0.884	0.632	fibrillarin [Source:HGNC Symbol
PAICS	Cluster 4	0.7845190515528349	1.7612322249884536e-121	3.529157132431863e-117	0.783	0.401	phosphoribosylaminoimidazole carboxylase and phosphoribosylaminoimidazolesuccinocarboxamide synthase [Source:HGNC Symbol
WDR12	Cluster 4	0.6552606909271692	2.8692952073651864e-121	5.749493736518361e-117	0.506	0.104	WD repeat domain 12 [Source:HGNC Symbol
NR4A3	Cluster 4	0.5368101373926133	5.3608760334183175e-121	1.0742123395763624e-116	0.159	0.005	nuclear receptor subfamily 4 group A member 3 [Source:HGNC Symbol
KDM6B	Cluster 4	0.6124247691892775	5.2187601311187054e-120	1.0457351550735661e-115	0.403	0.134	lysine demethylase 6B [Source:HGNC Symbol
DCUN1D5	Cluster 4	0.7257334990315888	5.586536420116045e-119	1.1194301678628532e-114	0.63	0.222	defective in cullin neddylation 1 domain containing 5 [Source:HGNC Symbol
NDUFAB1	Cluster 4	0.7360477727744024	1.317728368692371e-118	2.640464105185773e-114	0.893	0.676	NADH:ubiquinone oxidoreductase subunit AB1 [Source:HGNC Symbol
WDR74	Cluster 4	0.6885175049944687	2.2542845359434524e-117	4.51713535312349e-113	0.661	0.257	WD repeat domain 74 [Source:HGNC Symbol
GADD45B	Cluster 4	1.0675937787319465	3.002481251398804e-115	6.016371931552924e-111	0.821	0.623	growth arrest and DNA damage inducible beta [Source:HGNC Symbol
PTMA	Cluster 4	0.4885900087191102	1.5510293067046453e-114	3.1079525247747683e-110	0.999	0.997	prothymosin alpha [Source:HGNC Symbol
RNPS1	Cluster 4	0.5412602090711198	2.321578759237644e-114	4.651979517760391e-110	0.891	0.649	RNA binding protein with serine rich domain 1 [Source:HGNC Symbol
PYCR1	Cluster 4	0.66994496616853	4.179700655326885e-114	8.375284173144013e-110	0.426	0.069	pyrroline-5-carboxylate reductase 1 [Source:HGNC Symbol
SLC29A1	Cluster 4	0.5479188436503837	6.029572268760894e-114	1.208205691214308e-109	0.331	0.028	solute carrier family 29 member 1 (Augustine blood group) [Source:HGNC Symbol
CDK4	Cluster 4	0.8276205059467269	6.84937184377217e-114	1.3724771300550675e-109	0.706	0.298	cyclin dependent kinase 4 [Source:HGNC Symbol
BOP1	Cluster 4	0.6972851815084555	7.608234809056013e-114	1.524538091038644e-109	0.529	0.116	BOP1 ribosomal biogenesis factor [Source:HGNC Symbol
TRAP1	Cluster 4	0.8059908479390119	2.925630211144063e-112	5.862377817090473e-108	0.62	0.19	TNF receptor associated protein 1 [Source:HGNC Symbol
CCDC86	Cluster 4	0.7342229523504098	4.428538589776481e-112	8.873905626194113e-108	0.534	0.117	coiled-coil domain containing 86 [Source:HGNC Symbol
HNRNPAB	Cluster 4	0.8029468480384812	1.366558852614221e-110	2.738310628868376e-106	0.689	0.276	heterogeneous nuclear ribonucleoprotein A/B [Source:HGNC Symbol
CNBP	Cluster 4	0.4713690648326363	1.937785901047924e-110	3.88293538851983e-106	0.954	0.859	CCHC-type zinc finger nucleic acid binding protein [Source:HGNC Symbol
EIF5	Cluster 4	0.5887262756703395	1.0211820322393932e-109	2.046244556201296e-105	0.897	0.702	eukaryotic translation initiation factor 5 [Source:HGNC Symbol
PRDX1	Cluster 4	0.8528270464157406	1.8662339461267703e-109	3.739559581248822e-105	0.962	0.844	peroxiredoxin 1 [Source:HGNC Symbol
SSBP1	Cluster 4	0.7059758083358825	1.6448915573079525e-108	3.296033702533675e-104	0.906	0.695	single stranded DNA binding protein 1 [Source:HGNC Symbol
IL21R	Cluster 4	0.5920378569804905	3.6226847244687896e-108	7.259135650890561e-104	0.476	0.179	interleukin 21 receptor [Source:HGNC Symbol
BCL2A1	Cluster 4	0.91862403866829	7.497341999642765e-108	1.5023173898884173e-103	0.628	0.315	BCL2 related protein A1 [Source:HGNC Symbol
NUDC	Cluster 4	0.6817394772287313	1.7973563075083579e-103	3.6015425689852476e-99	0.848	0.578	nuclear distribution C, dynein complex regulator [Source:HGNC Symbol
NOL7	Cluster 4	0.5326559525007339	7.962275100936901e-102	1.595480684725736e-97	0.935	0.766	nucleolar protein 7 [Source:HGNC Symbol
POLD2	Cluster 4	0.7568475255462178	1.0383727509271328e-101	2.0806913183077889e-97	0.678	0.263	DNA polymerase delta 2, accessory subunit [Source:HGNC Symbol
NDUFAF4	Cluster 4	0.6938463089489552	2.435010182710786e-101	4.879273404115873e-97	0.657	0.257	NADH:ubiquinone oxidoreductase complex assembly factor 4 [Source:HGNC Symbol
CCT3	Cluster 4	0.7423385286443551	2.6118833388057747e-101	5.233691834299012e-97	0.88	0.715	chaperonin containing TCP1 subunit 3 [Source:HGNC Symbol
BCCIP	Cluster 4	0.6769673810112917	1.7749460184434431e-99	3.5566368317569714e-95	0.766	0.398	BRCA2 and CDKN1A interacting protein [Source:HGNC Symbol
GNG4	Cluster 4	0.46131381240411284	6.089154853170256e-99	1.220144849478256e-94	0.16	0.005	G protein subunit gamma 4 [Source:HGNC Symbol
TNF	Cluster 4	2.2162073255114176	6.649370212496767e-98	1.3324008031801022e-93	0.578	0.369	tumor necrosis factor [Source:HGNC Symbol
NOC2L	Cluster 4	0.6667672250468444	7.154092654645264e-97	1.433537086137818e-92	0.666	0.274	NOC2 like nucleolar associated transcriptional repressor [Source:HGNC Symbol
PDCD5	Cluster 4	0.7129472516892734	1.008977050907625e-96	2.021788214608699e-92	0.856	0.638	programmed cell death 5 [Source:HGNC Symbol
STRAP	Cluster 4	0.6352540678651326	1.6490411865132333e-96	3.3043487295352166e-92	0.792	0.477	serine/threonine kinase receptor associated protein [Source:HGNC Symbol
PLAGL2	Cluster 4	0.5867973588359741	2.869922624214791e-96	5.750750954401598e-92	0.452	0.106	PLAG1 like zinc finger 2 [Source:HGNC Symbol
RSL24D1	Cluster 4	0.5244703061873408	6.932511461700052e-96	1.3891366466954564e-91	0.867	0.61	ribosomal L24 domain containing 1 [Source:HGNC Symbol
BTG3	Cluster 4	0.5969357726218266	8.386613778161344e-95	1.6805096688679702e-90	0.537	0.233	BTG anti-proliferation factor 3 [Source:HGNC Symbol
GAR1	Cluster 4	0.655587687661948	2.0404114753187528e-94	4.088576514243717e-90	0.623	0.221	GAR1 ribonucleoprotein [Source:HGNC Symbol
SLC1A5	Cluster 4	0.7921072065443847	5.958854548774775e-94	1.1940352744834894e-89	0.592	0.199	solute carrier family 1 member 5 [Source:HGNC Symbol
EIF1AX	Cluster 4	0.6489693444923537	1.994429778595937e-93	3.996438390350538e-89	0.827	0.535	eukaryotic translation initiation factor 1A X-linked [Source:HGNC Symbol
AK6	Cluster 4	0.5881537832915673	2.5608166867782204e-93	5.131364476966198e-89	0.646	0.278	adenylate kinase 6 [Source:HGNC Symbol
ANP32B	Cluster 4	0.5227343822404151	2.3994989197023784e-92	4.808115935299626e-88	0.929	0.785	acidic nuclear phosphoprotein 32 family member B [Source:HGNC Symbol
FARSA	Cluster 4	0.667335566360565	4.483644982801007e-92	8.984327816536658e-88	0.743	0.377	phenylalanyl-tRNA synthetase subunit alpha [Source:HGNC Symbol
GNL2	Cluster 4	0.605906452578388	1.2896528766182338e-91	2.584206434167617e-87	0.615	0.231	G protein nucleolar 2 [Source:HGNC Symbol
TNFAIP8	Cluster 4	0.5161535592931135	5.108349061629453e-91	1.0236109849693097e-86	0.854	0.699	TNF alpha induced protein 8 [Source:HGNC Symbol
BTF3	Cluster 4	0.3900576207015689	1.4730018122405388e-90	2.951601031367592e-86	0.993	0.976	basic transcription factor 3 [Source:HGNC Symbol
GNL3	Cluster 4	0.6559234433990518	1.8265836099979215e-90	3.660108237713835e-86	0.639	0.245	G protein nucleolar 3 [Source:HGNC Symbol
DNAJC2	Cluster 4	0.642440187537565	5.241545792578241e-90	1.050300945916828e-85	0.683	0.317	DnaJ heat shock protein family (Hsp40) member C2 [Source:HGNC Symbol
SRSF2	Cluster 4	0.5985932139131012	2.063783062892916e-89	4.135408501424825e-85	0.942	0.796	serine and arginine rich splicing factor 2 [Source:HGNC Symbol
HMGA1	Cluster 4	0.7602216857824107	1.7579564066349002e-88	3.522593047615013e-84	0.69	0.343	high mobility group AT-hook 1 [Source:HGNC Symbol
TRMT1	Cluster 4	0.5171208769440498	8.40327413636839e-88	1.683848071445498e-83	0.477	0.136	tRNA methyltransferase 1 [Source:HGNC Symbol
TAF1D	Cluster 4	0.5205094254286531	1.4871201513154728e-86	2.9798913592059446e-82	0.775	0.495	TATA-box binding protein associated factor, RNA polymerase I subunit D [Source:HGNC Symbol
SLC25A5	Cluster 4	0.6591877719802275	4.740181729189403e-86	9.498376148949725e-82	0.906	0.754	solute carrier family 25 member 5 [Source:HGNC Symbol
ID2	Cluster 4	1.1975442706137038	6.185662842900565e-86	1.2394831204604152e-81	0.576	0.268	inhibitor of DNA binding 2 [Source:HGNC Symbol
APRT	Cluster 4	0.6261463317764822	4.781578190580202e-85	9.58132637828461e-81	0.915	0.774	adenine phosphoribosyltransferase [Source:HGNC Symbol
ZNF593	Cluster 4	0.7174579454104769	2.9005088500033126e-84	5.812039633636638e-80	0.667	0.289	zinc finger protein 593 [Source:HGNC Symbol
DPH2	Cluster 4	0.5171431805236892	5.9270263454408685e-84	1.1876575390994413e-79	0.456	0.11	diphthamide biosynthesis 2 [Source:HGNC Symbol
RIOK1	Cluster 4	0.5575086348840883	7.044771774463281e-84	1.4116313681669522e-79	0.574	0.206	RIO kinase 1 [Source:HGNC Symbol
EIF5B	Cluster 4	0.5782584249776088	1.014651912752654e-83	2.0331595027737683e-79	0.815	0.514	eukaryotic translation initiation factor 5B [Source:HGNC Symbol
HNRNPDL	Cluster 4	0.4941221962725386	6.272268189907885e-83	1.256837099893742e-78	0.956	0.872	heterogeneous nuclear ribonucleoprotein D like [Source:HGNC Symbol
CTPS1	Cluster 4	0.5244382921491267	1.4343750047457487e-82	2.874200634509531e-78	0.423	0.089	CTP synthase 1 [Source:HGNC Symbol
SRGN	Cluster 4	0.6993003623906584	1.4641520220109102e-82	2.9338678217054617e-78	0.956	0.893	serglycin [Source:HGNC Symbol
EIF3M	Cluster 4	0.5548804623086494	2.76927122708812e-82	5.549065684839175e-78	0.894	0.702	eukaryotic translation initiation factor 3 subunit M [Source:HGNC Symbol
ATIC	Cluster 4	0.6905774865973805	1.5994092476085026e-81	3.2048962503579176e-77	0.683	0.296	5-aminoimidazole-4-carboxamide ribonucleotide formyltransferase/IMP cyclohydrolase [Source:HGNC Symbol
HDAC2	Cluster 4	0.6746889583610879	2.319709662730842e-79	4.64823422218006e-75	0.74	0.392	histone deacetylase 2 [Source:HGNC Symbol
EGR2	Cluster 4	0.26436868152165877	3.6103667415561386e-79	7.234452876730191e-75	0.102	0.004	early growth response 2 [Source:HGNC Symbol
HNRNPC	Cluster 4	0.5146855399971875	5.663772277144921e-79	1.1349066888942994e-74	0.934	0.812	heterogeneous nuclear ribonucleoprotein C (C1/C2) [Source:HGNC Symbol
EIF3J	Cluster 4	0.560505242128469	2.1589049065561847e-78	4.326013651757283e-74	0.708	0.359	eukaryotic translation initiation factor 3 subunit J [Source:HGNC Symbol
WDR36	Cluster 4	0.4849258127067633	6.120074960147828e-78	1.2263406205144219e-73	0.492	0.163	WD repeat domain 36 [Source:HGNC Symbol
IMPDH2	Cluster 4	0.7027480707623681	2.5916383374195814e-77	5.193124900521357e-73	0.831	0.528	inosine monophosphate dehydrogenase 2 [Source:HGNC Symbol
CKS2	Cluster 4	0.6899235871618069	1.0742151572209314e-76	2.1525123320393024e-72	0.559	0.182	CDC28 protein kinase regulatory subunit 2 [Source:HGNC Symbol
UTP4	Cluster 4	0.5463950923225604	1.1154419744558942e-76	2.2351226284147208e-72	0.502	0.156	UTP4 small subunit processome component [Source:HGNC Symbol
CD200	Cluster 4	0.516308347417341	6.503320855470778e-76	1.3031354330192346e-71	0.143	0.019	CD200 molecule [Source:HGNC Symbol
PPP1R15A	Cluster 4	0.6800010249236472	2.1339658885470276e-75	4.276040847470534e-71	0.404	0.253	protein phosphatase 1 regulatory subunit 15A [Source:HGNC Symbol
PNPT1	Cluster 4	0.6497294689788202	8.812402245894075e-75	1.7658291620322546e-70	0.595	0.232	polyribonucleotide nucleotidyltransferase 1 [Source:HGNC Symbol
CD3EAP	Cluster 4	0.36240808605713637	1.3380692951180381e-74	2.681223253557525e-70	0.251	0.033	CD3e molecule associated protein [Source:HGNC Symbol
SRSF10	Cluster 4	0.4738413642263162	1.5831778480130406e-74	3.172371771848531e-70	0.848	0.574	serine and arginine rich splicing factor 10 [Source:HGNC Symbol
IL2	Cluster 4	3.5095497794852557	1.813887569417718e-74	3.634667911599223e-70	0.105	0.001	interleukin 2 [Source:HGNC Symbol
HSPH1	Cluster 4	0.7265588118015716	2.0708598716571273e-74	4.149589010826552e-70	0.793	0.512	heat shock protein family H (Hsp110) member 1 [Source:HGNC Symbol
ICOS	Cluster 4	0.8495925684402392	3.050148064582295e-72	6.1118866918100025e-68	0.666	0.364	inducible T cell costimulator [Source:HGNC Symbol
WDR3	Cluster 4	0.5059119003109742	5.678801586505616e-72	1.1379182619039954e-67	0.431	0.107	WD repeat domain 3 [Source:HGNC Symbol
NFKB1	Cluster 4	0.4484920179064371	5.927216878165211e-72	1.187695718046745e-67	0.409	0.158	nuclear factor kappa B subunit 1 [Source:HGNC Symbol
SINHCAF	Cluster 4	0.5456255293360754	8.161044493571805e-72	1.6353100956219183e-67	0.625	0.307	SIN3-HDAC complex associated factor [Source:HGNC Symbol
ESF1	Cluster 4	0.5360477275103557	1.0137369629299656e-71	2.031326126319065e-67	0.583	0.237	ESF1 nucleolar pre-rRNA processing protein homolog [Source:HGNC Symbol
PES1	Cluster 4	0.5911925830694624	1.120057538079366e-71	2.2443712948034334e-67	0.619	0.25	pescadillo ribosomal biogenesis factor 1 [Source:HGNC Symbol
CLEC2D	Cluster 4	0.39803373398501973	1.901182592534659e-71	3.8095896789209497e-67	0.866	0.685	C-type lectin domain family 2 member D [Source:HGNC Symbol
FARSB	Cluster 4	0.5718734804695801	1.6440797578962508e-70	3.294407018872507e-66	0.522	0.161	phenylalanyl-tRNA synthetase subunit beta [Source:HGNC Symbol
CD69	Cluster 4	0.9332641815008522	1.6641825326584407e-70	3.3346889589409834e-66	0.586	0.523	CD69 molecule [Source:HGNC Symbol
SLA	Cluster 4	0.7466526245291615	6.19831807292494e-70	1.2420189754526997e-65	0.479	0.237	Src like adaptor [Source:HGNC Symbol
MAGOH	Cluster 4	0.4926313020621995	1.1176202284254443e-69	2.2394874137189053e-65	0.849	0.61	mago homolog, exon junction complex subunit [Source:HGNC Symbol
TFAM	Cluster 4	0.5341660961868665	1.519596535044956e-69	3.044967536923083e-65	0.654	0.307	transcription factor A, mitochondrial [Source:HGNC Symbol
RBM17	Cluster 4	0.4639458222832564	2.1820927390961852e-69	4.372477430600936e-65	0.877	0.644	RNA binding motif protein 17 [Source:HGNC Symbol
AMD1	Cluster 4	0.4676053781111229	2.1890540594956505e-69	4.386426524417384e-65	0.604	0.299	adenosylmethionine decarboxylase 1 [Source:HGNC Symbol
ERH	Cluster 4	0.5180877851720229	3.3475175106962036e-69	6.707755587933053e-65	0.912	0.762	ERH mRNA splicing and mitosis factor [Source:HGNC Symbol
BACH2	Cluster 4	0.4261478493177029	5.433675900746706e-69	1.0887999769916249e-64	0.283	0.095	BTB domain and CNC homolog 2 [Source:HGNC Symbol
FKBP1A	Cluster 4	0.5558640168686566	5.886508340565986e-69	1.1795385412826122e-64	0.871	0.651	FKBP prolyl isomerase 1A [Source:HGNC Symbol
NOP14	Cluster 4	0.5847373189407234	2.808199499324895e-68	5.6270701567472244e-64	0.592	0.237	NOP14 nucleolar protein [Source:HGNC Symbol
EIF2S1	Cluster 4	0.6184841079460671	2.836434065408912e-68	5.6836465802663775e-64	0.762	0.425	eukaryotic translation initiation factor 2 subunit alpha [Source:HGNC Symbol
CCDC124	Cluster 4	0.6229575092535495	3.0393037276582212e-68	6.090156809481544e-64	0.74	0.416	coiled-coil domain containing 124 [Source:HGNC Symbol
KPNA2	Cluster 4	0.6328723224964513	5.6904694202344635e-68	1.1402562624265818e-63	0.581	0.218	karyopherin subunit alpha 2 [Source:HGNC Symbol
EIF6	Cluster 4	0.48337356165043444	7.098171437046642e-68	1.4223315925554062e-63	0.836	0.594	eukaryotic translation initiation factor 6 [Source:HGNC Symbol
ETF1	Cluster 4	0.6024036008283271	7.1888855284724505e-68	1.4405088821953097e-63	0.638	0.259	eukaryotic translation termination factor 1 [Source:HGNC Symbol
G3BP1	Cluster 4	0.5509642468241842	8.043437925986761e-68	1.611744091609227e-63	0.859	0.619	G3BP stress granule assembly factor 1 [Source:HGNC Symbol
RGCC	Cluster 4	0.8378878558934468	1.2996781094578535e-67	2.604294995731647e-63	0.455	0.26	regulator of cell cycle [Source:HGNC Symbol
GARS	Cluster 4	0.5855683796543818	2.3354039729269113e-67	4.679682480950945e-63	0.789	0.477	glycyl-tRNA synthetase [Source:HGNC Symbol
NDUFAF8	Cluster 4	0.6007754334642911	1.1819866079468269e-66	2.368464765003852e-62	0.657	0.307	NADH:ubiquinone oxidoreductase complex assembly factor 8 [Source:HGNC Symbol
CHCHD2	Cluster 4	0.5593983136575384	1.717114392442753e-66	3.440753819576788e-62	0.982	0.94	coiled-coil-helix-coiled-coil-helix domain containing 2 [Source:HGNC Symbol
TCERG1	Cluster 4	0.5269994490937527	1.801226165835839e-66	3.6092969911018543e-62	0.633	0.298	transcription elongation regulator 1 [Source:HGNC Symbol
PVT1	Cluster 4	0.27953840489974713	2.8407000715608896e-66	5.69219480339371e-62	0.221	0.051	Pvt1 oncogene [Source:HGNC Symbol
TIMM17A	Cluster 4	0.6225219688906923	3.6782587603477805e-66	7.370494903984883e-62	0.673	0.305	translocase of inner mitochondrial membrane 17A [Source:HGNC Symbol
ALG3	Cluster 4	0.5072792597430216	8.866334701144502e-66	1.7766361474153353e-61	0.566	0.211	ALG3 alpha-1,3- mannosyltransferase [Source:HGNC Symbol
CD82	Cluster 4	0.6780275550698018	1.4298919306520572e-65	2.8652174506405923e-61	0.651	0.492	CD82 molecule [Source:HGNC Symbol
STOML2	Cluster 4	0.6495108541020035	1.433846356310529e-65	2.873141328775038e-61	0.718	0.399	stomatin like 2 [Source:HGNC Symbol
DCAF13	Cluster 4	0.5550539409398567	1.4951096952476228e-65	2.9959008073371864e-61	0.583	0.221	DDB1 and CUL4 associated factor 13 [Source:HGNC Symbol
AIMP2	Cluster 4	0.5882334590232364	3.3662065923805862e-65	6.745204769812218e-61	0.582	0.212	aminoacyl tRNA synthetase complex interacting multifunctional protein 2 [Source:HGNC Symbol
NME2	Cluster 4	0.6286453507624628	5.162106596110856e-65	1.0343829197286934e-60	0.801	0.484	NME/NM23 nucleoside diphosphate kinase 2 [Source:HGNC Symbol
HSPBP1	Cluster 4	0.5030547573976705	1.0740715337629246e-64	2.1522245393541483e-60	0.563	0.21	HSPA (Hsp70) binding protein 1 [Source:HGNC Symbol
HNRNPA1	Cluster 4	0.5081701699580532	7.497281527769629e-64	1.5023052725344782e-59	0.986	0.963	heterogeneous nuclear ribonucleoprotein A1 [Source:HGNC Symbol
TOMM34	Cluster 4	0.44446980545623666	8.060098737842537e-64	1.6150825850888874e-59	0.433	0.135	translocase of outer mitochondrial membrane 34 [Source:HGNC Symbol
TRAF4	Cluster 4	0.5419362874284873	8.134675949616258e-64	1.6300263667841058e-59	0.581	0.305	TNF receptor associated factor 4 [Source:HGNC Symbol
C8orf33	Cluster 4	0.46648267627789414	8.706377201209038e-64	1.7445838635782671e-59	0.455	0.142	chromosome 8 open reading frame 33 [Source:HGNC Symbol
PTGES3	Cluster 4	0.44936788856957044	9.556294529994499e-64	1.9148902979202977e-59	0.965	0.9	prostaglandin E synthase 3 [Source:HGNC Symbol
EIF4E	Cluster 4	0.5335519860172226	2.8763746764236757e-63	5.763679576617761e-59	0.743	0.418	eukaryotic translation initiation factor 4E [Source:HGNC Symbol
NME1	Cluster 4	0.41281686820659047	7.299457037364586e-63	1.4626652011471157e-58	0.334	0.052	NME/NM23 nucleoside diphosphate kinase 1 [Source:HGNC Symbol
ZC3H15	Cluster 4	0.4179337889300907	2.5843166213698365e-62	5.1784536459008785e-58	0.834	0.62	zinc finger CCCH-type containing 15 [Source:HGNC Symbol
DDX18	Cluster 4	0.4435102425356541	1.1655405980830326e-61	2.3355102504387807e-57	0.84	0.599	DEAD-box helicase 18 [Source:HGNC Symbol
TSR1	Cluster 4	0.5808629253147606	3.27017410207083e-61	6.552774865729529e-57	0.537	0.185	TSR1 ribosome maturation factor [Source:HGNC Symbol
NOB1	Cluster 4	0.5205871216978947	3.29725342992259e-61	6.607036422878886e-57	0.663	0.313	NIN1 (RPN12) binding protein 1 homolog [Source:HGNC Symbol
UCK2	Cluster 4	0.455647779493581	3.9518513638977045e-61	7.91871976297822e-57	0.332	0.048	uridine-cytidine kinase 2 [Source:HGNC Symbol
GRWD1	Cluster 4	0.49171522029417114	1.3200225083499944e-60	2.645061102231719e-56	0.541	0.187	glutamate rich WD repeat containing 1 [Source:HGNC Symbol
RUVBL2	Cluster 4	0.6043459276737744	1.340984216507606e-60	2.687064173037941e-56	0.636	0.259	RuvB like AAA ATPase 2 [Source:HGNC Symbol
EIF3D	Cluster 4	0.4784571673603688	1.6014464803404708e-60	3.208978457306235e-56	0.865	0.641	eukaryotic translation initiation factor 3 subunit D [Source:HGNC Symbol
EIF3A	Cluster 4	0.5093151504539217	1.7677386211665327e-60	3.542194649093498e-56	0.807	0.53	eukaryotic translation initiation factor 3 subunit A [Source:HGNC Symbol
BUD23	Cluster 4	0.5132560322739524	9.933712649532971e-60	1.990517340713417e-55	0.692	0.36	BUD23 rRNA methyltransferase and ribosome maturation factor [Source:HGNC Symbol
UTP11	Cluster 4	0.5197087979560302	1.0062794851567482e-59	2.016382832357092e-55	0.565	0.212	UTP11 small subunit processome component [Source:HGNC Symbol
AEN	Cluster 4	0.32335671774951547	1.0947496999612083e-59	2.193659448782269e-55	0.271	0.063	apoptosis enhancing nuclease [Source:HGNC Symbol
ILF3	Cluster 4	0.5373119017170833	1.1406171404802363e-59	2.2855686260942974e-55	0.801	0.515	interleukin enhancer binding factor 3 [Source:HGNC Symbol
NAB2	Cluster 4	0.2877289594858116	1.2857328774701077e-59	2.5763515398746016e-55	0.217	0.051	NGFI-A binding protein 2 [Source:HGNC Symbol
SLC16A1	Cluster 4	0.4018203503031642	1.3029310915900248e-59	2.6108133213280917e-55	0.367	0.094	solute carrier family 16 member 1 [Source:HGNC Symbol
YIF1A	Cluster 4	0.466944906370546	2.092236318299586e-59	4.19242313460871e-55	0.747	0.438	Yip1 interacting factor homolog A, membrane trafficking protein [Source:HGNC Symbol
METTL1	Cluster 4	0.37423154158625715	3.1638226022648824e-59	6.3396677304183715e-55	0.324	0.065	methyltransferase like 1 [Source:HGNC Symbol
TIMM9	Cluster 4	0.4730767065400343	4.279689472363721e-59	8.575641764722424e-55	0.508	0.18	translocase of inner mitochondrial membrane 9 [Source:HGNC Symbol
TKT	Cluster 4	0.5978401613957334	1.4163777616358194e-58	2.8381377587658547e-54	0.82	0.611	transketolase [Source:HGNC Symbol
FAM136A	Cluster 4	0.5933864619956447	1.639009623895313e-58	3.2842474843614284e-54	0.594	0.239	family with sequence similarity 136 member A [Source:HGNC Symbol
ZBED2	Cluster 4	0.562458307815881	1.7776315086033686e-58	3.56201801693943e-54	0.115	0.004	zinc finger BED-type containing 2 [Source:HGNC Symbol
TFAP4	Cluster 4	0.32027298445028135	6.759614184274636e-58	1.3544914902449514e-53	0.282	0.058	transcription factor AP-4 [Source:HGNC Symbol
CD83	Cluster 4	0.8669346395726794	1.2897295019593347e-57	2.584359976026115e-53	0.448	0.228	CD83 molecule [Source:HGNC Symbol
IFNG	Cluster 4	2.522776717859439	2.1186013015408355e-57	4.245253288027526e-53	0.378	0.121	interferon gamma [Source:HGNC Symbol
IRF8	Cluster 4	0.6272396848253359	3.9887487203780256e-57	7.992654685893488e-53	0.272	0.066	interferon regulatory factor 8 [Source:HGNC Symbol
SHMT2	Cluster 4	0.6472316447945922	6.659246965326528e-57	1.3343799069121298e-52	0.638	0.304	serine hydroxymethyltransferase 2 [Source:HGNC Symbol
PPAT	Cluster 4	0.4143579929525412	6.993994069883012e-57	1.4014565317231579e-52	0.379	0.097	phosphoribosyl pyrophosphate amidotransferase [Source:HGNC Symbol
PUF60	Cluster 4	0.4577537588496652	2.1704539966848226e-56	4.3491557185570475e-52	0.792	0.524	poly(U) binding splicing factor 60 [Source:HGNC Symbol
CENPV	Cluster 4	0.3680827654580662	2.6338416944012855e-56	5.277691987241296e-52	0.248	0.036	centromere protein V [Source:HGNC Symbol
SNHG8	Cluster 4	0.46830367417282603	2.7633633106461695e-56	5.5372274018727944e-52	0.615	0.347	small nucleolar RNA host gene 8 [Source:HGNC Symbol
TIMM8A	Cluster 4	0.3783963876938816	3.4902793357616254e-56	6.993821732999145e-52	0.327	0.073	translocase of inner mitochondrial membrane 8A [Source:HGNC Symbol
HNRNPR	Cluster 4	0.45965637990777086	4.3505922767485415e-56	8.717716804148727e-52	0.817	0.584	heterogeneous nuclear ribonucleoprotein R [Source:HGNC Symbol
ZNF706	Cluster 4	0.4425197626015436	1.2074641786314891e-55	2.419516721141778e-51	0.827	0.606	zinc finger protein 706 [Source:HGNC Symbol
CMSS1	Cluster 4	0.45278416851076453	1.9015103686922403e-55	3.810246476785511e-51	0.384	0.094	cms1 ribosomal small subunit homolog [Source:HGNC Symbol
CD320	Cluster 4	0.614392734324223	2.9418903978380598e-55	5.894959979187904e-51	0.594	0.237	CD320 molecule [Source:HGNC Symbol
GADD45GIP1	Cluster 4	0.5025275648427441	8.860522489309465e-55	1.7754714964078305e-50	0.866	0.649	GADD45G interacting protein 1 [Source:HGNC Symbol
TM2D3	Cluster 4	0.3518246617529349	1.2027345024460015e-54	2.4100393960012976e-50	0.566	0.306	TM2 domain containing 3 [Source:HGNC Symbol
LYST	Cluster 4	0.40758390798219457	1.3143214530678936e-54	2.6336373276574454e-50	0.374	0.173	lysosomal trafficking regulator [Source:HGNC Symbol
TCP1	Cluster 4	0.6236584073622031	1.5636588185846122e-54	3.133259540679846e-50	0.832	0.591	t-complex 1 [Source:HGNC Symbol
ZFAS1	Cluster 4	0.5214954914480585	2.5331837362325556e-54	5.075993570662795e-50	0.731	0.572	ZNFX1 antisense RNA 1 [Source:HGNC Symbol
IRF4	Cluster 4	0.5529849895999505	3.4760907704700947e-54	6.965390685867975e-50	0.467	0.227	interferon regulatory factor 4 [Source:HGNC Symbol
PMM2	Cluster 4	0.40744916397208825	4.2359460820146673e-54	8.487988759140991e-50	0.431	0.141	phosphomannomutase 2 [Source:HGNC Symbol
PUS7	Cluster 4	0.3260270070369621	5.455689672192153e-54	1.0932110965138636e-49	0.279	0.057	pseudouridine synthase 7 [Source:HGNC Symbol
EXOSC5	Cluster 4	0.4548810586366057	1.0166912304541725e-53	2.0372458875840707e-49	0.501	0.17	exosome component 5 [Source:HGNC Symbol
BYSL	Cluster 4	0.502398988925217	1.1816558165241592e-53	2.3678019251511105e-49	0.472	0.132	bystin like [Source:HGNC Symbol
TRIAP1	Cluster 4	0.4287904383416613	2.2327603984065875e-53	4.47400528632712e-49	0.483	0.182	TP53 regulated inhibitor of apoptosis 1 [Source:HGNC Symbol
PLK3	Cluster 4	0.4895215371139529	2.7247254877141403e-53	5.4598049322815945e-49	0.409	0.151	polo like kinase 3 [Source:HGNC Symbol
PMAIP1	Cluster 4	0.4908215589185143	3.8801716766559323e-53	7.775088005683157e-49	0.533	0.288	phorbol-12-myristate-13-acetate-induced protein 1 [Source:HGNC Symbol
TIMM23	Cluster 4	0.5018779519307652	7.618736290805132e-53	1.5266423779515323e-48	0.621	0.28	translocase of inner mitochondrial membrane 23 [Source:HGNC Symbol
C19orf48	Cluster 4	0.40300166448707647	8.000826138463839e-53	1.603205541625384e-48	0.328	0.081	chromosome 19 open reading frame 48 [Source:HGNC Symbol
NAA20	Cluster 4	0.47325259762806837	1.0523627701141211e-52	2.108724518754676e-48	0.738	0.442	N(alpha)-acetyltransferase 20, NatB catalytic subunit [Source:HGNC Symbol
DDX56	Cluster 4	0.5253300269560462	1.0814476713234435e-52	2.167004843797916e-48	0.61	0.261	DEAD-box helicase 56 [Source:HGNC Symbol
RAD23A	Cluster 4	0.47818659154484644	1.5221164953677834e-52	3.0500170334179646e-48	0.857	0.639	RAD23 homolog A, nucleotide excision repair protein [Source:HGNC Symbol
EXOSC4	Cluster 4	0.49892795607228996	1.5262751789531942e-52	3.0583502035864106e-48	0.504	0.174	exosome component 4 [Source:HGNC Symbol
TRMT10C	Cluster 4	0.484623102169893	1.9750778365575846e-52	3.957660968894088e-48	0.648	0.33	tRNA methyltransferase 10C, mitochondrial RNase P subunit [Source:HGNC Symbol
SLC27A2	Cluster 4	0.32758679796053813	2.4528997391034592e-52	4.915120497215512e-48	0.151	0.015	solute carrier family 27 member 2 [Source:HGNC Symbol
FAM216A	Cluster 4	0.41216050507892965	2.6403769167780206e-52	5.290787265839798e-48	0.347	0.075	family with sequence similarity 216 member A [Source:HGNC Symbol
NDUFB9	Cluster 4	0.4393317164056658	3.1893263451825307e-52	6.390772130476755e-48	0.88	0.696	NADH:ubiquinone oxidoreductase subunit B9 [Source:HGNC Symbol
POLR2K	Cluster 4	0.48887800109247914	1.2222656968471166e-51	2.4491760033422523e-47	0.751	0.482	RNA polymerase II subunit K [Source:HGNC Symbol
SLC38A5	Cluster 4	0.6164151977017701	2.2082694150111297e-51	4.424930253799302e-47	0.569	0.222	solute carrier family 38 member 5 [Source:HGNC Symbol
HSPA4	Cluster 4	0.5420525520536514	2.665876445974023e-51	5.341883222442747e-47	0.719	0.412	heat shock protein family A (Hsp70) member 4 [Source:HGNC Symbol
RBM25	Cluster 4	0.393285197071348	2.716214434503302e-51	5.442750483857717e-47	0.832	0.59	RNA binding motif protein 25 [Source:HGNC Symbol
SRSF3	Cluster 4	0.5461830619932324	3.382800834219651e-51	6.778456311609336e-47	0.886	0.709	serine and arginine rich splicing factor 3 [Source:HGNC Symbol
BIRC3	Cluster 4	0.5830176926595718	4.276361756522707e-51	8.568973687720201e-47	0.686	0.614	baculoviral IAP repeat containing 3 [Source:HGNC Symbol
RABGGTB	Cluster 4	0.5452895522338523	9.543252169176025e-51	1.912276869659492e-46	0.583	0.253	Rab geranylgeranyltransferase subunit beta [Source:HGNC Symbol
CALM2	Cluster 4	0.3970328683306139	1.274559242286891e-50	2.553961809694472e-46	0.939	0.831	calmodulin 2 [Source:HGNC Symbol
TGIF1	Cluster 4	0.3555131423566883	1.4198570355159572e-50	2.8451095277668752e-46	0.406	0.214	TGFB induced factor homeobox 1 [Source:HGNC Symbol
SET	Cluster 4	0.4877218090287805	4.790272057315775e-50	9.59874714844935e-46	0.78	0.529	SET nuclear proto-oncogene [Source:HGNC Symbol
EIF3I	Cluster 4	0.44481967531814637	1.881117176721066e-49	3.769382598713672e-45	0.887	0.704	eukaryotic translation initiation factor 3 subunit I [Source:HGNC Symbol
RGS16	Cluster 4	0.7761230469562224	2.1976035100756228e-49	4.403557913489533e-45	0.319	0.121	regulator of G protein signaling 16 [Source:HGNC Symbol
MTDH	Cluster 4	0.4915731123748177	3.1987728911690868e-49	6.409701119324616e-45	0.853	0.667	metadherin [Source:HGNC Symbol
ASXL1	Cluster 4	0.41471405938530925	6.0854152188944875e-49	1.2193955015620774e-44	0.364	0.138	ASXL transcriptional regulator 1 [Source:HGNC Symbol
ACP1	Cluster 4	0.4335116379852566	6.3752713565760566e-49	1.2774768744307102e-44	0.754	0.471	acid phosphatase 1 [Source:HGNC Symbol
ZFP36L1	Cluster 4	0.5155200900553472	7.573548714699292e-49	1.5175876914514441e-44	0.629	0.469	ZFP36 ring finger protein like 1 [Source:HGNC Symbol
TIMM50	Cluster 4	0.52139760535137	1.0549735902189945e-48	2.1139560800808213e-44	0.566	0.229	translocase of inner mitochondrial membrane 50 [Source:HGNC Symbol
POLR2F	Cluster 4	0.5631063425591625	1.2291212766723112e-48	2.462913214195977e-44	0.693	0.369	RNA polymerase II subunit F [Source:HGNC Symbol
RUVBL1	Cluster 4	0.5750454488009553	1.7453550757686868e-48	3.4973425008252945e-44	0.51	0.158	RuvB like AAA ATPase 1 [Source:HGNC Symbol
RBPJ	Cluster 4	0.6662520363899029	2.3845471608978297e-48	4.778155601007071e-44	0.638	0.418	recombination signal binding protein for immunoglobulin kappa J region [Source:HGNC Symbol
NCBP2	Cluster 4	0.43763926953811816	2.602385168536941e-48	5.214659400714323e-44	0.596	0.289	nuclear cap binding protein subunit 2 [Source:HGNC Symbol
GADD45A	Cluster 4	0.27706371170290234	3.2460370392188973e-48	6.504409019186826e-44	0.13	0.025	growth arrest and DNA damage inducible alpha [Source:HGNC Symbol
BCL2L1	Cluster 4	0.5590299730158068	5.04062261960889e-48	1.0100399605172294e-43	0.634	0.352	BCL2 like 1 [Source:HGNC Symbol
CEBPZ	Cluster 4	0.3690625474133852	7.591358289193816e-48	1.5211563739886569e-43	0.66	0.363	CCAAT enhancer binding protein zeta [Source:HGNC Symbol
NDUFS6	Cluster 4	0.49926076710042944	1.1833198258515008e-47	2.3711362670412374e-43	0.818	0.573	NADH:ubiquinone oxidoreductase subunit S6 [Source:HGNC Symbol
NIP7	Cluster 4	0.43938309941767817	3.473847900088683e-47	6.960896422197703e-43	0.594	0.285	nucleolar pre-rRNA processing protein NIP7 [Source:HGNC Symbol
PRMT5	Cluster 4	0.48346626797110126	6.900287584943543e-47	1.3826796262709872e-42	0.465	0.128	protein arginine methyltransferase 5 [Source:HGNC Symbol
WDR75	Cluster 4	0.43253628712530695	1.0121963908659187e-46	2.028239128017128e-42	0.475	0.165	WD repeat domain 75 [Source:HGNC Symbol
YARS	Cluster 4	0.4542349698027076	1.016648242112875e-46	2.037159747545779e-42	0.659	0.352	tyrosyl-tRNA synthetase [Source:HGNC Symbol
GSPT1	Cluster 4	0.47117145778056135	1.545425816182079e-46	3.09672425046565e-42	0.564	0.235	G1 to S phase transition 1 [Source:HGNC Symbol
DIMT1	Cluster 4	0.47094364256407506	2.1430315065382594e-46	4.294206532801364e-42	0.573	0.255	DIMT1 rRNA methyltransferase and ribosome maturation factor [Source:HGNC Symbol
TIMM10	Cluster 4	0.46967269359467756	2.6240107273792025e-46	5.257992695522446e-42	0.606	0.273	translocase of inner mitochondrial membrane 10 [Source:HGNC Symbol
WDR77	Cluster 4	0.5264399681288875	3.2640754810024675e-46	6.540554448832745e-42	0.559	0.216	WD repeat domain 77 [Source:HGNC Symbol
WDR46	Cluster 4	0.4714988622493418	3.381889079962257e-46	6.77662933842837e-42	0.582	0.252	WD repeat domain 46 [Source:HGNC Symbol
SSSCA1	Cluster 4	0.5349914544759613	7.182442583805043e-46	1.4392178449428544e-41	0.66	0.34	NA
EEF2	Cluster 4	0.42484679929845814	8.124080311383806e-46	1.627903212795087e-41	0.978	0.949	eukaryotic translation elongation factor 2 [Source:HGNC Symbol
VSIR	Cluster 4	0.3421676173016587	1.1391820000450957e-45	2.2826928916903627e-41	0.223	0.116	V-set immunoregulatory receptor [Source:HGNC Symbol
FUS	Cluster 4	0.31356127063176054	2.0474183109808486e-45	4.1026168115434246e-41	0.942	0.822	FUS RNA binding protein [Source:HGNC Symbol
TTF2	Cluster 4	0.32259026302856386	6.160629773343669e-45	1.2344669939826045e-40	0.274	0.076	transcription termination factor 2 [Source:HGNC Symbol
POLR3H	Cluster 4	0.4344476188536244	7.029375700735714e-45	1.4085463029134224e-40	0.393	0.098	RNA polymerase III subunit H [Source:HGNC Symbol
ZPR1	Cluster 4	0.47259857721873655	1.7334624004881438e-44	3.4735119580981425e-40	0.617	0.29	ZPR1 zinc finger [Source:HGNC Symbol
TNFSF14	Cluster 4	0.5303413053351116	1.9448201344708068e-44	3.8970305854526024e-40	0.28	0.12	TNF superfamily member 14 [Source:HGNC Symbol
FOSL1	Cluster 4	0.4261758958479662	2.703416890347148e-44	5.417106764877615e-40	0.338	0.081	FOS like 1, AP-1 transcription factor subunit [Source:HGNC Symbol
PRR7	Cluster 4	0.26847412179880803	2.938507526603521e-44	5.888181381808135e-40	0.188	0.039	proline rich 7, synaptic [Source:HGNC Symbol
LTV1	Cluster 4	0.4329509113507008	4.561442384270616e-44	9.14021824960146e-40	0.463	0.153	LTV1 ribosome biogenesis factor [Source:HGNC Symbol
MAT2A	Cluster 4	0.4602256782861709	4.664380606785389e-44	9.346485859876563e-40	0.591	0.335	methionine adenosyltransferase 2A [Source:HGNC Symbol
COA4	Cluster 4	0.4730965675608034	5.247038915640095e-44	1.0514016579159622e-39	0.709	0.408	cytochrome c oxidase assembly factor 4 homolog [Source:HGNC Symbol
TFB2M	Cluster 4	0.29458077609833344	6.388100709214002e-44	1.2800476201123018e-39	0.305	0.082	transcription factor B2, mitochondrial [Source:HGNC Symbol
ARL5A	Cluster 4	0.4302736150752451	6.687077388287989e-44	1.3399565670651472e-39	0.636	0.329	ADP ribosylation factor like GTPase 5A [Source:HGNC Symbol
MPHOSPH10	Cluster 4	0.4187981239612574	7.291268983401778e-44	1.4610244788940483e-39	0.588	0.269	M-phase phosphoprotein 10 [Source:HGNC Symbol
PSMD8	Cluster 4	0.3861619826630216	1.1643972134409359e-43	2.3332191362929474e-39	0.916	0.767	proteasome 26S subunit, non-ATPase 8 [Source:HGNC Symbol
RCL1	Cluster 4	0.28247694743040574	1.2058665928308691e-43	2.4163154787144955e-39	0.279	0.066	RNA terminal phosphate cyclase like 1 [Source:HGNC Symbol
NUFIP1	Cluster 4	0.3100090600025215	1.286572516077299e-43	2.5780340077156917e-39	0.291	0.081	nuclear FMR1 interacting protein 1 [Source:HGNC Symbol
NGDN	Cluster 4	0.36044092702794295	6.016581054626039e-43	1.2056025117259658e-38	0.595	0.309	neuroguidin [Source:HGNC Symbol
YWHAE	Cluster 4	0.4619311468286633	6.831431254196288e-43	1.3688821947158521e-38	0.821	0.568	tyrosine 3-monooxygenase/tryptophan 5-monooxygenase activation protein epsilon [Source:HGNC Symbol
SLC7A5	Cluster 4	0.38566022431989677	1.0794523671981903e-42	2.1630066533917337e-38	0.392	0.148	solute carrier family 7 member 5 [Source:HGNC Symbol
DNTTIP2	Cluster 4	0.4161408647658993	1.2726113198142306e-42	2.550058562643755e-38	0.734	0.442	deoxynucleotidyltransferase terminal interacting protein 2 [Source:HGNC Symbol
LMNA	Cluster 4	0.8600709060723691	1.4117215310293398e-42	2.8288076038765914e-38	0.391	0.138	lamin A/C [Source:HGNC Symbol
POMP	Cluster 4	0.46599415726162174	1.44192160078325e-42	2.8893225036494766e-38	0.924	0.784	proteasome maturation protein [Source:HGNC Symbol
CTU2	Cluster 4	0.3110818562202595	1.4821418602378663e-42	2.9699158595446367e-38	0.306	0.074	cytosolic thiouridylase subunit 2 [Source:HGNC Symbol
C19orf53	Cluster 4	0.35101915662786576	1.6716402334310146e-42	3.3496326997490673e-38	0.884	0.741	chromosome 19 open reading frame 53 [Source:HGNC Symbol
C1orf109	Cluster 4	0.27895878554831943	2.2004096170795916e-42	4.4091807907040854e-38	0.264	0.071	chromosome 1 open reading frame 109 [Source:HGNC Symbol
SEC61B	Cluster 4	0.4598037735834879	2.2562062438615232e-42	4.52098607144972e-38	0.978	0.892	SEC61 translocon beta subunit [Source:HGNC Symbol
POLR2E	Cluster 4	0.4654135016162777	2.5021645772531315e-42	5.013837379899825e-38	0.775	0.528	RNA polymerase II subunit E [Source:HGNC Symbol
SLC25A33	Cluster 4	0.3270337232933861	2.9001500245597106e-42	5.811320619212748e-38	0.288	0.062	solute carrier family 25 member 33 [Source:HGNC Symbol
TIMM44	Cluster 4	0.2866911483177528	2.900905605948129e-42	5.812834653198861e-38	0.296	0.086	translocase of inner mitochondrial membrane 44 [Source:HGNC Symbol
LDHB	Cluster 4	0.4817661285456558	5.94529599284085e-42	1.1913184110454493e-37	0.961	0.918	lactate dehydrogenase B [Source:HGNC Symbol
CYC1	Cluster 4	0.5445992903472259	7.784090615684809e-42	1.5597760775709218e-37	0.742	0.434	cytochrome c1 [Source:HGNC Symbol
TNFRSF9	Cluster 4	0.7294380671930952	8.614204105032721e-42	1.7261142185664566e-37	0.374	0.159	TNF receptor superfamily member 9 [Source:HGNC Symbol
NAF1	Cluster 4	0.3234229806873421	9.186401124757111e-42	1.8407710573788298e-37	0.296	0.072	nuclear assembly factor 1 ribonucleoprotein [Source:HGNC Symbol
NAA50	Cluster 4	0.4509156260698429	1.1750868236234077e-41	2.3546389771765845e-37	0.57	0.265	N(alpha)-acetyltransferase 50, NatE catalytic subunit [Source:HGNC Symbol
COPS3	Cluster 4	0.4275412581786141	1.2890461486704132e-41	2.582990672705774e-37	0.633	0.311	COP9 signalosome subunit 3 [Source:HGNC Symbol
TXLNG	Cluster 4	0.29231641256464114	1.335810044658656e-41	2.676696167487015e-37	0.319	0.105	taxilin gamma [Source:HGNC Symbol
ATP5MC3	Cluster 4	0.5333253347954905	2.371447906803253e-41	4.7519073156523585e-37	0.93	0.843	ATP synthase membrane subunit c locus 3 [Source:HGNC Symbol
TOP1	Cluster 4	0.37817625849191616	3.34267921059683e-41	6.698060602193928e-37	0.858	0.654	DNA topoisomerase I [Source:HGNC Symbol
TMEM147	Cluster 4	0.4487824892290333	5.947074145200688e-41	1.1916747172153139e-36	0.731	0.47	transmembrane protein 147 [Source:HGNC Symbol
C20orf27	Cluster 4	0.45948665765455626	6.189076841525583e-41	1.2401672175048962e-36	0.432	0.112	chromosome 20 open reading frame 27 [Source:HGNC Symbol
SAP18	Cluster 4	0.30548576564645824	6.625545703460971e-41	1.3276268480595095e-36	0.915	0.795	Sin3A associated protein 18 [Source:HGNC Symbol
PARK7	Cluster 4	0.39640952717311206	9.37480118673241e-41	1.8785226617974403e-36	0.92	0.809	Parkinsonism associated deglycase [Source:HGNC Symbol
PSMB5	Cluster 4	0.5568434112774605	1.0361184956359567e-40	2.07617424155533e-36	0.781	0.502	proteasome subunit beta 5 [Source:HGNC Symbol
HPRT1	Cluster 4	0.411538989542899	1.1230616105717415e-40	2.2503908552636557e-36	0.687	0.409	hypoxanthine phosphoribosyltransferase 1 [Source:HGNC Symbol
PSAT1	Cluster 4	0.5262498047580146	1.477947428529336e-40	2.9615110572870835e-36	0.436	0.191	phosphoserine aminotransferase 1 [Source:HGNC Symbol
DNAJA2	Cluster 4	0.408165597879262	1.842922720710447e-40	3.692848547759594e-36	0.802	0.572	DnaJ heat shock protein family (Hsp40) member A2 [Source:HGNC Symbol
DDX10	Cluster 4	0.3797164247391762	2.198963488786469e-40	4.406283038830327e-36	0.387	0.119	DEAD-box helicase 10 [Source:HGNC Symbol
POLR3K	Cluster 4	0.49139296088099826	2.562906829519704e-40	5.135552704991583e-36	0.533	0.211	RNA polymerase III subunit K [Source:HGNC Symbol
H3F3B	Cluster 4	0.2973476301148317	2.572219518356578e-40	5.154213470882911e-36	0.998	0.993	H3 histone family member 3B [Source:HGNC Symbol
BTLA	Cluster 4	0.2741809497798818	2.6315206818735586e-40	5.273041142338237e-36	0.206	0.092	B and T lymphocyte associated [Source:HGNC Symbol
PRELID3B	Cluster 4	0.4600330483528998	3.373268210060212e-40	6.759354839318653e-36	0.71	0.405	PRELI domain containing 3B [Source:HGNC Symbol
PTRH2	Cluster 4	0.43581422125699937	3.724146383092318e-40	7.462444522440386e-36	0.502	0.197	peptidyl-tRNA hydrolase 2 [Source:HGNC Symbol
MAK16	Cluster 4	0.3428552755480798	4.0125018817813594e-40	8.040251270713488e-36	0.326	0.087	MAK16 homolog [Source:HGNC Symbol
CCDC59	Cluster 4	0.4238877743302967	5.079399153495725e-40	1.0178100023774733e-35	0.619	0.303	coiled-coil domain containing 59 [Source:HGNC Symbol
HSP90AA1	Cluster 4	0.8146569925588865	8.404028794280297e-40	1.683999289797886e-35	0.982	0.952	heat shock protein 90 alpha family class A member 1 [Source:HGNC Symbol
NUS1	Cluster 4	0.4372435242715915	9.365152828903548e-40	1.876589323855693e-35	0.399	0.156	NUS1 dehydrodolichyl diphosphate synthase subunit [Source:HGNC Symbol
TIMM8B	Cluster 4	0.4598296483198734	1.1848266590226976e-39	2.3741556593496813e-35	0.662	0.378	translocase of inner mitochondrial membrane 8 homolog B [Source:HGNC Symbol
NDUFAF2	Cluster 4	0.39899986562090706	2.2005621081348986e-39	4.40948635228071e-35	0.415	0.141	NADH:ubiquinone oxidoreductase complex assembly factor 2 [Source:HGNC Symbol
POLR2D	Cluster 4	0.34268029351597823	2.5448403654984706e-39	5.099351124385836e-35	0.447	0.171	RNA polymerase II subunit D [Source:HGNC Symbol
TRMT61A	Cluster 4	0.28023023496824523	3.2476125172545354e-39	6.507565962074638e-35	0.279	0.066	tRNA methyltransferase 61A [Source:HGNC Symbol
SEH1L	Cluster 4	0.42606955279539327	4.090524856868531e-39	8.196593708193163e-35	0.458	0.145	SEH1 like nucleoporin [Source:HGNC Symbol
TOMM20	Cluster 4	0.4084253877624602	4.980100843495782e-39	9.97912607019685e-35	0.829	0.61	translocase of outer mitochondrial membrane 20 [Source:HGNC Symbol
QTRT1	Cluster 4	0.34059706602981094	5.143209116626504e-39	1.0305962427896188e-34	0.402	0.141	queuine tRNA-ribosyltransferase catalytic subunit 1 [Source:HGNC Symbol
SNHG12	Cluster 4	0.36883512061369683	6.148233309217795e-39	1.2319829905010616e-34	0.441	0.244	small nucleolar RNA host gene 12 [Source:HGNC Symbol
METAP2	Cluster 4	0.4269795706646642	9.780632534738484e-39	1.9598431473108972e-34	0.651	0.349	methionyl aminopeptidase 2 [Source:HGNC Symbol
PDCD2	Cluster 4	0.40040721886965536	9.853087337727784e-39	1.9743616407338934e-34	0.679	0.391	programmed cell death 2 [Source:HGNC Symbol
IARS	Cluster 4	0.4555862719093525	1.4869391135934835e-38	2.9795285958186223e-34	0.557	0.246	isoleucyl-tRNA synthetase [Source:HGNC Symbol
TRAF1	Cluster 4	0.5158741566026426	1.9415675739826625e-38	3.890513104746459e-34	0.7	0.46	TNF receptor associated factor 1 [Source:HGNC Symbol
COX5A	Cluster 4	0.46156362192352907	2.2640831824462696e-38	4.536769880985835e-34	0.897	0.771	cytochrome c oxidase subunit 5A [Source:HGNC Symbol
JTB	Cluster 4	0.4232257264137833	3.995972951544082e-38	8.007130600304031e-34	0.861	0.684	jumping translocation breakpoint [Source:HGNC Symbol
ATP1B3	Cluster 4	0.613697104247395	5.822606035962408e-38	1.1667337974861474e-33	0.672	0.36	ATPase Na+/K+ transporting subunit beta 3 [Source:HGNC Symbol
TBL3	Cluster 4	0.38808152566947873	5.997155687945002e-38	1.2017100567504194e-33	0.422	0.142	transducin beta like 3 [Source:HGNC Symbol
IDH3A	Cluster 4	0.44380971018035464	6.497771852202169e-38	1.3020235237442708e-33	0.537	0.213	isocitrate dehydrogenase (NAD(+)) 3 alpha [Source:HGNC Symbol
NAA15	Cluster 4	0.4197895739203109	7.406365507504236e-38	1.484087520393699e-33	0.544	0.232	N(alpha)-acetyltransferase 15, NatA auxiliary subunit [Source:HGNC Symbol
STK4	Cluster 4	0.30404083747643784	9.53419760009844e-38	1.910462515107725e-33	0.795	0.64	serine/threonine kinase 4 [Source:HGNC Symbol
EXOSC7	Cluster 4	0.3992721102367893	9.700185351789085e-38	1.9437231407914967e-33	0.566	0.25	exosome component 7 [Source:HGNC Symbol
THAP2	Cluster 4	0.3760681466273918	1.0525048342063544e-37	2.109009186782693e-33	0.227	0.112	THAP domain containing 2 [Source:HGNC Symbol
NOC4L	Cluster 4	0.32018732805452954	1.5218040760374023e-37	3.0493910075637467e-33	0.389	0.123	nucleolar complex associated 4 homolog [Source:HGNC Symbol
IL2RA	Cluster 4	0.613132638086773	1.5865070071395824e-37	3.179042740906295e-33	0.883	0.628	interleukin 2 receptor subunit alpha [Source:HGNC Symbol
PDF	Cluster 4	0.31109293615795564	1.6026767608868472e-37	3.2114436934650645e-33	0.337	0.102	peptide deformylase, mitochondrial [Source:HGNC Symbol
UTP14A	Cluster 4	0.4005807740152808	1.8931450359746403e-37	3.7934840230859845e-33	0.459	0.164	UTP14A small subunit processome component [Source:HGNC Symbol
NOL11	Cluster 4	0.44696822987130636	2.1586424046947496e-37	4.3254876505273394e-33	0.595	0.27	nucleolar protein 11 [Source:HGNC Symbol
AHCY	Cluster 4	0.5175858731832418	2.6733121315077822e-37	5.356782849115294e-33	0.554	0.218	adenosylhomocysteinase [Source:HGNC Symbol
TNFRSF4	Cluster 4	0.31352497024920734	3.484045909078987e-37	6.981331192612474e-33	0.911	0.706	TNF receptor superfamily member 4 [Source:HGNC Symbol
PRMT3	Cluster 4	0.25162272200443236	3.5649897317777935e-37	7.143526424536343e-33	0.247	0.058	protein arginine methyltransferase 3 [Source:HGNC Symbol
GTF3A	Cluster 4	0.4443329099037203	3.731826843537345e-37	7.477834629080132e-33	0.773	0.54	general transcription factor IIIA [Source:HGNC Symbol
SLC25A3	Cluster 4	0.38495609255446794	4.024857758224766e-37	8.065009975930785e-33	0.942	0.846	solute carrier family 25 member 3 [Source:HGNC Symbol
SLC25A19	Cluster 4	0.2744552162984355	8.68591686569189e-37	1.740484021547341e-32	0.257	0.064	solute carrier family 25 member 19 [Source:HGNC Symbol
NOM1	Cluster 4	0.26873736588059294	9.138420972562232e-37	1.83115679448202e-32	0.291	0.081	nucleolar protein with MIF4G domain 1 [Source:HGNC Symbol
UQCC2	Cluster 4	0.4248848326513114	9.459972631941832e-37	1.8955893159885042e-32	0.652	0.348	ubiquinol-cytochrome c reductase complex assembly factor 2 [Source:HGNC Symbol
ATF4	Cluster 4	0.36159575134728494	1.1472545338739464e-36	2.2988686349766138e-32	0.631	0.426	activating transcription factor 4 [Source:HGNC Symbol
RCC1	Cluster 4	0.3053646131048376	1.643961264319483e-36	3.29416958144338e-32	0.323	0.091	regulator of chromosome condensation 1 [Source:HGNC Symbol
NLE1	Cluster 4	0.2975144538504341	1.8413086870266696e-36	3.6896143470640406e-32	0.287	0.067	notchless homolog 1 [Source:HGNC Symbol
MARS	Cluster 4	0.3956814404869937	2.551050375364766e-36	5.111794742155919e-32	0.7	0.412	methionyl-tRNA synthetase [Source:HGNC Symbol
PABPC4	Cluster 4	0.3758315212778002	3.371067916861381e-36	6.754945891806835e-32	0.491	0.206	poly(A) binding protein cytoplasmic 4 [Source:HGNC Symbol
CDK6	Cluster 4	0.5859748507504001	3.5802419011620174e-36	7.17408872154845e-32	0.481	0.196	cyclin dependent kinase 6 [Source:HGNC Symbol
EIF3G	Cluster 4	0.29902756527955887	5.079872724094723e-36	1.0179048964541006e-31	0.892	0.746	eukaryotic translation initiation factor 3 subunit G [Source:HGNC Symbol
ZMPSTE24	Cluster 4	0.4055247968761546	8.619037483161146e-36	1.7270827308758304e-31	0.506	0.206	zinc metallopeptidase STE24 [Source:HGNC Symbol
SF3A3	Cluster 4	0.4019624672499451	9.296872141739086e-36	1.862907239761678e-31	0.699	0.406	splicing factor 3a subunit 3 [Source:HGNC Symbol
SRRM1	Cluster 4	0.35290733815421715	1.3710475561056333e-35	2.747305092924468e-31	0.854	0.669	serine and arginine repetitive matrix 1 [Source:HGNC Symbol
XRCC6	Cluster 4	0.3932167453650106	2.3548279498952599e-35	4.718604246000121e-31	0.91	0.77	X-ray repair cross complementing 6 [Source:HGNC Symbol
C19orf24	Cluster 4	0.48182743390263905	2.840620932179222e-35	5.6920362239007256e-31	0.662	0.359	NA
WDR4	Cluster 4	0.2913622736568494	5.954346440413129e-35	1.1931319397299827e-30	0.266	0.052	WD repeat domain 4 [Source:HGNC Symbol
UBE2G2	Cluster 4	0.37209479049415217	1.046591850245069e-34	2.0971607495210692e-30	0.514	0.244	ubiquitin conjugating enzyme E2 G2 [Source:HGNC Symbol
YWHAQ	Cluster 4	0.5719787288001967	1.1868412031051888e-34	2.3781924027821774e-30	0.826	0.612	tyrosine 3-monooxygenase/tryptophan 5-monooxygenase activation protein theta [Source:HGNC Symbol
STAT5A	Cluster 4	0.31883496908211484	1.6206452047309728e-34	3.247448861239923e-30	0.514	0.315	signal transducer and activator of transcription 5A [Source:HGNC Symbol
PEMT	Cluster 4	0.2871603370378819	1.8944002354269281e-34	3.795999191748479e-30	0.322	0.095	phosphatidylethanolamine N-methyltransferase [Source:HGNC Symbol
SSB	Cluster 4	0.3526066802567951	2.0675994090678653e-34	4.143055695890189e-30	0.83	0.629	small RNA binding exonuclease protection factor La [Source:HGNC Symbol
DDX55	Cluster 4	0.29844352389661366	2.979046758013402e-34	5.9694138937072545e-30	0.326	0.099	DEAD-box helicase 55 [Source:HGNC Symbol
TAF9	Cluster 4	0.3165483592343393	3.893113418143698e-34	7.801020667276342e-30	0.526	0.263	TATA-box binding protein associated factor 9 [Source:HGNC Symbol
UTP18	Cluster 4	0.41000129378063743	4.385575044103673e-34	8.78781527337494e-30	0.585	0.282	UTP18 small subunit processome component [Source:HGNC Symbol
F5	Cluster 4	0.2643118996865228	6.630339194503435e-34	1.3285873677945982e-29	0.162	0.034	coagulation factor V [Source:HGNC Symbol
SDAD1	Cluster 4	0.3233971848682504	1.0117920419688639e-33	2.0274288936972096e-29	0.596	0.325	SDA1 domain containing 1 [Source:HGNC Symbol
JAML	Cluster 4	0.3122985141782266	1.0866818725389274e-33	2.1774931361935027e-29	0.198	0.067	junction adhesion molecule like [Source:HGNC Symbol
CXCR3	Cluster 4	0.3731327155655398	1.2109365366484867e-33	2.4264746321362377e-29	0.179	0.046	C-X-C motif chemokine receptor 3 [Source:HGNC Symbol
PUS1	Cluster 4	0.26210146653494315	1.732446269270516e-33	3.47147583436426e-29	0.267	0.066	pseudouridine synthase 1 [Source:HGNC Symbol
GART	Cluster 4	0.40273057615691066	1.8993619459388208e-33	3.805941467272209e-29	0.582	0.272	phosphoribosylglycinamide formyltransferase, phosphoribosylglycinamide synthetase, phosphoribosylaminoimidazole synthetase [Source:HGNC Symbol
AREG	Cluster 4	0.42990391829909025	2.461754580186505e-33	4.9328638277777187e-29	0.122	0.052	amphiregulin [Source:HGNC Symbol
LRRC59	Cluster 4	0.48538646716945166	2.4684404018982302e-33	4.946260877323674e-29	0.661	0.344	leucine rich repeat containing 59 [Source:HGNC Symbol
C12orf45	Cluster 4	0.33540289738240653	3.704119161380224e-33	7.422313975573692e-29	0.357	0.11	chromosome 12 open reading frame 45 [Source:HGNC Symbol
EXOSC8	Cluster 4	0.43652357178903445	3.777943802060015e-33	7.570243790567859e-29	0.642	0.343	exosome component 8 [Source:HGNC Symbol
CCR4	Cluster 4	0.47730973722662884	4.298906889562465e-33	8.614149625305268e-29	0.371	0.166	C-C motif chemokine receptor 4 [Source:HGNC Symbol
BCLAF1	Cluster 4	0.3984022075423559	7.260631873476652e-33	1.4548854148072516e-28	0.725	0.468	BCL2 associated transcription factor 1 [Source:HGNC Symbol
HSPA5	Cluster 4	0.6295298619713012	7.478730426437e-33	1.498588002849446e-28	0.889	0.813	heat shock protein family A (Hsp70) member 5 [Source:HGNC Symbol
EIF2S2	Cluster 4	0.3483925615635908	1.2993349549480097e-32	2.6036073827248217e-28	0.878	0.711	eukaryotic translation initiation factor 2 subunit beta [Source:HGNC Symbol
NUDT4	Cluster 4	0.3140532453553175	1.5083839792055826e-32	3.0224998175321465e-28	0.326	0.098	nudix hydrolase 4 [Source:HGNC Symbol
UQCRFS1	Cluster 4	0.3626638344233519	2.005415848550416e-32	4.0184522773253237e-28	0.815	0.612	ubiquinol-cytochrome c reductase, Rieske iron-sulfur polypeptide 1 [Source:HGNC Symbol
PSMD11	Cluster 4	0.4721137301673748	2.633706264725819e-32	5.2774206132575955e-28	0.814	0.564	proteasome 26S subunit, non-ATPase 11 [Source:HGNC Symbol
NFE2L2	Cluster 4	0.2668276481334364	3.258978640540969e-32	6.5303413999159935e-28	0.661	0.442	nuclear factor, erythroid 2 like 2 [Source:HGNC Symbol
PHF5A	Cluster 4	0.39936701718028844	3.3912382901331424e-32	6.795363285768791e-28	0.667	0.374	PHD finger protein 5A [Source:HGNC Symbol
DNAJA1	Cluster 4	0.4034260425783103	3.402820571410523e-32	6.818571860992406e-28	0.947	0.855	DnaJ heat shock protein family (Hsp40) member A1 [Source:HGNC Symbol
TRA2B	Cluster 4	0.38112410688628473	3.775722018078758e-32	7.565791779826215e-28	0.752	0.493	transformer 2 beta homolog [Source:HGNC Symbol
ISOC2	Cluster 4	0.33850410733066627	4.1557042064190693e-32	8.327200088822531e-28	0.394	0.136	isochorismatase domain containing 2 [Source:HGNC Symbol
EMD	Cluster 4	0.3158412058624809	5.265295222172487e-32	1.055059856618923e-27	0.806	0.579	emerin [Source:HGNC Symbol
NUTF2	Cluster 4	0.40300161265903545	9.026100270365854e-32	1.8086499721759097e-27	0.783	0.567	nuclear transport factor 2 [Source:HGNC Symbol
CNIH1	Cluster 4	0.2993809716382352	1.3010522751212848e-31	2.6070485488880306e-27	0.695	0.434	cornichon family AMPA receptor auxiliary protein 1 [Source:HGNC Symbol
PELP1	Cluster 4	0.3294752850392467	1.8272324333259653e-31	3.661408349898569e-27	0.395	0.143	proline, glutamate and leucine rich protein 1 [Source:HGNC Symbol
YDJC	Cluster 4	0.32101583555665136	2.1940636804415636e-31	4.396464802868805e-27	0.511	0.239	YdjC chitooligosaccharide deacetylase homolog [Source:HGNC Symbol
TCEA1	Cluster 4	0.3093109895302697	2.5374269028641476e-31	5.084496027959179e-27	0.86	0.707	transcription elongation factor A1 [Source:HGNC Symbol
WDR18	Cluster 4	0.4524118969975497	2.8359918822505033e-31	5.682760533653559e-27	0.578	0.265	WD repeat domain 18 [Source:HGNC Symbol
TMEM208	Cluster 4	0.4038258273929294	4.02518774538564e-31	8.065671204203746e-27	0.79	0.527	transmembrane protein 208 [Source:HGNC Symbol
KLF10	Cluster 4	0.2786270616993619	4.984490462725154e-31	9.987921989208664e-27	0.367	0.224	Kruppel like factor 10 [Source:HGNC Symbol
ARF4	Cluster 4	0.41230518900947	5.379761740896377e-31	1.077996657640816e-26	0.799	0.567	ADP ribosylation factor 4 [Source:HGNC Symbol
TDG	Cluster 4	0.3317743925269878	6.261579170988683e-31	1.2546952342827124e-26	0.476	0.224	thymine DNA glycosylase [Source:HGNC Symbol
FAM96B	Cluster 4	0.32676225003743786	7.419847002194368e-31	1.4867889422997074e-26	0.915	0.758	NA
UQCRQ	Cluster 4	0.4270696075673561	7.4831015890847745e-31	1.499463896420807e-26	0.848	0.651	ubiquinol-cytochrome c reductase complex III subunit VII [Source:HGNC Symbol
SRSF1	Cluster 4	0.40722058182108734	8.926016375262128e-31	1.7885951612750252e-26	0.674	0.387	serine and arginine rich splicing factor 1 [Source:HGNC Symbol
PNN	Cluster 4	0.3395463298720066	1.0263883849061968e-30	2.056677045675037e-26	0.666	0.398	pinin, desmosome associated protein [Source:HGNC Symbol
TGS1	Cluster 4	0.3473738432568121	1.2012603382561211e-30	2.4070854657976154e-26	0.607	0.326	trimethylguanosine synthase 1 [Source:HGNC Symbol
ASNS	Cluster 4	0.3912216328922827	1.3359840395920487e-30	2.677044818534547e-26	0.425	0.168	asparagine synthetase (glutamine-hydrolyzing) [Source:HGNC Symbol
DPM2	Cluster 4	0.34838947346340354	1.4469978232506305e-30	2.8994942382296135e-26	0.55	0.273	dolichyl-phosphate mannosyltransferase subunit 2, regulatory [Source:HGNC Symbol
RBMX	Cluster 4	0.4129885251434078	1.6751013410698696e-30	3.3565680672358045e-26	0.754	0.497	RNA binding motif protein X-linked [Source:HGNC Symbol
TRMT112	Cluster 4	0.34625201699097685	1.7233931269630647e-30	3.453335147808589e-26	0.924	0.81	tRNA methyltransferase subunit 11-2 [Source:HGNC Symbol
SIGMAR1	Cluster 4	0.3381430974767413	1.7501060491579802e-30	3.506862501302761e-26	0.37	0.116	sigma non-opioid intracellular receptor 1 [Source:HGNC Symbol
NOP2	Cluster 4	0.2895181719661677	2.0425795791375158e-30	4.0929209606757544e-26	0.328	0.099	NOP2 nucleolar protein [Source:HGNC Symbol
SFPQ	Cluster 4	0.40001128143048503	2.1245527016199533e-30	4.2571787035060626e-26	0.725	0.456	splicing factor proline and glutamine rich [Source:HGNC Symbol
USP36	Cluster 4	0.25285480473418226	2.6027114058993358e-30	5.215313115141089e-26	0.296	0.118	ubiquitin specific peptidase 36 [Source:HGNC Symbol
SLC25A6	Cluster 4	0.2996647662074965	3.843286848524509e-30	7.70117818707341e-26	0.959	0.892	solute carrier family 25 member 6 [Source:HGNC Symbol
ADRM1	Cluster 4	0.37623291315337704	4.459923107394744e-30	8.936793922597588e-26	0.853	0.644	adhesion regulating molecule 1 [Source:HGNC Symbol
GZMH	Cluster 4	0.6420093419415778	6.109641046753579e-30	1.224249872948482e-25	0.138	0.022	granzyme H [Source:HGNC Symbol
CENPX	Cluster 4	0.44284041081986725	7.192412557243161e-30	1.4412156282203847e-25	0.524	0.221	centromere protein X [Source:HGNC Symbol
ZNF331	Cluster 4	0.3195757340520553	7.717871739118508e-30	1.5465071390845666e-25	0.141	0.057	zinc finger protein 331 [Source:HGNC Symbol
DDX39A	Cluster 4	0.4446609785246547	7.917214103574427e-30	1.5864513620742437e-25	0.8	0.568	DExD-box helicase 39A [Source:HGNC Symbol
TMEM138	Cluster 4	0.2904793523975194	8.565609407090056e-30	1.7163768129927054e-25	0.39	0.151	transmembrane protein 138 [Source:HGNC Symbol
UFM1	Cluster 4	0.38061817354233685	1.602243158802918e-29	3.210574841609287e-25	0.711	0.452	ubiquitin fold modifier 1 [Source:HGNC Symbol
CCDC58	Cluster 4	0.3773065427946786	1.8642610882549805e-29	3.73560636864533e-25	0.446	0.159	coiled-coil domain containing 58 [Source:HGNC Symbol
NDUFAF3	Cluster 4	0.3256385106865327	2.052228533197072e-29	4.1122555348202932e-25	0.821	0.64	NADH:ubiquinone oxidoreductase complex assembly factor 3 [Source:HGNC Symbol
DDX49	Cluster 4	0.3417735369766714	2.0686742366196402e-29	4.145209435338435e-25	0.408	0.14	DEAD-box helicase 49 [Source:HGNC Symbol
UBE2D3	Cluster 4	0.2657640200338651	2.4643750767234446e-29	4.9381147787384385e-25	0.955	0.887	ubiquitin conjugating enzyme E2 D3 [Source:HGNC Symbol
CYTOR	Cluster 4	0.3684089248840938	2.611643776493328e-29	5.23321179933733e-25	0.261	0.091	cytoskeleton regulator RNA [Source:HGNC Symbol
FAM207A	Cluster 4	0.4243070825411003	3.9368949091772315e-29	7.8887500190093365e-25	0.56	0.249	family with sequence similarity 207 member A [Source:HGNC Symbol
BZW1	Cluster 4	0.31025222525834195	4.1724979378971357e-29	8.36085136795828e-25	0.944	0.821	basic leucine zipper and W2 domains 1 [Source:HGNC Symbol
POLR2I	Cluster 4	0.398667482883049	4.235009441000285e-29	8.486111917876371e-25	0.654	0.376	RNA polymerase II subunit I [Source:HGNC Symbol
KRR1	Cluster 4	0.33477398195953756	4.503880049255117e-29	9.024874842697403e-25	0.653	0.389	KRR1 small subunit processome component homolog [Source:HGNC Symbol
ELOC	Cluster 4	0.335244790106479	5.915268513427905e-29	1.1853015047206836e-24	0.843	0.623	elongin C [Source:HGNC Symbol
TMA16	Cluster 4	0.3636768987334739	6.304913984285205e-29	1.2633786641710694e-24	0.407	0.132	translation machinery associated 16 homolog [Source:HGNC Symbol
MAP2K3	Cluster 4	0.36037113398237464	7.793765220316004e-29	1.561714674846921e-24	0.475	0.267	mitogen-activated protein kinase kinase 3 [Source:HGNC Symbol
CCL20	Cluster 4	1.6462411982516163	1.0931993157515964e-28	2.1905527889030486e-24	0.317	0.159	C-C motif chemokine ligand 20 [Source:HGNC Symbol
GRSF1	Cluster 4	0.3586399574721797	1.2155529201498334e-28	2.435724941396236e-24	0.712	0.473	G-rich RNA sequence binding factor 1 [Source:HGNC Symbol
POLR2L	Cluster 4	0.30307153460081304	1.2739789141483662e-28	2.5527989481704964e-24	0.901	0.743	RNA polymerase II subunit L [Source:HGNC Symbol
LARS	Cluster 4	0.34883798922432574	1.4982851040278295e-28	3.0022636914509648e-24	0.681	0.394	leucyl-tRNA synthetase [Source:HGNC Symbol
RAB8B	Cluster 4	0.2640893761839237	1.6513499912256948e-28	3.308975112418047e-24	0.411	0.25	RAB8B, member RAS oncogene family [Source:HGNC Symbol
CHMP4B	Cluster 4	0.3463941886389629	1.6921710819120754e-28	3.390772413935417e-24	0.465	0.215	charged multivesicular body protein 4B [Source:HGNC Symbol
PSMD6	Cluster 4	0.41822459136305934	2.4196895321205614e-28	4.848573884463181e-24	0.823	0.591	proteasome 26S subunit, non-ATPase 6 [Source:HGNC Symbol
EMC6	Cluster 4	0.3572307602648668	2.420280934280199e-28	4.849758936110663e-24	0.735	0.488	ER membrane protein complex subunit 6 [Source:HGNC Symbol
MYBBP1A	Cluster 4	0.2748521861591665	2.464232803467763e-28	4.937829691588703e-24	0.29	0.083	MYB binding protein 1a [Source:HGNC Symbol
PDCD1	Cluster 4	0.3226553139090983	3.602233796890655e-28	7.218156082209495e-24	0.194	0.066	programmed cell death 1 [Source:HGNC Symbol
ATP5MC1	Cluster 4	0.4183213136417063	4.4497581687408065e-28	8.916425418522829e-24	0.786	0.551	ATP synthase membrane subunit c locus 1 [Source:HGNC Symbol
NOL10	Cluster 4	0.33005259214112065	6.749880313294097e-28	1.3525410171778712e-23	0.357	0.111	nucleolar protein 10 [Source:HGNC Symbol
TESC	Cluster 4	0.3513851562770212	6.774482895551422e-28	1.357470882610594e-23	0.352	0.119	tescalcin [Source:HGNC Symbol
LUC7L	Cluster 4	0.29609676376043215	1.2260176854950226e-27	2.4566942381949263e-23	0.452	0.208	LUC7 like [Source:HGNC Symbol
EPRS	Cluster 4	0.3902987482677436	1.376112097933908e-27	2.757453421839965e-23	0.694	0.448	glutamyl-prolyl-tRNA synthetase [Source:HGNC Symbol
KIF3B	Cluster 4	0.3114041487945684	2.5747601218126277e-27	5.1593043320881435e-23	0.308	0.116	kinesin family member 3B [Source:HGNC Symbol
GTF2A2	Cluster 4	0.3990715901086148	2.9031269547632453e-27	5.81728579195459e-23	0.799	0.556	general transcription factor IIA subunit 2 [Source:HGNC Symbol
UBA2	Cluster 4	0.2851210967051112	3.265336814318493e-27	6.543081908531396e-23	0.737	0.49	ubiquitin like modifier activating enzyme 2 [Source:HGNC Symbol
EIF4EBP1	Cluster 4	0.429698752537012	3.5361207609934006e-27	7.085678780878576e-23	0.352	0.117	eukaryotic translation initiation factor 4E binding protein 1 [Source:HGNC Symbol
TNFAIP3	Cluster 4	0.4051908421782373	4.826631165618758e-27	9.671603529666867e-23	0.569	0.382	TNF alpha induced protein 3 [Source:HGNC Symbol
CSRNP1	Cluster 4	0.2898794261068115	4.9380045512478325e-27	9.894773519790406e-23	0.474	0.295	cysteine and serine rich nuclear protein 1 [Source:HGNC Symbol
ATP5F1B	Cluster 4	0.49186029823374167	5.3772740470225704e-27	1.0774981735423826e-22	0.953	0.865	ATP synthase F1 subunit beta [Source:HGNC Symbol
DNAAF2	Cluster 4	0.2919852837761212	5.480311785448884e-27	1.0981448755682473e-22	0.41	0.171	dynein axonemal assembly factor 2 [Source:HGNC Symbol
SF3B5	Cluster 4	0.38828596518395564	5.94278921421679e-27	1.1908161027447603e-22	0.828	0.626	splicing factor 3b subunit 5 [Source:HGNC Symbol
DHX15	Cluster 4	0.35479530455350927	6.582665974658863e-27	1.319034608002143e-22	0.594	0.318	DEAH-box helicase 15 [Source:HGNC Symbol
DDX54	Cluster 4	0.3340466468342248	7.458066109840621e-27	1.4944472870898638e-22	0.563	0.286	DEAD-box helicase 54 [Source:HGNC Symbol
PSME3	Cluster 4	0.3904009449566651	9.734794798624505e-27	1.9506581817483783e-22	0.573	0.28	proteasome activator subunit 3 [Source:HGNC Symbol
RWDD1	Cluster 4	0.26188494398456363	1.005120208184202e-26	2.014059873159504e-22	0.802	0.606	RWD domain containing 1 [Source:HGNC Symbol
PPM1G	Cluster 4	0.3899328808084237	1.4682194041199703e-26	2.9420180419755963e-22	0.794	0.563	protein phosphatase, Mg2+/Mn2+ dependent 1G [Source:HGNC Symbol
AFG3L2	Cluster 4	0.30830042210427294	2.071057133630651e-26	4.1499842843690984e-22	0.435	0.182	AFG3 like matrix AAA peptidase subunit 2 [Source:HGNC Symbol
MAGOHB	Cluster 4	0.35428410281615497	2.22876169174288e-26	4.465992677914383e-22	0.524	0.231	mago homolog B, exon junction complex subunit [Source:HGNC Symbol
CMC2	Cluster 4	0.34614767055062867	2.3512335271178763e-26	4.711401741638801e-22	0.563	0.304	C-X9-C motif containing 2 [Source:HGNC Symbol
EXOSC2	Cluster 4	0.2703881780429313	2.8677441277509777e-26	5.746385683187409e-22	0.269	0.068	exosome component 2 [Source:HGNC Symbol
IGFBP4	Cluster 4	0.5501742130702812	3.612072037612951e-26	7.2378699489688315e-22	0.204	0.06	insulin like growth factor binding protein 4 [Source:HGNC Symbol
AIMP1	Cluster 4	0.3440766903045739	3.6678684367444936e-26	7.349674773548616e-22	0.619	0.347	aminoacyl tRNA synthetase complex interacting multifunctional protein 1 [Source:HGNC Symbol
SF3B6	Cluster 4	0.3983838144388745	4.033011744831463e-26	8.081348934293286e-22	0.815	0.596	splicing factor 3b subunit 6 [Source:HGNC Symbol
AGPAT5	Cluster 4	0.2574202133850631	4.8969228760632003e-26	9.81245405905544e-22	0.326	0.126	1-acylglycerol-3-phosphate O-acyltransferase 5 [Source:HGNC Symbol
C1orf43	Cluster 4	0.35060109843367404	4.937906179007707e-26	9.894576401495642e-22	0.729	0.478	chromosome 1 open reading frame 43 [Source:HGNC Symbol
OLA1	Cluster 4	0.3618899727783911	5.02891823039548e-26	1.0076946350066463e-21	0.669	0.412	Obg like ATPase 1 [Source:HGNC Symbol
POLR3D	Cluster 4	0.2762210955039448	6.555465506604498e-26	1.3135841782134095e-21	0.364	0.153	RNA polymerase III subunit D [Source:HGNC Symbol
PSMD13	Cluster 4	0.37653210974838935	7.343092319952414e-26	1.4714088390720648e-21	0.802	0.571	proteasome 26S subunit, non-ATPase 13 [Source:HGNC Symbol
BMS1	Cluster 4	0.37905420116304533	8.963115293232647e-26	1.7960290424579576e-21	0.495	0.209	BMS1 ribosome biogenesis factor [Source:HGNC Symbol
NARS	Cluster 4	0.3387191758115242	9.471590118608088e-26	1.8979172279666888e-21	0.608	0.339	asparaginyl-tRNA synthetase [Source:HGNC Symbol
ATP1A1	Cluster 4	0.3490285339864523	9.605866747580247e-26	1.92482357888013e-21	0.578	0.338	ATPase Na+/K+ transporting subunit alpha 1 [Source:HGNC Symbol
APEX1	Cluster 4	0.3954764749126001	1.0187078842694271e-25	2.041286858499078e-21	0.718	0.457	apurinic/apyrimidinic endodeoxyribonuclease 1 [Source:HGNC Symbol
TMEM97	Cluster 4	0.353550411668512	1.0723633402381337e-25	2.1488016611691725e-21	0.308	0.073	transmembrane protein 97 [Source:HGNC Symbol
ASNSD1	Cluster 4	0.29625878227059194	1.0994363198455118e-25	2.2030504977064365e-21	0.419	0.18	asparagine synthetase domain containing 1 [Source:HGNC Symbol
IPO5	Cluster 4	0.34889271419850687	1.1436153335827e-25	2.2915764054330144e-21	0.441	0.176	importin 5 [Source:HGNC Symbol
TFRC	Cluster 4	0.3808240378172099	1.4041392696256418e-25	2.813614268475861e-21	0.405	0.157	transferrin receptor [Source:HGNC Symbol
EIF4A1	Cluster 4	0.4124669596542222	1.431268030814068e-25	2.8679748801452293e-21	0.507	0.211	eukaryotic translation initiation factor 4A1 [Source:HGNC Symbol
SPCS1	Cluster 4	0.30601487149119055	1.494794643950804e-25	2.9952695075486214e-21	0.89	0.755	signal peptidase complex subunit 1 [Source:HGNC Symbol
IL12RB2	Cluster 4	0.35429382539786997	4.162294125586582e-25	8.340404968850393e-21	0.318	0.103	interleukin 12 receptor subunit beta 2 [Source:HGNC Symbol
CACYBP	Cluster 4	0.35666912063558565	4.169191935296685e-25	8.354226799947498e-21	0.805	0.712	calcyclin binding protein [Source:HGNC Symbol
GTF2F2	Cluster 4	0.2978942299126134	5.506260448635203e-25	1.103344468697522e-20	0.428	0.169	general transcription factor IIF subunit 2 [Source:HGNC Symbol
NDFIP2	Cluster 4	0.4162715907152772	5.847472679288058e-25	1.171716575475741e-20	0.552	0.271	Nedd4 family interacting protein 2 [Source:HGNC Symbol
DOHH	Cluster 4	0.2912041518843516	6.190890896927881e-25	1.2405307179264088e-20	0.37	0.129	deoxyhypusine hydroxylase [Source:HGNC Symbol
NCLN	Cluster 4	0.3753766373048433	6.759322206581958e-25	1.3544329837548929e-20	0.428	0.145	nicalin [Source:HGNC Symbol
LTA	Cluster 4	1.4643465555458297	6.929433930493499e-25	1.3885199709922873e-20	0.79	0.681	lymphotoxin alpha [Source:HGNC Symbol
PSMA3	Cluster 4	0.38895724885942684	7.65292311226512e-25	1.5334927332356848e-20	0.895	0.727	proteasome subunit alpha 3 [Source:HGNC Symbol
NXT1	Cluster 4	0.25024954375641995	8.54123781875962e-25	1.7114932341230525e-20	0.656	0.407	nuclear transport factor 2 like export factor 1 [Source:HGNC Symbol
EMC8	Cluster 4	0.3063707305644463	9.074969389784061e-25	1.8184423663249302e-20	0.45	0.189	ER membrane protein complex subunit 8 [Source:HGNC Symbol
ZBTB32	Cluster 4	0.46142088840544643	1.0022368941095002e-24	2.0082822884166166e-20	0.393	0.125	zinc finger and BTB domain containing 32 [Source:HGNC Symbol
SLC5A6	Cluster 4	0.258954808061068	1.0920354153190114e-24	2.188220565216235e-20	0.265	0.067	solute carrier family 5 member 6 [Source:HGNC Symbol
PSMG1	Cluster 4	0.3225429624034539	1.8269878125148873e-24	3.660918178717331e-20	0.425	0.173	proteasome assembly chaperone 1 [Source:HGNC Symbol
PTP4A1	Cluster 4	0.38744266353714985	2.367909269553564e-24	4.744816594331432e-20	0.484	0.243	protein tyrosine phosphatase 4A1 [Source:HGNC Symbol
SPOUT1	Cluster 4	0.27038518258610067	2.4061112394068695e-24	4.821365701523485e-20	0.383	0.156	SPOUT domain containing methyltransferase 1 [Source:HGNC Symbol
TWISTNB	Cluster 4	0.31864438853809673	2.9480097921378282e-24	5.90722202148578e-20	0.482	0.23	TWIST neighbor [Source:HGNC Symbol
AHSA1	Cluster 4	0.4472499369152345	4.4404995296199596e-24	8.897872957452475e-20	0.718	0.461	activator of HSP90 ATPase activity 1 [Source:HGNC Symbol
BTF3L4	Cluster 4	0.29367421749273204	5.0725581289017916e-24	1.016439197869341e-19	0.596	0.339	basic transcription factor 3 like 4 [Source:HGNC Symbol
SMS	Cluster 4	0.38453567960466506	8.951489476073632e-24	1.7936994612156344e-19	0.667	0.428	spermine synthase [Source:HGNC Symbol
ARMC10	Cluster 4	0.2750257804461273	1.0367091631060546e-23	2.0773578210319122e-19	0.426	0.181	armadillo repeat containing 10 [Source:HGNC Symbol
UTP6	Cluster 4	0.3416536896806196	1.7006933826277367e-23	3.407849400109459e-19	0.515	0.237	UTP6 small subunit processome component [Source:HGNC Symbol
ATG101	Cluster 4	0.2587759078377986	1.726057623388013e-23	3.458674265744901e-19	0.471	0.235	autophagy related 101 [Source:HGNC Symbol
COPS2	Cluster 4	0.3339034386529801	1.9212661755015004e-23	3.8498331624699063e-19	0.602	0.324	COP9 signalosome subunit 2 [Source:HGNC Symbol
POLR2H	Cluster 4	0.46472313143653543	2.397678388623171e-23	4.804467955123111e-19	0.697	0.41	RNA polymerase II subunit H [Source:HGNC Symbol
OSTC	Cluster 4	0.353087531633532	3.329745827127325e-23	6.672144688397734e-19	0.829	0.646	oligosaccharyltransferase complex non-catalytic subunit [Source:HGNC Symbol
EIF4A3	Cluster 4	0.4011291259172327	3.993066066313895e-23	8.001305783679783e-19	0.707	0.445	eukaryotic translation initiation factor 4A3 [Source:HGNC Symbol
RAB9A	Cluster 4	0.3507327435712141	5.184224074433717e-23	1.0388148200350282e-18	0.392	0.245	RAB9A, member RAS oncogene family [Source:HGNC Symbol
PSMA6	Cluster 4	0.4257977632118193	5.797494673075517e-23	1.161701982590872e-18	0.898	0.757	proteasome subunit alpha 6 [Source:HGNC Symbol
POP7	Cluster 4	0.36106839532343815	6.286423834283988e-23	1.2596736079138254e-18	0.506	0.226	POP7 homolog, ribonuclease P/MRP subunit [Source:HGNC Symbol
LAS1L	Cluster 4	0.258308241580402	9.85430891898638e-23	1.974606421186491e-18	0.331	0.126	LAS1 like, ribosome biogenesis factor [Source:HGNC Symbol
CCL3	Cluster 4	2.2368578794697735	1.0550151002240073e-22	2.1140392578288657e-18	0.125	0.051	C-C motif chemokine ligand 3 [Source:HGNC Symbol
NAT10	Cluster 4	0.26545145160020345	1.1426052166019277e-22	2.2895523330269427e-18	0.354	0.134	N-acetyltransferase 10 [Source:HGNC Symbol
CCDC137	Cluster 4	0.3120546216499513	1.2391935160000903e-22	2.483095967360981e-18	0.417	0.17	coiled-coil domain containing 137 [Source:HGNC Symbol
SLAMF7	Cluster 4	0.2866466303788692	1.3700028571402055e-22	2.745211725137544e-18	0.146	0.03	SLAM family member 7 [Source:HGNC Symbol
RSRC2	Cluster 4	0.27412148490774535	1.402576812788379e-22	2.810483417465354e-18	0.657	0.446	arginine and serine rich coiled-coil 2 [Source:HGNC Symbol
NOC3L	Cluster 4	0.2860566653146831	1.474380598892323e-22	2.954363844060437e-18	0.45	0.198	NOC3 like DNA replication regulator [Source:HGNC Symbol
PRDX4	Cluster 4	0.39577701305552715	1.7240690792564224e-22	3.454689621014019e-18	0.736	0.491	peroxiredoxin 4 [Source:HGNC Symbol
LSM4	Cluster 4	0.3710187276179162	1.8395968922335735e-22	3.686184252657635e-18	0.656	0.393	LSM4 homolog, U6 small nuclear RNA and mRNA degradation associated [Source:HGNC Symbol
HNRNPU	Cluster 4	0.31871809844385135	2.0484675747917654e-22	4.1047193263677396e-18	0.906	0.775	heterogeneous nuclear ribonucleoprotein U [Source:HGNC Symbol
FASLG	Cluster 4	0.28372647281648466	2.615076458855564e-22	5.240090208254779e-18	0.136	0.024	Fas ligand [Source:HGNC Symbol
PFDN6	Cluster 4	0.425407920421479	3.320389671964407e-22	6.653396824682279e-18	0.65	0.366	prefoldin subunit 6 [Source:HGNC Symbol
TXNL1	Cluster 4	0.3331874574015812	5.399626561162751e-22	1.081977170325792e-17	0.795	0.58	thioredoxin like 1 [Source:HGNC Symbol
AK2	Cluster 4	0.45035602627192817	6.13347210330359e-22	1.2290251400599734e-17	0.724	0.459	adenylate kinase 2 [Source:HGNC Symbol
ATP6V0B	Cluster 4	0.4152219317594572	6.30179559348056e-22	1.2627538010216345e-17	0.828	0.632	ATPase H+ transporting V0 subunit b [Source:HGNC Symbol
PDAP1	Cluster 4	0.38747100471045903	7.403832550499206e-22	1.4835799664690308e-17	0.751	0.518	PDGFA associated protein 1 [Source:HGNC Symbol
GEMIN6	Cluster 4	0.25502971337698893	7.462471387317835e-22	1.4953300165907477e-17	0.324	0.108	gem nuclear organelle associated protein 6 [Source:HGNC Symbol
SFXN4	Cluster 4	0.31547424545562097	7.902286045436698e-22	1.5834600777846056e-17	0.344	0.103	sideroflexin 4 [Source:HGNC Symbol
RTRAF	Cluster 4	0.3128508094349749	1.3481404138700992e-21	2.701403761312905e-17	0.842	0.669	RNA transcription, translation and transport factor [Source:HGNC Symbol
CHORDC1	Cluster 4	0.4478940079124445	1.4877899032447784e-21	2.981233408121887e-17	0.733	0.461	cysteine and histidine rich domain containing 1 [Source:HGNC Symbol
MDH2	Cluster 4	0.3533653149842788	1.812336611274598e-21	3.6315601016720396e-17	0.793	0.596	malate dehydrogenase 2 [Source:HGNC Symbol
U2AF2	Cluster 4	0.31080003071817464	1.901844202577749e-21	3.8109154131252935e-17	0.634	0.372	U2 small nuclear RNA auxiliary factor 2 [Source:HGNC Symbol
TMEM126A	Cluster 4	0.3375864127679389	1.9177808487978824e-21	3.8428492648211966e-17	0.552	0.284	transmembrane protein 126A [Source:HGNC Symbol
HACD3	Cluster 4	0.26617631339190395	2.3239324804490508e-21	4.656695904323808e-17	0.417	0.181	3-hydroxyacyl-CoA dehydratase 3 [Source:HGNC Symbol
TSSC4	Cluster 4	0.2560036606794881	2.4744459581249205e-21	4.958294810890716e-17	0.572	0.332	tumor suppressing subtransferable candidate 4 [Source:HGNC Symbol
GFM1	Cluster 4	0.27735620598070176	2.5347443246890985e-21	5.079120677812016e-17	0.401	0.167	G elongation factor mitochondrial 1 [Source:HGNC Symbol
NFKBIB	Cluster 4	0.34292342540261633	2.8414053414215865e-21	5.693608023140575e-17	0.547	0.265	NFKB inhibitor beta [Source:HGNC Symbol
VDAC2	Cluster 4	0.37314494238266604	3.558485179306975e-21	7.130492602295316e-17	0.871	0.707	voltage dependent anion channel 2 [Source:HGNC Symbol
RABEPK	Cluster 4	0.30902339772098664	4.49548936839523e-21	9.008061596390362e-17	0.355	0.111	Rab9 effector protein with kelch motifs [Source:HGNC Symbol
SAT1	Cluster 4	0.3826548251753592	5.198217380522087e-21	1.0416187987090158e-16	0.68	0.654	spermidine/spermine N1-acetyltransferase 1 [Source:HGNC Symbol
RCN1	Cluster 4	0.2556557097932406	6.060746268043419e-21	1.2144523371905402e-16	0.334	0.13	reticulocalbin 1 [Source:HGNC Symbol
CD40LG	Cluster 4	0.4707166792545854	8.006434448215211e-21	1.6043293347333641e-16	0.767	0.593	CD40 ligand [Source:HGNC Symbol
TMEM70	Cluster 4	0.31314491345580664	1.0512097454628748e-20	2.1064140879585084e-16	0.588	0.314	transmembrane protein 70 [Source:HGNC Symbol
RIOX2	Cluster 4	0.2510547957052708	1.1102273791971334e-20	2.2246736224352157e-16	0.323	0.114	ribosomal oxygenase 2 [Source:HGNC Symbol
HNRNPH3	Cluster 4	0.3475616934085596	1.1254659280160138e-20	2.2552086265584885e-16	0.671	0.417	heterogeneous nuclear ribonucleoprotein H3 [Source:HGNC Symbol
GLRX3	Cluster 4	0.4226345020924237	1.1727366313183908e-20	2.3499296618357915e-16	0.634	0.337	glutaredoxin 3 [Source:HGNC Symbol
MALSU1	Cluster 4	0.2756648134682028	1.8822588275054342e-20	3.771670238555389e-16	0.511	0.266	mitochondrial assembly of ribosomal large subunit 1 [Source:HGNC Symbol
PWP1	Cluster 4	0.33119587261728123	2.306307387922907e-20	4.621378743919921e-16	0.637	0.385	PWP1 homolog, endonuclein [Source:HGNC Symbol
PPP5C	Cluster 4	0.3247560132230354	2.3242261893745856e-20	4.657284438268795e-16	0.43	0.17	protein phosphatase 5 catalytic subunit [Source:HGNC Symbol
METTL5	Cluster 4	0.35117967974503705	3.445873361653555e-20	6.904841042081393e-16	0.62	0.338	methyltransferase like 5 [Source:HGNC Symbol
TRMT6	Cluster 4	0.29973841643219407	4.277669584693094e-20	8.571594313808021e-16	0.416	0.181	tRNA methyltransferase 6 [Source:HGNC Symbol
IPO7	Cluster 4	0.31764397480120343	7.139204405342338e-20	1.4305537787424978e-15	0.452	0.199	importin 7 [Source:HGNC Symbol
MAZ	Cluster 4	0.26241806183619093	8.542080073050198e-20	1.7116620050377986e-15	0.317	0.109	MYC associated zinc finger protein [Source:HGNC Symbol
WDR5	Cluster 4	0.3112798141945501	1.0260032027337086e-19	2.0559052176378053e-15	0.367	0.125	WD repeat domain 5 [Source:HGNC Symbol
CISD1	Cluster 4	0.40990164275522983	1.2937940177901254e-19	2.5925044528478535e-15	0.481	0.19	CDGSH iron sulfur domain 1 [Source:HGNC Symbol
PPIL1	Cluster 4	0.3126927590138258	1.6065992999169244e-19	3.2193036771735333e-15	0.453	0.191	peptidylprolyl isomerase like 1 [Source:HGNC Symbol
ANAPC1	Cluster 4	0.25895113865537356	1.7122541653114844e-19	3.4310148964511523e-15	0.22	0.073	anaphase promoting complex subunit 1 [Source:HGNC Symbol
EXOSC3	Cluster 4	0.3588887379007969	1.7840610990323831e-19	3.5749016302410896e-15	0.534	0.259	exosome component 3 [Source:HGNC Symbol
HSPA8	Cluster 4	0.4572963413515465	1.848714071745797e-19	3.704453256964228e-15	0.976	0.981	heat shock protein family A (Hsp70) member 8 [Source:HGNC Symbol
TBRG4	Cluster 4	0.2975761051234358	1.983324734340288e-19	3.974186102671069e-15	0.457	0.206	transforming growth factor beta regulator 4 [Source:HGNC Symbol
PPIA	Cluster 4	0.37844396937169655	2.168892214001697e-19	4.3460262184166e-15	0.992	0.984	peptidylprolyl isomerase A [Source:HGNC Symbol
RBM28	Cluster 4	0.3158437946124011	2.198084081622673e-19	4.404520882755512e-15	0.404	0.148	RNA binding motif protein 28 [Source:HGNC Symbol
CDC123	Cluster 4	0.4000613133011015	2.2932873264287683e-19	4.5952891446979656e-15	0.714	0.458	cell division cycle 123 [Source:HGNC Symbol
TUSC2	Cluster 4	0.2832944980090448	2.3271960547926223e-19	4.663235454593456e-15	0.547	0.301	tumor suppressor 2, mitochondrial calcium regulator [Source:HGNC Symbol
POP1	Cluster 4	0.25188505598456357	2.687457551931421e-19	5.3851274425601815e-15	0.29	0.096	POP1 homolog, ribonuclease P/MRP subunit [Source:HGNC Symbol
EIF2B3	Cluster 4	0.32486095695993783	3.354399846279976e-19	6.721546411975815e-15	0.378	0.129	eukaryotic translation initiation factor 2B subunit gamma [Source:HGNC Symbol
SNRNP40	Cluster 4	0.2947675260904865	3.4306304603764214e-19	6.874297316502273e-15	0.604	0.349	small nuclear ribonucleoprotein U5 subunit 40 [Source:HGNC Symbol
SURF2	Cluster 4	0.2786906317683536	3.914624583750353e-19	7.844124740918957e-15	0.488	0.243	surfeit 2 [Source:HGNC Symbol
CWC15	Cluster 4	0.27964211135864936	4.1639094270989477e-19	8.343641710020871e-15	0.639	0.394	CWC15 spliceosome associated protein homolog [Source:HGNC Symbol
COA6	Cluster 4	0.30980651075880694	4.288715539101976e-19	8.59372819725254e-15	0.642	0.381	cytochrome c oxidase assembly factor 6 [Source:HGNC Symbol
PSMA7	Cluster 4	0.31013623060302775	5.979363993032861e-19	1.1981449569239245e-14	0.971	0.908	proteasome subunit alpha 7 [Source:HGNC Symbol
HSP90B1	Cluster 4	0.347862916414047	7.08315627410904e-19	1.4193228542059695e-14	0.928	0.832	heat shock protein 90 beta family member 1 [Source:HGNC Symbol
SNX5	Cluster 4	0.2781847986359268	1.1839981434959792e-18	2.3724954799372433e-14	0.501	0.244	sorting nexin 5 [Source:HGNC Symbol
PTP4A3	Cluster 4	0.4822361810453417	1.387529739907744e-18	2.7803320928271374e-14	0.326	0.141	protein tyrosine phosphatase 4A3 [Source:HGNC Symbol
ADSL	Cluster 4	0.37826751034233996	1.4213010232264961e-18	2.848002990341253e-14	0.63	0.351	adenylosuccinate lyase [Source:HGNC Symbol
PRELID1	Cluster 4	0.34830057659400127	1.8968089301347805e-18	3.800825734204073e-14	0.883	0.727	PRELI domain containing 1 [Source:HGNC Symbol
PSMB6	Cluster 4	0.3331589910085597	2.582049656923846e-18	5.173911102544003e-14	0.907	0.772	proteasome subunit beta 6 [Source:HGNC Symbol
PSMD12	Cluster 4	0.42351260895495635	2.7909723912279036e-18	5.592550477542473e-14	0.724	0.447	proteasome 26S subunit, non-ATPase 12 [Source:HGNC Symbol
DHX9	Cluster 4	0.33505915011113363	3.150949955827438e-18	6.31387352148702e-14	0.599	0.324	DExH-box helicase 9 [Source:HGNC Symbol
ZFR	Cluster 4	0.2836609553996774	4.7121118075733166e-18	9.442129640015412e-14	0.666	0.429	zinc finger RNA binding protein [Source:HGNC Symbol
PFDN4	Cluster 4	0.31108706775408057	5.618515009803797e-18	1.1258380376644848e-13	0.555	0.291	prefoldin subunit 4 [Source:HGNC Symbol
VDAC1	Cluster 4	0.33886605934530856	6.0104701879667494e-18	1.2043780162647771e-13	0.912	0.797	voltage dependent anion channel 1 [Source:HGNC Symbol
PHLDA2	Cluster 4	0.2713331123286708	6.038369827348705e-18	1.2099685460041336e-13	0.151	0.045	pleckstrin homology like domain family A member 2 [Source:HGNC Symbol
LMAN1	Cluster 4	0.32332930132175	6.4332819518189896e-18	1.2891010375054891e-13	0.821	0.679	lectin, mannose binding 1 [Source:HGNC Symbol
XRCC5	Cluster 4	0.34787198296984156	1.0235213816078494e-17	2.0509321444658088e-13	0.894	0.772	X-ray repair cross complementing 5 [Source:HGNC Symbol
AUP1	Cluster 4	0.3249172415412789	1.086801159306807e-17	2.1777321630189797e-13	0.742	0.502	AUP1 lipid droplet regulating VLDL assembly factor [Source:HGNC Symbol
AAMP	Cluster 4	0.2745133925225256	1.1494598015778565e-17	2.303287550401709e-13	0.586	0.342	angio associated migratory cell protein [Source:HGNC Symbol
FTSJ1	Cluster 4	0.2918413602011256	1.4802355267020366e-17	2.966095948405541e-13	0.53	0.27	FtsJ RNA 2'-O-methyltransferase 1 [Source:HGNC Symbol
PDIA6	Cluster 4	0.2715551873223707	1.5266458543780573e-17	3.0590929630027513e-13	0.818	0.737	protein disulfide isomerase family A member 6 [Source:HGNC Symbol
NTMT1	Cluster 4	0.305343335771536	1.5651639081719157e-17	3.1362754391948846e-13	0.431	0.177	N-terminal Xaa-Pro-Lys N-methyltransferase 1 [Source:HGNC Symbol
PSMD7	Cluster 4	0.3505699351218212	1.5681054424401528e-17	3.1421696855615783e-13	0.83	0.642	proteasome 26S subunit, non-ATPase 7 [Source:HGNC Symbol
HNRNPH1	Cluster 4	0.27097391430526774	1.902877595546516e-17	3.812986125956109e-13	0.542	0.306	heterogeneous nuclear ribonucleoprotein H1 [Source:HGNC Symbol
EZH2	Cluster 4	0.2601980576586914	1.9956535013252466e-17	3.998890485955529e-13	0.238	0.082	enhancer of zeste 2 polycomb repressive complex 2 subunit [Source:HGNC Symbol
FAM98A	Cluster 4	0.32891455100974204	2.0564624743955762e-17	4.1207395061938555e-13	0.44	0.185	family with sequence similarity 98 member A [Source:HGNC Symbol
SPHK1	Cluster 4	0.25561446114567615	2.0651898782826546e-17	4.138227478102783e-13	0.231	0.072	sphingosine kinase 1 [Source:HGNC Symbol
PTBP1	Cluster 4	0.32369228572314945	2.1744536999381396e-17	4.357170323936044e-13	0.7	0.447	polypyrimidine tract binding protein 1 [Source:HGNC Symbol
ATP5F1A	Cluster 4	0.3391835534327494	2.200714403083354e-17	4.409791520898425e-13	0.822	0.656	ATP synthase F1 subunit alpha [Source:HGNC Symbol
NASP	Cluster 4	0.43072291994457124	2.784029346896576e-17	5.578638005311359e-13	0.706	0.446	nuclear autoantigenic sperm protein [Source:HGNC Symbol
EIF4G1	Cluster 4	0.4018815088465906	2.83169685885072e-17	5.674154165765073e-13	0.712	0.469	eukaryotic translation initiation factor 4 gamma 1 [Source:HGNC Symbol
GNL1	Cluster 4	0.25316274829290664	3.2389617674275726e-17	6.49023158957137e-13	0.487	0.273	G protein nucleolar 1 (putative) [Source:HGNC Symbol
RABEP1	Cluster 4	0.2658500177698786	3.2655068075830994e-17	6.543422541035015e-13	0.392	0.163	rabaptin, RAB GTPase binding effector protein 1 [Source:HGNC Symbol
SCAMP3	Cluster 4	0.34054517440166876	3.419982782170069e-17	6.852961498912384e-13	0.731	0.478	secretory carrier membrane protein 3 [Source:HGNC Symbol
LSM2	Cluster 4	0.3519213514072166	3.541029636480588e-17	7.095515185579802e-13	0.736	0.507	LSM2 homolog, U6 small nuclear RNA and mRNA degradation associated [Source:HGNC Symbol
UCHL3	Cluster 4	0.257999664775946	3.973259616733301e-17	7.961617620010189e-13	0.434	0.204	ubiquitin C-terminal hydrolase L3 [Source:HGNC Symbol
EFTUD2	Cluster 4	0.29263247159538125	4.042657803453542e-17	8.100677706560208e-13	0.438	0.194	elongation factor Tu GTP binding domain containing 2 [Source:HGNC Symbol
PSMB1	Cluster 4	0.2747769616892346	4.478283010525882e-17	8.973583496491762e-13	0.921	0.837	proteasome subunit beta 1 [Source:HGNC Symbol
UBE2S	Cluster 4	0.2642304597525519	5.4468460646229406e-17	1.0914390144291448e-12	0.298	0.087	ubiquitin conjugating enzyme E2 S [Source:HGNC Symbol
EIF2A	Cluster 4	0.29603311001813415	6.07509530351356e-17	1.2173275969180473e-12	0.661	0.412	eukaryotic translation initiation factor 2A [Source:HGNC Symbol
PHF6	Cluster 4	0.25559977612601636	7.163506339531007e-17	1.4354234003152232e-12	0.327	0.156	PHD finger protein 6 [Source:HGNC Symbol
NOL8	Cluster 4	0.25095299208095945	7.300355561897664e-17	1.462845247493054e-12	0.402	0.177	nucleolar protein 8 [Source:HGNC Symbol
FTSJ3	Cluster 4	0.3761912414393479	7.974888235198454e-17	1.5980081045690663e-12	0.531	0.247	FtsJ RNA 2'-O-methyltransferase 3 [Source:HGNC Symbol
SMARCA4	Cluster 4	0.2723402264499419	8.507209891476083e-17	1.7046747180539775e-12	0.432	0.193	SWI/SNF related, matrix associated, actin dependent regulator of chromatin, subfamily a, member 4 [Source:HGNC Symbol
EIF4G2	Cluster 4	0.2942366389962099	8.899636440399688e-17	1.7833091499272894e-12	0.842	0.669	eukaryotic translation initiation factor 4 gamma 2 [Source:HGNC Symbol
ENY2	Cluster 4	0.30201411793095967	1.2542709114414875e-16	2.5133080523464525e-12	0.775	0.543	ENY2 transcription and export complex 2 subunit [Source:HGNC Symbol
EWSR1	Cluster 4	0.2970522212878626	1.3234173083436386e-16	2.651863602458983e-12	0.856	0.696	EWS RNA binding protein 1 [Source:HGNC Symbol
MORF4L2	Cluster 4	0.3217703143522357	1.514631807754063e-16	3.0350192163775918e-12	0.57	0.304	mortality factor 4 like 2 [Source:HGNC Symbol
ENOPH1	Cluster 4	0.296192317202278	2.069273599585271e-16	4.146410438848966e-12	0.513	0.265	enolase-phosphatase 1 [Source:HGNC Symbol
DNAJB11	Cluster 4	0.38364083479530886	3.230095061436899e-16	6.4724644841072576e-12	0.644	0.385	DnaJ heat shock protein family (Hsp40) member B11 [Source:HGNC Symbol
TRUB2	Cluster 4	0.2529526249503288	3.2470805172763606e-16	6.506499940518371e-12	0.353	0.126	TruB pseudouridine synthase family member 2 [Source:HGNC Symbol
BUD31	Cluster 4	0.2973484433738762	4.1276659078010516e-16	8.271016946051747e-12	0.681	0.431	BUD31 homolog [Source:HGNC Symbol
POLE3	Cluster 4	0.2699580173189621	4.2611175513451174e-16	8.538427349385347e-12	0.491	0.257	DNA polymerase epsilon 3, accessory subunit [Source:HGNC Symbol
TSTA3	Cluster 4	0.3198555129035374	4.949486524454119e-16	9.917781097701165e-12	0.503	0.237	tissue specific transplantation antigen P35B [Source:HGNC Symbol
MCRIP2	Cluster 4	0.26502404131912555	6.071539804444337e-16	1.2166151460145562e-11	0.352	0.13	MAPK regulated corepressor interacting protein 2 [Source:HGNC Symbol
UTP3	Cluster 4	0.26645245507800974	6.959818079657664e-16	1.3946083468018028e-11	0.469	0.232	UTP3 small subunit processome component [Source:HGNC Symbol
AATF	Cluster 4	0.3040939418208849	7.395620140679005e-16	1.481934363789259e-11	0.601	0.361	apoptosis antagonizing transcription factor [Source:HGNC Symbol
TARS	Cluster 4	0.2827096978202226	1.1065727277696154e-15	2.2173504319047552e-11	0.713	0.481	threonyl-tRNA synthetase [Source:HGNC Symbol
KPNB1	Cluster 4	0.25700660019572164	1.5692907649449546e-15	3.1445448347967e-11	0.858	0.708	karyopherin subunit beta 1 [Source:HGNC Symbol
RTCB	Cluster 4	0.26972461266264536	1.6158922402770554e-15	3.2379248710671636e-11	0.618	0.381	RNA 2',3'-cyclic phosphate and 5'-OH ligase [Source:HGNC Symbol
PRDX3	Cluster 4	0.3092321448319779	2.6554679353927018e-15	5.3210266489398955e-11	0.754	0.58	peroxiredoxin 3 [Source:HGNC Symbol
SLC25A39	Cluster 4	0.42500070157405956	2.779830097726699e-15	5.570223549824759e-11	0.627	0.349	solute carrier family 25 member 39 [Source:HGNC Symbol
PEBP1	Cluster 4	0.2919353376017242	2.9420999725293585e-15	5.895379924954328e-11	0.824	0.694	phosphatidylethanolamine binding protein 1 [Source:HGNC Symbol
CAMTA2	Cluster 4	0.3546101516998457	3.303207781570782e-15	6.618967752711533e-11	0.31	0.115	calmodulin binding transcription activator 2 [Source:HGNC Symbol
SLC25A32	Cluster 4	0.2814865597603674	3.3654223687244767e-15	6.743633342450106e-11	0.39	0.169	solute carrier family 25 member 32 [Source:HGNC Symbol
TUBA1C	Cluster 4	0.5229839755000569	3.769473167649256e-15	7.55327033333558e-11	0.779	0.556	tubulin alpha 1c [Source:HGNC Symbol
PTS	Cluster 4	0.2808634387536949	7.340690879821388e-15	1.4709276384986098e-10	0.404	0.171	6-pyruvoyltetrahydropterin synthase [Source:HGNC Symbol
FDX1	Cluster 4	0.2886653025736312	9.226298149184343e-15	1.8487656231335585e-10	0.594	0.347	ferredoxin 1 [Source:HGNC Symbol
TXNL4A	Cluster 4	0.3336190007362504	9.56986706494018e-15	1.9176099624727135e-10	0.525	0.257	thioredoxin like 4A [Source:HGNC Symbol
MCM7	Cluster 4	0.34665243437000803	1.395899177598798e-14	2.7971027720724714e-10	0.291	0.091	minichromosome maintenance complex component 7 [Source:HGNC Symbol
SEC11C	Cluster 4	0.3443644693423713	3.7191133024054926e-14	7.452359235360126e-10	0.832	0.669	SEC11 homolog C, signal peptidase complex subunit [Source:HGNC Symbol
NSA2	Cluster 4	0.2596235754022973	4.149877933743307e-14	8.315525403634838e-10	0.831	0.643	NSA2 ribosome biogenesis factor [Source:HGNC Symbol
CCDC47	Cluster 4	0.26175133429203257	7.05511158154974e-14	1.4137032587109369e-9	0.687	0.444	coiled-coil domain containing 47 [Source:HGNC Symbol
PSMD1	Cluster 4	0.3584349725778899	7.914710451449561e-14	1.585949680261463e-9	0.71	0.462	proteasome 26S subunit, non-ATPase 1 [Source:HGNC Symbol
USP14	Cluster 4	0.3063258922833576	1.1002718366195908e-13	2.204724706218336e-9	0.712	0.489	ubiquitin specific peptidase 14 [Source:HGNC Symbol
SMC5	Cluster 4	0.2710362777688816	1.1067174707893216e-13	2.217640467967643e-9	0.465	0.244	structural maintenance of chromosomes 5 [Source:HGNC Symbol
DRG1	Cluster 4	0.30859314096208834	1.1247453303528423e-13	2.2537646929610252e-9	0.525	0.256	developmentally regulated GTP binding protein 1 [Source:HGNC Symbol
HDDC2	Cluster 4	0.28810281407960503	1.8681226340032534e-13	3.7433441340157195e-9	0.456	0.211	HD domain containing 2 [Source:HGNC Symbol
ALG5	Cluster 4	0.27761338801753155	2.1358273938514308e-13	4.279770931799497e-9	0.491	0.254	ALG5 dolichyl-phosphate beta-glucosyltransferase [Source:HGNC Symbol
RNASEH1	Cluster 4	0.2526299519601285	2.2532461881662104e-13	4.515054711847453e-9	0.383	0.163	ribonuclease H1 [Source:HGNC Symbol
FUBP1	Cluster 4	0.2740112606705287	2.511603549377313e-13	5.03275119224226e-9	0.678	0.442	far upstream element binding protein 1 [Source:HGNC Symbol
CHID1	Cluster 4	0.25322086517883813	1.1777233596974354e-12	2.3599220681617212e-8	0.367	0.146	chitinase domain containing 1 [Source:HGNC Symbol
ID3	Cluster 4	0.2791485376761611	1.2701592460695502e-12	2.5451450972741648e-8	0.115	0.054	inhibitor of DNA binding 3, HLH protein [Source:HGNC Symbol
SUPT16H	Cluster 4	0.34738143036015645	1.5024040354307157e-12	3.010517206196068e-8	0.578	0.302	SPT16 homolog, facilitates chromatin remodeling subunit [Source:HGNC Symbol
MCOLN2	Cluster 4	0.2630608193538234	1.5092384837506822e-12	3.024212073739617e-8	0.242	0.09	mucolipin 2 [Source:HGNC Symbol
KDELR2	Cluster 4	0.2702090554958645	2.2594511706783697e-12	4.5274882558053174e-8	0.749	0.548	KDEL endoplasmic reticulum protein retention receptor 2 [Source:HGNC Symbol
MLEC	Cluster 4	0.26571822155441216	2.3180731432995646e-12	4.644954964543668e-8	0.539	0.294	malectin [Source:HGNC Symbol
PGAM1	Cluster 4	0.34200121899521685	2.927013067032059e-12	5.86514878371884e-8	0.965	0.924	phosphoglycerate mutase 1 [Source:HGNC Symbol
HNRNPA3	Cluster 4	0.2942561712776848	3.5780091352724837e-12	7.169614705259003e-8	0.937	0.842	heterogeneous nuclear ribonucleoprotein A3 [Source:HGNC Symbol
DHX30	Cluster 4	0.2723679955234458	5.270966516917323e-12	1.0561962706598932e-7	0.459	0.225	DExH-box helicase 30 [Source:HGNC Symbol
GGCT	Cluster 4	0.2738017297963312	6.87782443300853e-12	1.3781784598862492e-7	0.43	0.183	gamma-glutamylcyclotransferase [Source:HGNC Symbol
SRSF9	Cluster 4	0.27744404068206496	6.901027744726081e-12	1.382827939488212e-7	0.554	0.313	serine and arginine rich splicing factor 9 [Source:HGNC Symbol
MPHOSPH6	Cluster 4	0.2665372161182557	1.0461110355360179e-11	2.0961972930070725e-7	0.429	0.196	M-phase phosphoprotein 6 [Source:HGNC Symbol
GTF3C6	Cluster 4	0.33777887501581993	1.2756275740640788e-11	2.556102532909601e-7	0.716	0.476	general transcription factor IIIC subunit 6 [Source:HGNC Symbol
SEC13	Cluster 4	0.3061304783017773	1.3949297617537763e-11	2.795160256602217e-7	0.746	0.535	SEC13 homolog, nuclear pore and COPII coat complex component [Source:HGNC Symbol
SDHB	Cluster 4	0.31834246370801245	1.6261260422898826e-11	3.2584313635404665e-7	0.669	0.422	succinate dehydrogenase complex iron sulfur subunit B [Source:HGNC Symbol
PSMB7	Cluster 4	0.4199104319718907	1.9698592161028913e-11	3.9472038972269736e-7	0.693	0.444	proteasome subunit beta 7 [Source:HGNC Symbol
TMEM167A	Cluster 4	0.31649861447113403	2.2518519286495264e-11	4.5122608946279207e-7	0.598	0.343	transmembrane protein 167A [Source:HGNC Symbol
UCHL5	Cluster 4	0.3216256770972945	2.9688291775551e-11	5.94893990598491e-7	0.529	0.27	ubiquitin C-terminal hydrolase L5 [Source:HGNC Symbol
SSR3	Cluster 4	0.2622028612849321	3.1527619514902905e-11	6.317504398396244e-7	0.76	0.634	signal sequence receptor subunit 3 [Source:HGNC Symbol
TXNRD1	Cluster 4	0.25506602471842743	3.980406694526741e-11	7.975938934492683e-7	0.513	0.296	thioredoxin reductase 1 [Source:HGNC Symbol
PSMD3	Cluster 4	0.35122814800112767	4.647262364655834e-11	9.31218432629736e-7	0.689	0.444	proteasome 26S subunit, non-ATPase 3 [Source:HGNC Symbol
GZMB	Cluster 4	1.3924889212717542	4.8276845904010455e-11	9.673714382245616e-7	0.315	0.176	granzyme B [Source:HGNC Symbol
AURKAIP1	Cluster 4	0.268080381886977	5.239138642824156e-11	1.0498186012491045e-6	0.807	0.62	aurora kinase A interacting protein 1 [Source:HGNC Symbol
SAR1A	Cluster 4	0.2743399947430264	7.197070776469039e-11	1.442149042188866e-6	0.589	0.329	secretion associated Ras related GTPase 1A [Source:HGNC Symbol
RAD23B	Cluster 4	0.25721419090561043	7.245963415060533e-11	1.4519461491098295e-6	0.436	0.202	RAD23 homolog B, nucleotide excision repair protein [Source:HGNC Symbol
MFNG	Cluster 4	0.28396472264469963	7.335225805837582e-11	1.4698325469737347e-6	0.496	0.245	MFNG O-fucosylpeptide 3-beta-N-acetylglucosaminyltransferase [Source:HGNC Symbol
PCNA	Cluster 4	0.2669934012645437	7.545367951893216e-11	1.5119408302003626e-6	0.372	0.153	proliferating cell nuclear antigen [Source:HGNC Symbol
FOS	Cluster 4	0.2793700513209727	8.54469940909232e-11	1.712186867593919e-6	0.101	0.055	Fos proto-oncogene, AP-1 transcription factor subunit [Source:HGNC Symbol
ATP5PF	Cluster 4	0.263842026741125	8.667218601499869e-11	1.7367372633685438e-6	0.863	0.738	ATP synthase peripheral stalk subunit F6 [Source:HGNC Symbol
EED	Cluster 4	0.38205467724552	1.0949224384100452e-10	2.1940055820860486e-6	0.545	0.308	embryonic ectoderm development [Source:HGNC Symbol
NANS	Cluster 4	0.2717470939645832	1.1949686088032363e-10	2.394478098319925e-6	0.494	0.253	N-acetylneuraminate synthase [Source:HGNC Symbol
CREM	Cluster 4	0.3526574562206486	2.6056358876540786e-10	5.221173191681242e-6	0.82	0.654	cAMP responsive element modulator [Source:HGNC Symbol
POLDIP2	Cluster 4	0.2710304570779253	2.7409983862998545e-10	5.492412566467649e-6	0.497	0.244	DNA polymerase delta interacting protein 2 [Source:HGNC Symbol
H2AFZ	Cluster 4	0.2684284260672709	2.80165192493613e-10	5.613950127187017e-6	0.878	0.789	H2A histone family member Z [Source:HGNC Symbol
DPH3	Cluster 4	0.2519987378536904	3.3152586965603447e-10	6.643115376167618e-6	0.578	0.325	diphthamide biosynthesis 3 [Source:HGNC Symbol
CHCHD10	Cluster 4	0.3517856293505459	3.853788118535154e-10	7.722220631920741e-6	0.64	0.443	coiled-coil-helix-coiled-coil-helix domain containing 10 [Source:HGNC Symbol
EMP3	Cluster 5	0.6895723376892517	0	0	0.987	0.923	epithelial membrane protein 3 [Source:HGNC Symbol
SH2D2A	Cluster 5	0.8475760635780054	0	0	0.801	0.46	SH2 domain containing 2A [Source:HGNC Symbol
CD2	Cluster 5	0.9068083780844631	0	0	0.951	0.794	CD2 molecule [Source:HGNC Symbol
CD99	Cluster 5	0.940937051425289	0	0	0.903	0.561	CD99 molecule (Xg blood group) [Source:HGNC Symbol
ACTB	Cluster 5	0.9609751835305733	0	0	1	0.997	actin beta [Source:HGNC Symbol
MYL6	Cluster 5	0.968967666096944	0	0	0.998	0.974	myosin light chain 6 [Source:HGNC Symbol
ACTG1	Cluster 5	1.0121546867079978	0	0	0.995	0.945	actin gamma 1 [Source:HGNC Symbol
CD63	Cluster 5	1.0478080365643534	0	0	0.793	0.397	CD63 molecule [Source:HGNC Symbol
MYL12A	Cluster 5	1.0551446606560297	0	0	0.976	0.843	myosin light chain 12A [Source:HGNC Symbol
CCR6	Cluster 5	1.0646184892850024	0	0	0.473	0.113	C-C motif chemokine receptor 6 [Source:HGNC Symbol
OSTF1	Cluster 5	1.0713504933649467	0	0	0.829	0.443	osteoclast stimulating factor 1 [Source:HGNC Symbol
IL2RA	Cluster 5	1.0787607055245938	0	0	0.848	0.458	interleukin 2 receptor subunit alpha [Source:HGNC Symbol
CALM1	Cluster 5	1.0929915079949368	0	0	0.994	0.909	calmodulin 1 [Source:HGNC Symbol
KLF6	Cluster 5	1.1245784533336587	0	0	0.909	0.567	Kruppel like factor 6 [Source:HGNC Symbol
PLP2	Cluster 5	1.1446688148917281	0	0	0.911	0.565	proteolipid protein 2 [Source:HGNC Symbol
TXN	Cluster 5	1.1523558539240284	0	0	0.982	0.755	thioredoxin [Source:HGNC Symbol
CLIC1	Cluster 5	1.1972656978300833	0	0	0.986	0.738	chloride intracellular channel 1 [Source:HGNC Symbol
CDKN1A	Cluster 5	1.2017758971613484	0	0	0.571	0.166	cyclin dependent kinase inhibitor 1A [Source:HGNC Symbol
GNA15	Cluster 5	1.2181412485445073	0	0	0.75	0.296	G protein subunit alpha 15 [Source:HGNC Symbol
S100A10	Cluster 5	1.277559789290661	0	0	0.991	0.856	S100 calcium binding protein A10 [Source:HGNC Symbol
CMTM6	Cluster 5	1.308262462600223	0	0	0.885	0.519	CKLF like MARVEL transmembrane domain containing 6 [Source:HGNC Symbol
CXCR6	Cluster 5	1.3100184039244542	0	0	0.363	0.057	C-X-C motif chemokine receptor 6 [Source:HGNC Symbol
TPM4	Cluster 5	1.4282804309988992	0	0	0.853	0.369	tropomyosin 4 [Source:HGNC Symbol
VIM	Cluster 5	1.43728079046743	0	0	0.964	0.762	vimentin [Source:HGNC Symbol
NFKBIA	Cluster 5	1.4425407975834812	0	0	0.984	0.912	NFKB inhibitor alpha [Source:HGNC Symbol
S100A11	Cluster 5	1.4824280602485258	0	0	0.983	0.675	S100 calcium binding protein A11 [Source:HGNC Symbol
TNFRSF18	Cluster 5	1.5035540283453555	0	0	0.88	0.358	TNF receptor superfamily member 18 [Source:HGNC Symbol
SLAMF1	Cluster 5	1.5208279826296123	0	0	0.765	0.294	signaling lymphocytic activation molecule family member 1 [Source:HGNC Symbol
S100A6	Cluster 5	1.540636220230374	0	0	0.986	0.78	S100 calcium binding protein A6 [Source:HGNC Symbol
TNFRSF4	Cluster 5	1.6019244725675374	0	0	0.948	0.511	TNF receptor superfamily member 4 [Source:HGNC Symbol
TNFRSF1B	Cluster 5	1.6092827866113308	0	0	0.796	0.328	TNF receptor superfamily member 1B [Source:HGNC Symbol
CTSH	Cluster 5	1.7073352238408317	0	0	0.664	0.13	cathepsin H [Source:HGNC Symbol
ANXA2	Cluster 5	1.761666560567306	0	0	0.894	0.281	annexin A2 [Source:HGNC Symbol
IL4I1	Cluster 5	1.9173171510252343	0	0	0.714	0.118	interleukin 4 induced 1 [Source:HGNC Symbol
LGALS1	Cluster 5	2.0910272915292687	0	0	0.773	0.313	galectin 1 [Source:HGNC Symbol
S100A4	Cluster 5	2.1033699852651786	0	0	0.804	0.301	S100 calcium binding protein A4 [Source:HGNC Symbol
LGALS3	Cluster 5	2.1402157995570237	0	0	0.895	0.238	galectin 3 [Source:HGNC Symbol
TIMP1	Cluster 5	1.1470058618420007	1.4204e-320	2.84627513e-316	0.53	0.154	TIMP metallopeptidase inhibitor 1 [Source:HGNC Symbol
YWHAZ	Cluster 5	0.5917435884638715	1.287943148e-314	2.580780480092e-310	0.976	0.902	tyrosine 3-monooxygenase/tryptophan 5-monooxygenase activation protein zeta [Source:HGNC Symbol
RORA	Cluster 5	0.8791499079087981	8.137665029013159e-308	1.6306253185136567e-303	0.684	0.338	RAR related orphan receptor A [Source:HGNC Symbol
GAPDH	Cluster 5	0.6397640790246797	1.0028250461103271e-305	2.0094608273958733e-301	0.999	0.991	glyceraldehyde-3-phosphate dehydrogenase [Source:HGNC Symbol
TUBB4B	Cluster 5	0.8287370642568819	4.42728526689685e-300	8.871394217807908e-296	0.85	0.566	tubulin beta 4B class IVb [Source:HGNC Symbol
GPR65	Cluster 5	0.9280302420905554	3.001661274911406e-297	6.014728862667475e-293	0.587	0.23	G protein-coupled receptor 65 [Source:HGNC Symbol
CAPN2	Cluster 5	0.8709028713461101	5.725042289315792e-297	1.1471839739330983e-292	0.564	0.193	calpain 2 [Source:HGNC Symbol
SLC16A3	Cluster 5	0.9012291201119889	8.434622836627747e-296	1.6901297240034678e-291	0.717	0.406	solute carrier family 16 member 3 [Source:HGNC Symbol
HLA-C	Cluster 5	0.3680890313587275	1.0838424158666764e-285	2.1718034329136463e-281	1	0.999	major histocompatibility complex, class I, C [Source:HGNC Symbol
CD44	Cluster 5	0.888946066332434	4.083404693938999e-285	8.182326325714967e-281	0.873	0.646	CD44 molecule (Indian blood group) [Source:HGNC Symbol
LAG3	Cluster 5	1.342323124291637	3.134667690947852e-283	6.281247119121306e-279	0.378	0.099	lymphocyte activating 3 [Source:HGNC Symbol
TUBB	Cluster 5	0.6667858877583583	8.065107680736686e-282	1.616086277066017e-277	0.969	0.862	tubulin beta class I [Source:HGNC Symbol
IL32	Cluster 5	0.606458289375448	4.3064640560219806e-279	8.629292675456845e-275	0.999	0.975	interleukin 32 [Source:HGNC Symbol
CFL1	Cluster 5	0.5279201147275576	1.321454576855228e-278	2.6479306811025055e-274	0.987	0.958	cofilin 1 [Source:HGNC Symbol
ADAM19	Cluster 5	0.796553720653854	2.1550798884245496e-278	4.3183490804251125e-274	0.493	0.16	ADAM metallopeptidase domain 19 [Source:HGNC Symbol
TUBA1B	Cluster 5	0.6325229474910521	7.028722900360772e-278	1.4084154947742916e-273	0.944	0.798	tubulin alpha 1b [Source:HGNC Symbol
FURIN	Cluster 5	0.8030310205794498	4.492642311812826e-274	9.002356664410541e-270	0.482	0.152	furin, paired basic amino acid cleaving enzyme [Source:HGNC Symbol
HSPA1A	Cluster 5	0.8924225931274843	2.8035458742528037e-273	5.617745222827768e-269	0.68	0.348	heat shock protein family A (Hsp70) member 1A [Source:HGNC Symbol
DPP4	Cluster 5	0.8378409438833232	5.5751497687213896e-272	1.117148510656392e-267	0.731	0.377	dipeptidyl peptidase 4 [Source:HGNC Symbol
RTN4	Cluster 5	0.8572232898347442	1.1919000042213683e-271	2.388329228458778e-267	0.707	0.401	reticulon 4 [Source:HGNC Symbol
ADAM8	Cluster 5	0.7685365571906626	7.137675519512753e-271	1.4302474205999654e-266	0.467	0.155	ADAM metallopeptidase domain 8 [Source:HGNC Symbol
CORO1A	Cluster 5	0.6971623902182715	2.2493137316066857e-268	4.507174855393477e-264	0.957	0.858	coronin 1A [Source:HGNC Symbol
ARHGDIA	Cluster 5	0.6867325846093664	4.409670017803364e-267	8.836096781674381e-263	0.887	0.67	Rho GDP dissociation inhibitor alpha [Source:HGNC Symbol
NDUFV2	Cluster 5	0.7563987012523112	8.231544865689027e-265	1.649436960186767e-260	0.929	0.805	NADH:ubiquinone oxidoreductase core subunit V2 [Source:HGNC Symbol
FAS	Cluster 5	0.798373637482996	2.490531207608937e-261	4.9905264338067876e-257	0.712	0.384	Fas cell surface death receptor [Source:HGNC Symbol
TANK	Cluster 5	0.740086214059668	9.332216496498029e-257	1.8699895415682752e-252	0.714	0.407	TRAF family member associated NFKB activator [Source:HGNC Symbol
MYO1G	Cluster 5	0.7519475167838767	4.956411171826002e-256	9.931656706104944e-252	0.527	0.209	myosin IG [Source:HGNC Symbol
JUNB	Cluster 5	0.722228814013619	5.944405811988357e-256	1.191140036606227e-251	0.924	0.757	JunB proto-oncogene, AP-1 transcription factor subunit [Source:HGNC Symbol
GNG2	Cluster 5	0.833988345743875	1.0056820513480248e-254	2.015185694491172e-250	0.721	0.379	G protein subunit gamma 2 [Source:HGNC Symbol
SEC61G	Cluster 5	0.6853247293024922	7.316702018409742e-254	1.466120750448944e-249	0.931	0.763	SEC61 translocon gamma subunit [Source:HGNC Symbol
IFNGR1	Cluster 5	0.7973259882218011	1.968364778270114e-250	3.9442093426976546e-246	0.471	0.174	interferon gamma receptor 1 [Source:HGNC Symbol
MYL12B	Cluster 5	0.517554341240039	7.492689050483303e-250	1.5013850319358442e-245	0.979	0.914	myosin light chain 12B [Source:HGNC Symbol
TNF	Cluster 5	0.43842609894455986	1.3189952917043234e-248	2.6430027655171232e-244	0.565	0.217	tumor necrosis factor [Source:HGNC Symbol
SEC61B	Cluster 5	0.6125658419815965	5.0729714153868526e-247	1.0165220122152175e-242	0.965	0.836	SEC61 translocon beta subunit [Source:HGNC Symbol
IL2RB	Cluster 5	0.7935512087700177	4.068376264240376e-245	8.152212358284865e-241	0.648	0.346	interleukin 2 receptor subunit beta [Source:HGNC Symbol
TMEM50A	Cluster 5	0.6016925258742178	8.253087429642244e-240	1.6537536591517127e-235	0.93	0.767	transmembrane protein 50A [Source:HGNC Symbol
HLA-A	Cluster 5	0.36887683141514493	2.452508029453391e-238	4.914335589418705e-234	1	0.999	major histocompatibility complex, class I, A [Source:HGNC Symbol
TMBIM6	Cluster 5	0.514820733252396	4.224123748260139e-237	8.464299166763666e-233	0.976	0.898	transmembrane BAX inhibitor motif containing 6 [Source:HGNC Symbol
VCP	Cluster 5	0.6894654307330073	2.4471110701352204e-235	4.9035211623369545e-231	0.9	0.714	valosin containing protein [Source:HGNC Symbol
SURF4	Cluster 5	0.721089700050916	2.321237061587713e-232	4.651294824009459e-228	0.758	0.485	surfeit 4 [Source:HGNC Symbol
OPTN	Cluster 5	0.6775463274121674	3.294011729467778e-231	6.600540703507535e-227	0.791	0.504	optineurin [Source:HGNC Symbol
H3F3B	Cluster 5	0.40459288599476206	2.5039022594195403e-227	5.017319347424875e-223	0.998	0.989	H3 histone family member 3B [Source:HGNC Symbol
FLOT1	Cluster 5	0.7508475921854545	1.065342547117657e-223	2.1347333959143612e-219	0.708	0.407	flotillin 1 [Source:HGNC Symbol
TNFRSF25	Cluster 5	0.7488071913806205	2.4026315853456243e-223	4.814393170715562e-219	0.719	0.437	TNF receptor superfamily member 25 [Source:HGNC Symbol
ALOX5AP	Cluster 5	1.0757797396608046	1.6801877303217237e-222	3.3667601740186697e-218	0.632	0.318	arachidonate 5-lipoxygenase activating protein [Source:HGNC Symbol
ANXA5	Cluster 5	0.7232170347672604	2.246051448785272e-219	4.500637893075928e-215	0.694	0.373	annexin A5 [Source:HGNC Symbol
CAP1	Cluster 5	0.622194213164889	4.041103113237706e-214	8.097562418305716e-210	0.89	0.722	cyclase associated actin cytoskeleton regulatory protein 1 [Source:HGNC Symbol
TPM3	Cluster 5	0.5013053292611063	8.5421987773138e-212	1.7116857909981392e-207	0.968	0.894	tropomyosin 3 [Source:HGNC Symbol
TUBA1C	Cluster 5	0.7130010509915501	2.278450564361527e-211	4.5655592408676274e-207	0.722	0.431	tubulin alpha 1c [Source:HGNC Symbol
UPP1	Cluster 5	0.7530830977371691	2.4087671535116476e-211	4.826687622206639e-207	0.583	0.259	uridine phosphorylase 1 [Source:HGNC Symbol
CYTIP	Cluster 5	0.5166872059797605	8.486914252874416e-211	1.7006078779909757e-206	0.977	0.931	cytohesin 1 interacting protein [Source:HGNC Symbol
SH3BGRL3	Cluster 5	0.5833486454456107	4.021883930102313e-210	8.059051019139014e-206	0.989	0.954	SH3 domain binding glutamate rich protein like 3 [Source:HGNC Symbol
IFI6	Cluster 5	0.4866261663101987	4.9898814215618105e-210	9.998724392525556e-206	0.846	0.854	interferon alpha inducible protein 6 [Source:HGNC Symbol
TAGLN2	Cluster 5	0.6891955867392126	1.0350963186109639e-208	2.0741260032326493e-204	0.945	0.817	transgelin 2 [Source:HGNC Symbol
ACTR3	Cluster 5	0.5490819528559445	2.883757329980201e-206	5.778472937814327e-202	0.945	0.829	actin related protein 3 [Source:HGNC Symbol
LTA	Cluster 5	0.7209606907602115	9.270661500810147e-204	1.8576551515323372e-199	0.832	0.558	lymphotoxin alpha [Source:HGNC Symbol
TYMP	Cluster 5	0.5957911683754447	8.69587683097309e-202	1.7424797993903877e-197	0.848	0.636	thymidine phosphorylase [Source:HGNC Symbol
DDIT4	Cluster 5	0.6329885417942465	3.1724965640705663e-201	6.357048615084601e-197	0.944	0.862	DNA damage inducible transcript 4 [Source:HGNC Symbol
TMEM273	Cluster 5	0.6176432896943629	7.144338052913354e-200	1.4315824590427777e-195	0.285	0.055	transmembrane protein 273 [Source:HGNC Symbol
BLM	Cluster 5	0.6428749258430231	7.624624533332819e-199	1.5278222639892303e-194	0.351	0.104	BLM RecQ like helicase [Source:HGNC Symbol
PIM1	Cluster 5	0.7081454563157492	4.0978246857149674e-198	8.211221105235652e-194	0.843	0.594	Pim-1 proto-oncogene, serine/threonine kinase [Source:HGNC Symbol
DYNLL1	Cluster 5	0.698782982040375	8.62346819623529e-198	1.7279705571616274e-193	0.812	0.555	dynein light chain LC8-type 1 [Source:HGNC Symbol
ICAM1	Cluster 5	0.7650708373906692	9.364069223738349e-198	1.8763721910526902e-193	0.473	0.204	intercellular adhesion molecule 1 [Source:HGNC Symbol
VASP	Cluster 5	0.6838852985899475	2.7121704648286606e-197	5.43464717742367e-193	0.72	0.466	vasodilator stimulated phosphoprotein [Source:HGNC Symbol
PRDM1	Cluster 5	0.6218737052254304	2.873333336679809e-195	5.757585340039002e-191	0.34	0.096	PR/SET domain 1 [Source:HGNC Symbol
RGS1	Cluster 5	1.1630336896488462	4.469801790211742e-194	8.956588827226288e-190	0.516	0.256	regulator of G protein signaling 1 [Source:HGNC Symbol
MAFF	Cluster 5	0.5493442596116738	3.700735120649931e-192	7.415533034758332e-188	0.289	0.069	MAF bZIP transcription factor F [Source:HGNC Symbol
CFLAR	Cluster 5	0.6308706547043617	1.2462408491946079e-191	2.4972174136161554e-187	0.797	0.563	CASP8 and FADD like apoptosis regulator [Source:HGNC Symbol
SATB1	Cluster 5	0.7327597994478094	4.515018767531846e-191	9.047194606380313e-187	0.755	0.562	SATB homeobox 1 [Source:HGNC Symbol
CCL20	Cluster 5	1.3964402076217879	8.436021693550698e-191	1.6904100269536887e-186	0.279	0.069	C-C motif chemokine ligand 20 [Source:HGNC Symbol
LTB	Cluster 5	1.0889225500246642	1.3496047627284562e-190	2.7043380235552804e-186	0.972	0.916	lymphotoxin beta [Source:HGNC Symbol
FAM177A1	Cluster 5	0.6304104008794155	2.0154731797790964e-190	4.0386051576413535e-186	0.632	0.365	family with sequence similarity 177 member A1 [Source:HGNC Symbol
TUBA1A	Cluster 5	0.6901717332449429	5.876613517841003e-190	1.1775558167049802e-185	0.637	0.378	tubulin alpha 1a [Source:HGNC Symbol
CTLA4	Cluster 5	0.9079554270295431	1.1125108337550253e-189	2.2292492086783196e-185	0.351	0.127	cytotoxic T-lymphocyte associated protein 4 [Source:HGNC Symbol
DHRS7	Cluster 5	0.665091437470934	2.2736805929163218e-189	4.5560011720857254e-185	0.673	0.377	dehydrogenase/reductase 7 [Source:HGNC Symbol
AHNAK	Cluster 5	0.7610207626490866	4.971127365726621e-189	9.961145015443004e-185	0.465	0.157	AHNAK nucleoprotein [Source:HGNC Symbol
ACTN4	Cluster 5	0.6550262011283016	2.8662954280931566e-188	5.743482778813067e-184	0.509	0.223	actinin alpha 4 [Source:HGNC Symbol
CYBA	Cluster 5	0.7030188778537445	3.6402056745063406e-186	7.294244130575806e-182	0.862	0.631	cytochrome b-245 alpha chain [Source:HGNC Symbol
PDE4D	Cluster 5	0.6988756204684577	9.852777327122748e-185	1.9742995208088565e-180	0.612	0.343	phosphodiesterase 4D [Source:HGNC Symbol
FXYD5	Cluster 5	0.5154020343950796	4.050464594444353e-183	8.116320954347595e-179	0.96	0.836	FXYD domain containing ion transport regulator 5 [Source:HGNC Symbol
SH3BP5	Cluster 5	0.7274806619155613	1.6140948838491943e-182	3.2343233282570156e-178	0.494	0.197	SH3 domain binding protein 5 [Source:HGNC Symbol
CSTB	Cluster 5	0.5997962543487318	1.5507055592733938e-181	3.1073037996720264e-177	0.887	0.716	cystatin B [Source:HGNC Symbol
GPR183	Cluster 5	0.7081760616565127	3.4040548254592373e-181	6.82104505925522e-177	0.698	0.465	G protein-coupled receptor 183 [Source:HGNC Symbol
CD58	Cluster 5	0.5483433165117726	4.23173855341355e-181	8.479557713330072e-177	0.379	0.13	CD58 molecule [Source:HGNC Symbol
BZW1	Cluster 5	0.5519882769919642	1.2807622850110594e-179	2.566391466705161e-175	0.906	0.759	basic leucine zipper and W2 domains 1 [Source:HGNC Symbol
HLA-B	Cluster 5	0.32158350293658344	5.546176314213997e-178	1.1113428098422008e-173	1	1	major histocompatibility complex, class I, B [Source:HGNC Symbol
CTSC	Cluster 5	0.7887992799846614	1.044665964304838e-177	2.0933016592740342e-173	0.513	0.233	cathepsin C [Source:HGNC Symbol
JPT1	Cluster 5	0.6255795812416887	1.0702226951188512e-177	2.1445122364791542e-173	0.761	0.508	Jupiter microtubule associated homolog 1 [Source:HGNC Symbol
PFN1	Cluster 5	0.4210652024271875	1.0189314607769502e-176	2.0417348611048528e-172	0.996	0.989	profilin 1 [Source:HGNC Symbol
SELENOK	Cluster 5	0.6218397948953587	1.5263599040058233e-176	3.058519975646869e-172	0.84	0.633	selenoprotein K [Source:HGNC Symbol
MAF	Cluster 5	0.6126892516236018	7.932541849640372e-176	1.5895227358309377e-171	0.301	0.079	MAF bZIP transcription factor [Source:HGNC Symbol
CD40LG	Cluster 5	0.9688920683541464	9.536914746919493e-176	1.911006976987728e-171	0.731	0.488	CD40 ligand [Source:HGNC Symbol
DEGS1	Cluster 5	0.6315467812311617	4.058754062452806e-174	8.132931390342933e-170	0.602	0.317	delta 4-desaturase, sphingolipid 1 [Source:HGNC Symbol
UBC	Cluster 5	0.3723907412132683	1.4704814987486599e-173	2.9465508271925644e-169	0.994	0.966	ubiquitin C [Source:HGNC Symbol
IER3	Cluster 5	0.7194576206217832	4.0005468357356376e-173	8.01629574944707e-169	0.439	0.179	immediate early response 3 [Source:HGNC Symbol
EHD4	Cluster 5	0.5955150563119589	8.480667576341402e-171	1.69935616894729e-166	0.515	0.27	EH domain containing 4 [Source:HGNC Symbol
HIF1A	Cluster 5	0.5771362038636658	1.2189953407273813e-170	2.4426228637495267e-166	0.863	0.739	hypoxia inducible factor 1 subunit alpha [Source:HGNC Symbol
ID2	Cluster 5	0.615559559114752	8.797201989543145e-170	1.7627833346646556e-165	0.414	0.169	inhibitor of DNA binding 2 [Source:HGNC Symbol
SPOCK2	Cluster 5	0.56341521626300906	2.1581241012221566e-169	4.3244490740289573e-165	0.765	0.574	SPARC (osteonectin), cwcv and kazal like domains proteoglycan 2 [Source:HGNC Symbol
CDC42EP3	Cluster 5	0.6208068317204865	2.7802121856152787e-169	5.570989177535895e-165	0.466	0.178	CDC42 effector protein 3 [Source:HGNC Symbol
ALDOA	Cluster 5	0.45183921283733763	3.4518832452328293e-165	6.916883646797544e-161	0.938	0.862	aldolase, fructose-bisphosphate A [Source:HGNC Symbol
ITGB1	Cluster 5	0.6849470843709894	4.463070754457613e-165	8.943101177782164e-161	0.526	0.229	integrin subunit beta 1 [Source:HGNC Symbol
EIF1	Cluster 5	0.4129552904168907	1.724267136423364e-164	3.455086487965137e-160	0.995	0.984	eukaryotic translation initiation factor 1 [Source:HGNC Symbol
FAM129A	Cluster 5	0.600135835297206	3.722274447541816e-164	7.45869353798429e-160	0.397	0.135	NA
MYBL1	Cluster 5	0.5324391414769241	4.606358474264622e-164	9.23022111073145e-160	0.242	0.04	MYB proto-oncogene like 1 [Source:HGNC Symbol
PSMA7	Cluster 5	0.4461652078662701	1.0712887837983374e-163	2.1466484649751086e-159	0.965	0.863	proteasome subunit alpha 7 [Source:HGNC Symbol
SDF4	Cluster 5	0.6578796049828497	9.754376885145549e-163	1.954582040245465e-158	0.736	0.479	stromal cell derived factor 4 [Source:HGNC Symbol
SELPLG	Cluster 5	0.6038222805857659	5.2150517634637005e-161	1.0449920723628564e-156	0.486	0.238	selectin P ligand [Source:HGNC Symbol
RAB11FIP1	Cluster 5	0.7419264573948414	2.084092859257335e-160	4.176105271379848e-156	0.52	0.23	RAB11 family interacting protein 1 [Source:HGNC Symbol
REEP5	Cluster 5	0.6203769076510968	4.294002096787569e-159	8.604321401542931e-155	0.741	0.473	receptor accessory protein 5 [Source:HGNC Symbol
SLC4A10	Cluster 5	0.4517024094421617	1.3014284636096963e-155	2.6078023553811097e-151	0.166	0.02	solute carrier family 4 member 10 [Source:HGNC Symbol
WDR1	Cluster 5	0.5547739541904939	8.632802437571031e-153	1.7298409524404832e-148	0.848	0.666	WD repeat domain 1 [Source:HGNC Symbol
KCNN4	Cluster 5	0.4872094338414582	4.162129009307436e-152	8.34007410885024e-148	0.277	0.087	potassium calcium-activated channel subfamily N member 4 [Source:HGNC Symbol
LRRFIP1	Cluster 5	0.5995497977024442	5.162653201754101e-151	1.0344924485674867e-146	0.821	0.605	LRR binding FLII interacting protein 1 [Source:HGNC Symbol
PRNP	Cluster 5	0.584478012932555	4.6826494398693354e-150	9.383092947610174e-146	0.596	0.336	prion protein [Source:HGNC Symbol
BATF	Cluster 5	0.5518116564154307	7.758879604038025e-150	1.5547242950571394e-145	0.816	0.594	basic leucine zipper ATF-like transcription factor [Source:HGNC Symbol
DBI	Cluster 5	0.5490871562825386	9.620978900095474e-149	1.927851752001131e-144	0.886	0.733	diazepam binding inhibitor, acyl-CoA binding protein [Source:HGNC Symbol
CREM	Cluster 5	0.5396101073073434	1.885906071040031e-148	3.7789785851500137e-144	0.785	0.554	cAMP responsive element modulator [Source:HGNC Symbol
PPIB	Cluster 5	0.4859635826134152	3.145267590384673e-147	6.302487197612808e-143	0.974	0.9	peptidylprolyl isomerase B [Source:HGNC Symbol
ANKRD12	Cluster 5	0.5725772116958519	3.518912302522836e-146	7.051196471795258e-142	0.87	0.741	ankyrin repeat domain 12 [Source:HGNC Symbol
TAP1	Cluster 5	0.43798231972809054	6.297181812644346e-146	1.2618292916176741e-141	0.957	0.864	transporter 1, ATP binding cassette subfamily B member [Source:HGNC Symbol
TPI1	Cluster 5	0.47480046919505003	1.854021540699627e-145	3.7150883632539126e-141	0.994	0.973	triosephosphate isomerase 1 [Source:HGNC Symbol
APOBEC3G	Cluster 5	0.5995937672023497	3.279127748570895e-144	6.57071618258636e-140	0.492	0.236	apolipoprotein B mRNA editing enzyme catalytic subunit 3G [Source:HGNC Symbol
PDE4B	Cluster 5	0.6047480797493845	4.3555272515444965e-142	8.727605506644862e-138	0.6	0.347	phosphodiesterase 4B [Source:HGNC Symbol
SRGN	Cluster 5	0.4476413081231967	6.03523510216055e-142	1.209340409770931e-137	0.945	0.854	serglycin [Source:HGNC Symbol
PGAM1	Cluster 5	0.3961815452898101	3.512471501113692e-141	7.038290393931617e-137	0.965	0.893	phosphoglycerate mutase 1 [Source:HGNC Symbol
PTMS	Cluster 5	0.5608796267218308	5.024093000422356e-141	1.0067277554246317e-136	0.229	0.06	parathymosin [Source:HGNC Symbol
TIFA	Cluster 5	0.6035435413974721	5.0429225582469747e-141	1.0105008222215288e-136	0.527	0.301	TRAF interacting protein with forkhead associated domain [Source:HGNC Symbol
NAMPT	Cluster 5	0.5892224230336558	3.997792539224837e-140	8.010776690098728e-136	0.669	0.463	nicotinamide phosphoribosyltransferase [Source:HGNC Symbol
PGK1	Cluster 5	0.4448672631350403	9.896898909656803e-140	1.9831406035170302e-135	0.991	0.961	phosphoglycerate kinase 1 [Source:HGNC Symbol
YWHAH	Cluster 5	0.5407424019483904	2.7461650449997357e-139	5.5027655171704705e-135	0.42	0.176	tyrosine 3-monooxygenase/tryptophan 5-monooxygenase activation protein eta [Source:HGNC Symbol
CD82	Cluster 5	0.536866725855744	7.602835156182442e-138	1.5234561085958377e-133	0.642	0.374	CD82 molecule [Source:HGNC Symbol
GALM	Cluster 5	0.5435838674102076	2.2842664623478143e-137	4.57721313725255e-133	0.376	0.16	galactose mutarotase [Source:HGNC Symbol
FKBP2	Cluster 5	0.5305688599177576	3.8325352823263324e-136	7.679634198725505e-132	0.84	0.67	FKBP prolyl isomerase 2 [Source:HGNC Symbol
SELENOS	Cluster 5	0.6017430726875315	2.858667235037282e-135	5.728197405567706e-131	0.645	0.395	selenoprotein S [Source:HGNC Symbol
YWHAB	Cluster 5	0.369514121653995	8.09271133376683e-135	1.6216174970601973e-130	0.985	0.93	tyrosine 3-monooxygenase/tryptophan 5-monooxygenase activation protein beta [Source:HGNC Symbol
NDRG1	Cluster 5	0.4444192322368197	8.901321676913591e-135	1.7836468376199453e-130	0.279	0.089	N-myc downstream regulated 1 [Source:HGNC Symbol
LCP2	Cluster 5	0.6248794065811094	1.1492448910550544e-134	2.3028569126961183e-130	0.704	0.503	lymphocyte cytosolic protein 2 [Source:HGNC Symbol
GZMA	Cluster 5	1.2656481746196464	2.436203298125733e-134	4.881664168784344e-130	0.22	0.041	granzyme A [Source:HGNC Symbol
C4orf48	Cluster 5	0.5409646163960675	5.3798130786045106e-133	1.0780069446907718e-128	0.697	0.459	chromosome 4 open reading frame 48 [Source:HGNC Symbol
LDHA	Cluster 5	0.4081793063770709	6.194108775829294e-133	1.241175516500674e-128	0.99	0.964	lactate dehydrogenase A [Source:HGNC Symbol
MB21D2	Cluster 5	0.452273799547003	1.148844123200726e-132	2.3020538540696147e-128	0.269	0.073	Mab-21 domain containing 2 [Source:HGNC Symbol
FRMD4B	Cluster 5	0.58609373601071	2.8582051016824623e-132	5.727271382751318e-128	0.319	0.105	FERM domain containing 4B [Source:HGNC Symbol
CCR5	Cluster 5	0.37301334639345446	5.982664099628053e-131	1.1988062322834693e-126	0.149	0.017	C-C motif chemokine receptor 5 (gene/pseudogene) [Source:HGNC Symbol
PPP1CA	Cluster 5	0.4889028747012307	1.97257466403513e-130	3.9526451117935936e-126	0.894	0.735	protein phosphatase 1 catalytic subunit alpha [Source:HGNC Symbol
PPP1R18	Cluster 5	0.5494031848956469	2.315786996181332e-130	4.6403739829481536e-126	0.747	0.542	protein phosphatase 1 regulatory subunit 18 [Source:HGNC Symbol
BHLHE40	Cluster 5	0.5443986223502248	1.5779597554194392e-129	3.161915757909472e-125	0.768	0.561	basic helix-loop-helix family member e40 [Source:HGNC Symbol
MYDGF	Cluster 5	0.5795796108408027	3.7377194215548795e-129	7.489642176911667e-125	0.808	0.595	myeloid derived growth factor [Source:HGNC Symbol
ATP6V0B	Cluster 5	0.5318822847368878	5.687030269770808e-129	1.1395671254566744e-124	0.766	0.534	ATPase H+ transporting V0 subunit b [Source:HGNC Symbol
RHOA	Cluster 5	0.3471327725224578	3.297341726253275e-128	6.607213351066312e-124	0.976	0.934	ras homolog family member A [Source:HGNC Symbol
CAPG	Cluster 5	0.6102874543479385	1.6977781034616423e-127	3.402007763716439e-123	0.353	0.128	capping actin protein, gelsolin like [Source:HGNC Symbol
GNB2	Cluster 5	0.5353150473335575	1.3794851273500236e-126	2.7642122981839775e-122	0.75	0.532	G protein subunit beta 2 [Source:HGNC Symbol
TMEM173	Cluster 5	0.6757297884932099	1.655380697482373e-126	3.317051841615179e-122	0.41	0.192	transmembrane protein 173 [Source:HGNC Symbol
TMSB10	Cluster 5	0.36229894812322083	2.1784354964998198e-126	4.3651490478863387e-122	0.999	0.996	thymosin beta 10 [Source:HGNC Symbol
TUBB2A	Cluster 5	0.45926764941350545	9.662125121292842e-126	1.9360966318046597e-121	0.255	0.082	tubulin beta 2A class IIa [Source:HGNC Symbol
ARRB2	Cluster 5	0.561324867463539	9.911767035817111e-126	1.986119878637033e-121	0.493	0.269	arrestin beta 2 [Source:HGNC Symbol
CAST	Cluster 5	0.47590336640528963	2.297831174691649e-125	4.604394107847126e-121	0.857	0.679	calpastatin [Source:HGNC Symbol
TNIP2	Cluster 5	0.49816919996991893	2.5280472519571605e-125	5.065701083471758e-121	0.605	0.381	TNFAIP3 interacting protein 2 [Source:HGNC Symbol
TNFRSF9	Cluster 5	0.49730165377668145	2.7250908827516873e-125	5.460537110857831e-121	0.263	0.088	TNF receptor superfamily member 9 [Source:HGNC Symbol
SSR4	Cluster 5	0.3799273073539431	1.7655135885238492e-124	3.537736128684089e-120	0.963	0.896	signal sequence receptor subunit 4 [Source:HGNC Symbol
CDC37	Cluster 5	0.5358832337113508	1.7682978010276746e-124	3.5433151336992546e-120	0.866	0.702	cell division cycle 37 [Source:HGNC Symbol
JUN	Cluster 5	0.6264864207452907	1.362279458476327e-122	2.729735578894864e-118	0.547	0.361	Jun proto-oncogene, AP-1 transcription factor subunit [Source:HGNC Symbol
RNF149	Cluster 5	0.5025846141527299	3.901269034143026e-122	7.817362890615796e-118	0.688	0.491	ring finger protein 149 [Source:HGNC Symbol
P4HB	Cluster 5	0.49427217431325854	7.034815372201431e-122	1.4096363042817228e-117	0.878	0.707	prolyl 4-hydroxylase subunit beta [Source:HGNC Symbol
CCR2	Cluster 5	0.42995794985607083	7.908315895210825e-122	1.584668339082345e-117	0.163	0.019	C-C motif chemokine receptor 2 [Source:HGNC Symbol
PMVK	Cluster 5	0.5776254066645926	1.1362439974022656e-121	2.2768057219946597e-117	0.514	0.28	phosphomevalonate kinase [Source:HGNC Symbol
GPR171	Cluster 5	0.8392564529397519	4.3117461323462186e-120	8.639876899995353e-116	0.66	0.468	G protein-coupled receptor 171 [Source:HGNC Symbol
GZMB	Cluster 5	1.4827519716208477	1.0197192031544487e-119	2.043313339280884e-115	0.281	0.097	granzyme B [Source:HGNC Symbol
ZBTB32	Cluster 5	0.45159187905868636	2.3127208953795287e-119	4.6342301301615e-115	0.214	0.073	zinc finger and BTB domain containing 32 [Source:HGNC Symbol
IL15RA	Cluster 5	0.5583795673604015	3.6322223785468475e-119	7.2782472021321735e-115	0.469	0.256	interleukin 15 receptor subunit alpha [Source:HGNC Symbol
PTPN13	Cluster 5	0.3303443045082366	4.2125957178268923e-119	8.441199299381527e-115	0.148	0.027	protein tyrosine phosphatase non-receptor type 13 [Source:HGNC Symbol
JAKMIP1	Cluster 5	0.37072834571950747	6.831611648921766e-119	1.3689183422109434e-114	0.206	0.055	janus kinase and microtubule interacting protein 1 [Source:HGNC Symbol
CDC42	Cluster 5	0.4372834066253404	2.0621117570181995e-118	4.132059538713068e-114	0.905	0.785	cell division cycle 42 [Source:HGNC Symbol
HNRNPLL	Cluster 5	0.4464709161387964	2.3237450507540033e-118	4.656320332700872e-114	0.427	0.221	heterogeneous nuclear ribonucleoprotein L like [Source:HGNC Symbol
PHLDA1	Cluster 5	0.48504941905997395	3.2684704993712387e-118	6.549361186640087e-114	0.249	0.076	pleckstrin homology like domain family A member 1 [Source:HGNC Symbol
PRDX1	Cluster 5	0.3794510805338356	8.654728708923703e-118	1.7342345386941316e-113	0.934	0.775	peroxiredoxin 1 [Source:HGNC Symbol
ARF1	Cluster 5	0.4152046777361247	2.9171348672149305e-117	5.845354846925278e-113	0.892	0.761	ADP ribosylation factor 1 [Source:HGNC Symbol
MIR22HG	Cluster 5	0.41436769785738614	5.6888744846114424e-117	1.1399366692264409e-112	0.247	0.074	MIR22 host gene [Source:HGNC Symbol
PFKFB3	Cluster 5	0.5809389426891322	9.279158013562308e-117	1.8593576827576153e-112	0.485	0.292	6-phosphofructo-2-kinase/fructose-2,6-biphosphatase 3 [Source:HGNC Symbol
IL22	Cluster 5	2.35577682556586	1.0873497146019893e-116	2.1788313581194664e-112	0.161	0.027	interleukin 22 [Source:HGNC Symbol
CGAS	Cluster 5	0.4850968952915348	1.9058154792614607e-116	3.8188730573441146e-112	0.401	0.189	cyclic GMP-AMP synthase [Source:HGNC Symbol
RAP1B	Cluster 5	0.4894510826072942	1.6371561143381432e-115	3.280533421910771e-111	0.843	0.684	RAP1B, member of RAS oncogene family [Source:HGNC Symbol
TNIP1	Cluster 5	0.5125741198415859	1.8219230124454335e-115	3.65076933233816e-111	0.763	0.573	TNFAIP3 interacting protein 1 [Source:HGNC Symbol
RNF19A	Cluster 5	0.5317119760267947	6.077693967441809e-115	1.2178483171959897e-110	0.492	0.271	ring finger protein 19A, RBR E3 ubiquitin protein ligase [Source:HGNC Symbol
KIF2A	Cluster 5	0.6255849853259741	1.3784067650436753e-114	2.7620514757945166e-110	0.77	0.624	kinesin family member 2A [Source:HGNC Symbol
BST2	Cluster 5	0.38669929060080044	9.82338619760649e-114	1.9684101262763883e-109	0.904	0.811	bone marrow stromal cell antigen 2 [Source:HGNC Symbol
ITPRIPL1	Cluster 5	0.34766218372397295	1.8419050526653973e-113	3.690809344530923e-109	0.206	0.062	ITPRIP like 1 [Source:HGNC Symbol
RAP1A	Cluster 5	0.4941980255374592	2.035625927043603e-113	4.078987232609972e-109	0.807	0.629	RAP1A, member of RAS oncogene family [Source:HGNC Symbol
TMBIM1	Cluster 5	0.4579334135150319	8.187239815064941e-112	1.6405591141427127e-107	0.441	0.237	transmembrane BAX inhibitor motif containing 1 [Source:HGNC Symbol
PNP	Cluster 5	0.5861410297248266	5.785602506218603e-111	1.1593190301960836e-106	0.521	0.307	purine nucleoside phosphorylase [Source:HGNC Symbol
MMD	Cluster 5	0.3915236030099831	3.956121061923402e-110	7.927275383882113e-106	0.257	0.088	monocyte to macrophage differentiation associated [Source:HGNC Symbol
LY6E	Cluster 5	0.3274718804353238	2.8216540239235e-109	5.654030333137909e-105	0.929	0.914	lymphocyte antigen 6 family member E [Source:HGNC Symbol
PSMD14	Cluster 5	0.4992269613665231	5.780699950520508e-109	1.1583366560852993e-104	0.59	0.372	proteasome 26S subunit, non-ATPase 14 [Source:HGNC Symbol
TWF2	Cluster 5	0.5243119507756611	1.3113599418563607e-108	2.6277030514917756e-104	0.81	0.618	twinfilin actin binding protein 2 [Source:HGNC Symbol
MVP	Cluster 5	0.45577544469741293	1.9907526056419542e-108	3.989070071185348e-104	0.747	0.556	major vault protein [Source:HGNC Symbol
RAC2	Cluster 5	0.2952127809458269	4.710987726902278e-108	9.439877207166785e-104	0.988	0.957	Rac family small GTPase 2 [Source:HGNC Symbol
SLC2A3	Cluster 5	0.5014597359153323	1.2924016138451467e-107	2.5897143538229047e-103	0.797	0.65	solute carrier family 2 member 3 [Source:HGNC Symbol
FERMT3	Cluster 5	0.5187029573641687	1.541412250313914e-107	3.0886818671790207e-103	0.57	0.353	fermitin family member 3 [Source:HGNC Symbol
RDX	Cluster 5	0.48163706968965186	1.796573367119989e-107	3.5999737130350336e-103	0.338	0.142	radixin [Source:HGNC Symbol
CD68	Cluster 5	0.3962717193297816	2.4059232144244137e-107	4.82098893706364e-103	0.192	0.058	CD68 molecule [Source:HGNC Symbol
AIM2	Cluster 5	0.36507877599412436	1.4254451367386117e-106	2.8563069649968302e-102	0.296	0.131	absent in melanoma 2 [Source:HGNC Symbol
GLIPR2	Cluster 5	0.4154980215252451	1.6588511357675988e-106	3.3240059058511144e-102	0.303	0.117	GLI pathogenesis related 2 [Source:HGNC Symbol
FLNA	Cluster 5	0.5521702971805661	1.7166586718456925e-106	3.4398406466443986e-102	0.434	0.22	filamin A [Source:HGNC Symbol
GNG5	Cluster 5	0.36174911732754644	3.4749277232854526e-106	6.96306017191939e-102	0.942	0.856	G protein subunit gamma 5 [Source:HGNC Symbol
CD53	Cluster 5	0.39788474514122507	4.671573704671858e-106	9.360899389421469e-102	0.933	0.831	CD53 molecule [Source:HGNC Symbol
CTSB	Cluster 5	0.5034314011941214	1.6017153992604366e-105	3.2095173170380626e-101	0.543	0.32	cathepsin B [Source:HGNC Symbol
MAP1LC3B	Cluster 5	0.4490770753478017	7.61242372996355e-105	1.5253774670100963e-100	0.643	0.46	microtubule associated protein 1 light chain 3 beta [Source:HGNC Symbol
TRADD	Cluster 5	0.5154788513877437	1.0107450832062256e-104	2.025330997728635e-100	0.664	0.425	TNFRSF1A associated via death domain [Source:HGNC Symbol
GPRIN3	Cluster 5	0.42292258138094274	1.3612249336306601e-104	2.727622522009117e-100	0.326	0.139	GPRIN family member 3 [Source:HGNC Symbol
CD3D	Cluster 5	0.4426033523477191	1.6663665683864536e-104	3.3390653297327756e-100	0.94	0.879	CD3d molecule [Source:HGNC Symbol
FKBP11	Cluster 5	0.550597992872057	1.9953282901365303e-104	3.9982388277755794e-100	0.675	0.458	FKBP prolyl isomerase 11 [Source:HGNC Symbol
MFSD10	Cluster 5	0.4827751767848725	4.276086002518567e-104	8.568421131846704e-100	0.55	0.331	major facilitator superfamily domain containing 10 [Source:HGNC Symbol
UBE2A	Cluster 5	0.4789874031505068	6.356868372762319e-104	1.2737892845341133e-99	0.63	0.416	ubiquitin conjugating enzyme E2 A [Source:HGNC Symbol
CYB5R3	Cluster 5	0.41673400673803107	6.456651413174092e-103	1.2937838101718245e-98	0.51	0.329	cytochrome b5 reductase 3 [Source:HGNC Symbol
ZNRF1	Cluster 5	0.322793415587771	6.520055850710841e-103	1.3064887913654383e-98	0.182	0.048	zinc and ring finger 1 [Source:HGNC Symbol
SLC25A24	Cluster 5	0.33804678374436015	1.2181666557988833e-102	2.4409623448898023e-98	0.236	0.083	solute carrier family 25 member 24 [Source:HGNC Symbol
ITM2C	Cluster 5	0.7277354933228205	5.131698508915357e-102	1.0282897472164593e-97	0.333	0.145	integral membrane protein 2C [Source:HGNC Symbol
GLUD1	Cluster 5	0.5162682603179952	1.2087894634256187e-101	2.422172326812255e-97	0.45	0.256	glutamate dehydrogenase 1 [Source:HGNC Symbol
RORC	Cluster 5	0.2912362989882762	1.7441470322495987e-100	3.4949218232217458e-96	0.144	0.036	RAR related orphan receptor C [Source:HGNC Symbol
PTGER2	Cluster 5	0.55310021589527	8.472896780562812e-100	1.6977990568891763e-95	0.256	0.069	prostaglandin E receptor 2 [Source:HGNC Symbol
CTNNA1	Cluster 5	0.33206225948083734	1.4732539630700605e-99	2.9521062911997874e-95	0.202	0.055	catenin alpha 1 [Source:HGNC Symbol
BAK1	Cluster 5	0.4248466877552892	9.089203779667499e-99	1.8212946533697735e-94	0.427	0.247	BCL2 antagonist/killer 1 [Source:HGNC Symbol
OST4	Cluster 5	0.353860232162134	9.737108300090029e-99	1.95112176117204e-94	0.957	0.895	oligosaccharyltransferase complex subunit 4, non-catalytic [Source:HGNC Symbol
SYTL3	Cluster 5	0.4785172264780573	6.08217283274796e-98	1.2187457922260364e-93	0.511	0.322	synaptotagmin like 3 [Source:HGNC Symbol
MYADM	Cluster 5	0.4366578827411704	6.381851426684741e-98	1.2787953888790883e-93	0.363	0.175	myeloid associated differentiation marker [Source:HGNC Symbol
RAC1	Cluster 5	0.4615609956641671	9.319313546464262e-98	1.8674040484405088e-93	0.735	0.543	Rac family small GTPase 1 [Source:HGNC Symbol
LINC01871	Cluster 5	0.4869794983789595	3.163752588058956e-97	6.339527435952536e-93	0.17	0.041	long intergenic non-protein coding RNA 1871 [Source:HGNC Symbol
KDM5B	Cluster 5	0.5222841456044318	1.7336924693278003e-96	3.473972970039046e-92	0.437	0.237	lysine demethylase 5B [Source:HGNC Symbol
IFI35	Cluster 5	0.3417410335604507	3.087111564871782e-96	6.185954153690077e-92	0.805	0.699	interferon induced protein 35 [Source:HGNC Symbol
CDK2AP2	Cluster 5	0.4807846802888873	5.84036761695519e-95	1.170292863085481e-90	0.839	0.662	cyclin dependent kinase 2 associated protein 2 [Source:HGNC Symbol
SPPL2A	Cluster 5	0.45477876824654273	7.488736095691625e-95	1.5005929388546878e-90	0.662	0.465	signal peptide peptidase like 2A [Source:HGNC Symbol
NKG7	Cluster 5	0.27342804637850926	5.7544667387542e-94	1.1530800451115666e-89	0.238	0.083	natural killer cell granule protein 7 [Source:HGNC Symbol
STIP1	Cluster 5	0.4246598418545029	1.0631792669447503e-93	2.1303986151038907e-89	0.786	0.592	stress induced phosphoprotein 1 [Source:HGNC Symbol
PDIA6	Cluster 5	0.46505716838377187	1.1157368189405966e-93	2.2357134377931675e-89	0.839	0.655	protein disulfide isomerase family A member 6 [Source:HGNC Symbol
ANXA1	Cluster 5	0.714648097699333	5.483046584474139e-93	1.098692874596928e-88	0.529	0.288	annexin A1 [Source:HGNC Symbol
TRAM1	Cluster 5	0.4383880908066222	1.6382619242599234e-92	3.282749243832034e-88	0.805	0.635	translocation associated membrane protein 1 [Source:HGNC Symbol
ISG15	Cluster 5	0.34586877422533835	8.064019026300605e-92	1.6158681324901152e-87	0.84	0.839	ISG15 ubiquitin like modifier [Source:HGNC Symbol
VAMP8	Cluster 5	0.43000048691002424	8.475931347703974e-92	1.6984071234529223e-87	0.767	0.594	vesicle associated membrane protein 8 [Source:HGNC Symbol
HBEGF	Cluster 5	0.3888104732252916	6.666412011826782e-91	1.3358156389298505e-86	0.174	0.047	heparin binding EGF like growth factor [Source:HGNC Symbol
PLAUR	Cluster 5	0.33236035956368537	2.7994291057992237e-90	5.6094960422004846e-86	0.175	0.053	plasminogen activator, urokinase receptor [Source:HGNC Symbol
ST8SIA4	Cluster 5	0.3012683375339633	3.068170617261869e-90	6.148000282869333e-86	0.176	0.056	ST8 alpha-N-acetyl-neuraminide alpha-2,8-sialyltransferase 4 [Source:HGNC Symbol
RHEB	Cluster 5	0.44041185472062105	3.8960321722707313e-90	7.806869266796091e-86	0.541	0.342	Ras homolog, mTORC1 binding [Source:HGNC Symbol
CISD3	Cluster 5	0.45438121468217585	4.619407343464076e-90	9.256368434833317e-86	0.521	0.318	CDGSH iron sulfur domain 3 [Source:HGNC Symbol
MSC	Cluster 5	0.340969862157527	6.6792861564308505e-90	1.3383953600256137e-85	0.146	0.031	musculin [Source:HGNC Symbol
PBXIP1	Cluster 5	0.37293001745066046	7.595586589212384e-90	1.5220036407463774e-85	0.38	0.228	PBX homeobox interacting protein 1 [Source:HGNC Symbol
PRELID1	Cluster 5	0.45669545437079684	8.311146683430479e-90	1.6653875724257995e-85	0.824	0.656	PRELI domain containing 1 [Source:HGNC Symbol
PKM	Cluster 5	0.29349153208222134	1.256681112236096e-89	2.5181376126986892e-85	0.991	0.967	pyruvate kinase M1/2 [Source:HGNC Symbol
MGST3	Cluster 5	0.47732215710865744	5.229874048003927e-89	1.0479621617390269e-84	0.59	0.375	microsomal glutathione S-transferase 3 [Source:HGNC Symbol
TENT5C	Cluster 5	0.3178977091597928	1.0366314727465698e-88	2.0772021450895764e-84	0.201	0.072	terminal nucleotidyltransferase 5C [Source:HGNC Symbol
MSN	Cluster 5	0.4731400676254116	1.3378688038093846e-88	2.680821509073245e-84	0.79	0.619	moesin [Source:HGNC Symbol
DOK2	Cluster 5	0.416621830279826	2.218192562037835e-88	4.4448142558114135e-84	0.379	0.189	docking protein 2 [Source:HGNC Symbol
DSE	Cluster 5	0.3227050043176926	7.384625371845322e-88	1.4797312320103657e-83	0.16	0.038	dermatan sulfate epimerase [Source:HGNC Symbol
ATP5MD	Cluster 5	0.4023861497231427	9.515915761485775e-88	1.9067992002865196e-83	0.88	0.744	ATP synthase membrane subunit DAPIT [Source:HGNC Symbol
ADRM1	Cluster 5	0.38953495057827103	1.1431888230526868e-87	2.290721763632974e-83	0.75	0.571	adhesion regulating molecule 1 [Source:HGNC Symbol
SNX6	Cluster 5	0.4091570196687291	2.2988845945659363e-87	4.606504950591223e-83	0.827	0.683	sorting nexin 6 [Source:HGNC Symbol
SQSTM1	Cluster 5	0.4368267677053299	3.430605072156579e-87	6.874246443587352e-83	0.869	0.756	sequestosome 1 [Source:HGNC Symbol
SDC4	Cluster 5	0.28472718100421246	5.596168987869109e-87	1.1213603417892121e-82	0.177	0.056	syndecan 4 [Source:HGNC Symbol
RHEBL1	Cluster 5	0.2823793232122092	6.968389333286364e-87	1.3963258546039215e-82	0.162	0.05	RHEB like 1 [Source:HGNC Symbol
CYSTM1	Cluster 5	0.3991566994508168	1.0694829813681094e-86	2.1430299980654176e-82	0.351	0.174	cysteine rich transmembrane module containing 1 [Source:HGNC Symbol
ATP5F1E	Cluster 5	0.32021905635342085	1.7606967417310274e-86	3.5280841310806326e-82	0.982	0.95	ATP synthase F1 subunit epsilon [Source:HGNC Symbol
CD70	Cluster 5	0.46381262946997887	3.631913815987083e-86	7.277628904474917e-82	0.151	0.034	CD70 molecule [Source:HGNC Symbol
CSF1	Cluster 5	0.4609277857962736	4.752515844396079e-86	9.523091249000864e-82	0.209	0.077	colony stimulating factor 1 [Source:HGNC Symbol
IRF5	Cluster 5	0.29491855737794814	9.824813321417795e-86	1.9686960933456976e-81	0.157	0.037	interferon regulatory factor 5 [Source:HGNC Symbol
HUWE1	Cluster 5	0.47589499892977916	2.1035996747327843e-85	4.215193028229553e-81	0.495	0.306	HECT, UBA and WWE domain containing E3 ubiquitin protein ligase 1 [Source:HGNC Symbol
GDI1	Cluster 5	0.37530345178201563	2.4173129061150262e-85	4.843811601273289e-81	0.52	0.347	GDP dissociation inhibitor 1 [Source:HGNC Symbol
SPCS3	Cluster 5	0.461894394080675	5.781653488438697e-85	1.1585277260133462e-80	0.667	0.473	signal peptidase complex subunit 3 [Source:HGNC Symbol
NDUFA6	Cluster 5	0.4385031153345653	7.394169720095775e-85	1.4816437285127915e-80	0.811	0.638	NADH:ubiquinone oxidoreductase subunit A6 [Source:HGNC Symbol
DYNLT3	Cluster 5	0.40539502644592673	8.427994004808328e-85	1.688801438683493e-80	0.584	0.397	dynein light chain Tctex-type 3 [Source:HGNC Symbol
LINC01943	Cluster 5	0.42539266202270254	1.865755243031538e-84	3.738600355986596e-80	0.205	0.072	long intergenic non-protein coding RNA 1943 [Source:HGNC Symbol
FOXP3	Cluster 5	0.6570706481664723	1.437503882870014e-83	2.880470280494934e-79	0.205	0.072	forkhead box P3 [Source:HGNC Symbol
GK	Cluster 5	0.47704443638544924	2.2146228386059997e-83	4.4376612439987023e-79	0.329	0.166	glycerol kinase [Source:HGNC Symbol
COX17	Cluster 5	0.48780434474416423	4.284364187589143e-83	8.585008959091125e-79	0.79	0.596	cytochrome c oxidase copper chaperone COX17 [Source:HGNC Symbol
BIN2	Cluster 5	0.40450016337574124	8.077251590463383e-83	1.6185196736970526e-78	0.423	0.23	bridging integrator 2 [Source:HGNC Symbol
RBMS1	Cluster 5	0.4238173042659882	8.649054505582981e-83	1.7330975418287178e-78	0.429	0.235	RNA binding motif single stranded interacting protein 1 [Source:HGNC Symbol
SOCS2	Cluster 5	0.4924890810472128	6.745760949145771e-82	1.3517155789898295e-77	0.258	0.098	suppressor of cytokine signaling 2 [Source:HGNC Symbol
IQGAP1	Cluster 5	0.42477409784385856	4.426340041594135e-81	8.869500175346328e-77	0.574	0.383	IQ motif containing GTPase activating protein 1 [Source:HGNC Symbol
PBX4	Cluster 5	0.34210708472647483	6.842287493042835e-81	1.3710575678559233e-76	0.301	0.146	PBX homeobox 4 [Source:HGNC Symbol
TMPRSS3	Cluster 5	0.2813888356798062	1.430753124688322e-80	2.8669431112504594e-76	0.109	0.018	transmembrane serine protease 3 [Source:HGNC Symbol
MAP3K8	Cluster 5	0.40972925338899624	1.9227256775495828e-80	3.852757712673854e-76	0.345	0.177	mitogen-activated protein kinase kinase kinase 8 [Source:HGNC Symbol
KDSR	Cluster 5	0.4594961891721816	1.0127691381943176e-79	2.0293867991137737e-75	0.662	0.472	3-ketodihydrosphingosine reductase [Source:HGNC Symbol
ARL6IP5	Cluster 5	0.42695711977934714	1.1873346966518978e-79	2.379181265151073e-75	0.886	0.778	ADP ribosylation factor like GTPase 6 interacting protein 5 [Source:HGNC Symbol
SPCS2	Cluster 5	0.3912669644405562	2.712479090085037e-79	5.435265600712398e-75	0.826	0.671	signal peptidase complex subunit 2 [Source:HGNC Symbol
TNFSF8	Cluster 5	0.5622006490196867	2.7464978715798166e-79	5.503432435071637e-75	0.307	0.164	TNF superfamily member 8 [Source:HGNC Symbol
SYTL2	Cluster 5	0.29035530355911965	5.516730402136948e-79	1.1054424379802015e-74	0.162	0.049	synaptotagmin like 2 [Source:HGNC Symbol
PLSCR1	Cluster 5	0.3850585051529902	8.090396553369398e-79	1.6211536613641601e-74	0.604	0.478	phospholipid scramblase 1 [Source:HGNC Symbol
CCND3	Cluster 5	0.5202081899513338	1.3554268356114974e-78	2.7160042931983186e-74	0.73	0.567	cyclin D3 [Source:HGNC Symbol
DNAJB9	Cluster 5	0.42506863027666175	3.7661339488310478e-78	7.546579206667654e-74	0.436	0.249	DnaJ heat shock protein family (Hsp40) member B9 [Source:HGNC Symbol
MAST4	Cluster 5	0.3525202501061667	3.832492775912947e-78	7.679549024374362e-74	0.254	0.105	microtubule associated serine/threonine kinase family member 4 [Source:HGNC Symbol
PTTG1IP	Cluster 5	0.39283045617665635	1.4884380610931793e-77	2.982532186818513e-73	0.454	0.274	PTTG1 interacting protein [Source:HGNC Symbol
RAB5IF	Cluster 5	0.44286654390554414	4.835421861108019e-77	9.689218325288248e-73	0.626	0.436	RAB5 interacting factor [Source:HGNC Symbol
KLRB1	Cluster 5	0.47052051185580174	8.550487212804107e-77	1.713346627701687e-72	0.257	0.086	killer cell lectin like receptor B1 [Source:HGNC Symbol
CYB561	Cluster 5	0.2534302990716104	1.0103421654204188e-76	2.0245236310694352e-72	0.165	0.058	cytochrome b561 [Source:HGNC Symbol
RBM3	Cluster 5	0.4758999471591374	1.0895786620560294e-76	2.1832977230278717e-72	0.799	0.63	RNA binding motif protein 3 [Source:HGNC Symbol
TMED9	Cluster 5	0.4232426619212397	1.7458676989537394e-76	3.498369695163503e-72	0.788	0.62	transmembrane p24 trafficking protein 9 [Source:HGNC Symbol
IFNG	Cluster 5	1.2067404389584153	1.9579577255887584e-76	3.923355690534754e-72	0.192	0.084	interferon gamma [Source:HGNC Symbol
GGT1	Cluster 5	0.31492824720273604	4.1662037823776064e-76	8.348239139128248e-72	0.201	0.067	gamma-glutamyltransferase 1 [Source:HGNC Symbol
DERL1	Cluster 5	0.4207335318528602	1.9108760733757117e-75	3.829013475830251e-71	0.603	0.413	derlin 1 [Source:HGNC Symbol
ERN1	Cluster 5	0.2666521318816575	2.8184323195314483e-75	5.647574681877116e-71	0.19	0.077	endoplasmic reticulum to nucleus signaling 1 [Source:HGNC Symbol
IQCG	Cluster 5	0.7724975414927249	3.38286555422601e-75	6.778585997558079e-71	0.207	0.075	IQ motif containing G [Source:HGNC Symbol
CD28	Cluster 5	0.4219300647136257	3.9764133181855705e-75	7.967937006980246e-71	0.502	0.349	CD28 molecule [Source:HGNC Symbol
RGS19	Cluster 5	0.38921275289894874	4.430727774404438e-75	8.878292314351612e-71	0.426	0.254	regulator of G protein signaling 19 [Source:HGNC Symbol
ATP2B4	Cluster 5	0.32932618064345026	2.211746308588396e-74	4.4318972531494276e-70	0.25	0.103	ATPase plasma membrane Ca2+ transporting 4 [Source:HGNC Symbol
IL15	Cluster 5	0.2810444623649669	2.4478468762529635e-73	4.904995570635688e-69	0.161	0.046	interleukin 15 [Source:HGNC Symbol
STOM	Cluster 5	0.33824372154144594	2.975135989318472e-73	5.961577495396354e-69	0.31	0.164	stomatin [Source:HGNC Symbol
HOPX	Cluster 5	0.46036358110439835	4.416805510097594e-73	8.850394881133559e-69	0.199	0.058	HOP homeobox [Source:HGNC Symbol
SEC11C	Cluster 5	0.3915966083533837	6.93879899722551e-73	1.3903965430640475e-68	0.774	0.593	SEC11 homolog C, signal peptidase complex subunit [Source:HGNC Symbol
TRAF1	Cluster 5	0.5113825395385267	9.46959153236512e-73	1.897516751255323e-68	0.561	0.394	TNF receptor associated factor 1 [Source:HGNC Symbol
PSMB2	Cluster 5	0.3798200931187048	1.4771565869409065e-72	2.9599263689121883e-68	0.762	0.586	proteasome subunit beta 2 [Source:HGNC Symbol
ZEB2	Cluster 5	0.25722754766032385	1.7486893315961728e-72	3.504023682652411e-68	0.133	0.038	zinc finger E-box binding homeobox 2 [Source:HGNC Symbol
TSPO	Cluster 5	0.4453545293606618	3.1770747201151435e-72	6.3662223241667244e-68	0.687	0.514	translocator protein [Source:HGNC Symbol
ELL2	Cluster 5	0.3406431751450022	3.635476654472612e-72	7.28476812023222e-68	0.256	0.123	elongation factor for RNA polymerase II 2 [Source:HGNC Symbol
ITGB1BP1	Cluster 5	0.4488501994060312	3.7712586786360734e-72	7.556848140250964e-68	0.521	0.32	integrin subunit beta 1 binding protein 1 [Source:HGNC Symbol
NCF4	Cluster 5	0.2933033272498844	1.1550917997701905e-71	2.314572948379508e-67	0.164	0.045	neutrophil cytosolic factor 4 [Source:HGNC Symbol
PRDX4	Cluster 5	0.4392183319426992	2.1025353263203296e-71	4.213060286880676e-67	0.612	0.408	peroxiredoxin 4 [Source:HGNC Symbol
COX7A2	Cluster 5	0.3452826957332613	4.865078192600398e-71	9.748643682332677e-67	0.941	0.857	cytochrome c oxidase subunit 7A2 [Source:HGNC Symbol
SYT11	Cluster 5	0.27100761562476783	5.1503772835069476e-71	1.0320326000691222e-66	0.171	0.057	synaptotagmin 11 [Source:HGNC Symbol
NFKBIZ	Cluster 5	0.41219779802476886	1.033777238056131e-70	2.0714828296168754e-66	0.442	0.267	NFKB inhibitor zeta [Source:HGNC Symbol
CAPN1	Cluster 5	0.33685423376604906	1.3747167359454827e-70	2.754657395487558e-66	0.383	0.223	calpain 1 [Source:HGNC Symbol
GUK1	Cluster 5	0.33325015435570116	1.5808597595277248e-70	3.1677267861416547e-66	0.917	0.823	guanylate kinase 1 [Source:HGNC Symbol
TMOD3	Cluster 5	0.3882250371688043	2.8929050677709482e-70	5.796803174799426e-66	0.66	0.489	tropomodulin 3 [Source:HGNC Symbol
TRAF3IP2	Cluster 5	0.2701794750763209	1.0326227607819466e-69	2.0691694880548647e-65	0.209	0.094	TRAF3 interacting protein 2 [Source:HGNC Symbol
PIM3	Cluster 5	0.2549869494996837	1.0731935684099376e-69	2.1504652723798332e-65	0.524	0.359	Pim-3 proto-oncogene, serine/threonine kinase [Source:HGNC Symbol
COX8A	Cluster 5	0.3699170908443854	1.3476766707720714e-69	2.700474512893077e-65	0.86	0.735	cytochrome c oxidase subunit 8A [Source:HGNC Symbol
GPSM3	Cluster 5	0.2943679149776224	1.456929112193208e-69	2.9193945550127503e-65	0.862	0.753	G protein signaling modulator 3 [Source:HGNC Symbol
ABRACL	Cluster 5	0.3945787990841294	2.308922340839146e-69	4.6266185865734806e-65	0.784	0.638	ABRA C-terminal like [Source:HGNC Symbol
UBE2L3	Cluster 5	0.36927267983682466	2.4831793275368777e-69	4.975794736518395e-65	0.723	0.561	ubiquitin conjugating enzyme E2 L3 [Source:HGNC Symbol
RSU1	Cluster 5	0.41582310538358036	3.255503463832808e-69	6.5233778408281804e-65	0.491	0.298	Ras suppressor protein 1 [Source:HGNC Symbol
ATOX1	Cluster 5	0.40042329221229633	3.3386962422296394e-69	6.690079530179752e-65	0.616	0.45	antioxidant 1 copper chaperone [Source:HGNC Symbol
TBCB	Cluster 5	0.4474228025482967	4.6147753663071885e-69	9.247086879006345e-65	0.713	0.525	tubulin folding cofactor B [Source:HGNC Symbol
BCL2A1	Cluster 5	0.5141233124225262	4.694133416122092e-69	9.406104539225448e-65	0.411	0.262	BCL2 related protein A1 [Source:HGNC Symbol
POLR2L	Cluster 5	0.42099477667402985	1.890291517961867e-68	3.787766143691989e-64	0.84	0.672	RNA polymerase II subunit L [Source:HGNC Symbol
ANXA6	Cluster 5	0.4215189642050621	2.8033972649228435e-68	5.6174474394523936e-64	0.636	0.454	annexin A6 [Source:HGNC Symbol
PYCARD	Cluster 5	0.35103951231300595	2.9801342784360444e-68	5.971593067130146e-64	0.259	0.111	PYD and CARD domain containing [Source:HGNC Symbol
ATP1B3	Cluster 5	0.37425480993687066	8.341203896464485e-68	1.6714104367735537e-63	0.472	0.293	ATPase Na+/K+ transporting subunit beta 3 [Source:HGNC Symbol
IL10RA	Cluster 5	0.35744353691878866	1.074570418638898e-66	2.153224204868624e-62	0.336	0.161	interleukin 10 receptor subunit alpha [Source:HGNC Symbol
VDAC1	Cluster 5	0.319596412362126	1.4393295844574436e-66	2.8841286213358256e-62	0.865	0.747	voltage dependent anion channel 1 [Source:HGNC Symbol
RBM8A	Cluster 5	0.2758635894250534	1.798819777809953e-66	3.604475070775584e-62	0.913	0.807	RNA binding motif protein 8A [Source:HGNC Symbol
ARF4	Cluster 5	0.4107653889537468	1.926003872894623e-66	3.859326560506246e-62	0.68	0.489	ADP ribosylation factor 4 [Source:HGNC Symbol
ITGB7	Cluster 5	0.4092144122319507	2.4274556447583157e-66	4.864135620966713e-62	0.363	0.186	integrin subunit beta 7 [Source:HGNC Symbol
OAS1	Cluster 5	0.3112042419466088	4.1258783597753745e-66	8.267435057317895e-62	0.678	0.619	2'-5'-oligoadenylate synthetase 1 [Source:HGNC Symbol
BCAP29	Cluster 5	0.3187164149258298	4.418228236087845e-66	8.853245739472824e-62	0.317	0.171	B cell receptor associated protein 29 [Source:HGNC Symbol
HSPA1B	Cluster 5	0.32632246509761753	4.982786789174057e-66	9.984508168146975e-62	0.362	0.209	heat shock protein family A (Hsp70) member 1B [Source:HGNC Symbol
RHOG	Cluster 5	0.3312241928581785	2.5173739427104915e-65	5.044313906403283e-61	0.779	0.636	ras homolog family member G [Source:HGNC Symbol
ATP5F1B	Cluster 5	0.2951615693305243	6.731429440088889e-65	1.3488438312050117e-60	0.921	0.823	ATP synthase F1 subunit beta [Source:HGNC Symbol
SNX10	Cluster 5	0.42703184651666526	9.743130035245283e-65	1.9523283964624496e-60	0.402	0.215	sorting nexin 10 [Source:HGNC Symbol
STAT4	Cluster 5	0.33834984103184385	2.1369351325135438e-64	4.2819906185306393e-60	0.474	0.319	signal transducer and activator of transcription 4 [Source:HGNC Symbol
GNAI3	Cluster 5	0.36352430442116845	2.4248150139169932e-64	4.858844324886871e-60	0.56	0.389	G protein subunit alpha i3 [Source:HGNC Symbol
STX11	Cluster 5	0.30933904919417615	2.6953858569765497e-64	5.40101418020961e-60	0.269	0.135	syntaxin 11 [Source:HGNC Symbol
CCND2	Cluster 5	0.47941584520368763	2.9257138337452703e-64	5.862545380058773e-60	0.707	0.516	cyclin D2 [Source:HGNC Symbol
SAMSN1	Cluster 5	0.42166194773694987	3.077491965541888e-64	6.166678400552835e-60	0.431	0.253	SAM domain, SH3 domain and nuclear localization signals 1 [Source:HGNC Symbol
PSMB3	Cluster 5	0.28062477416381126	4.7201040319613594e-64	9.458144459244172e-60	0.922	0.818	proteasome subunit beta 3 [Source:HGNC Symbol
MANF	Cluster 5	0.4350289779794354	5.756125929622449e-64	1.1534125137777463e-59	0.671	0.476	mesencephalic astrocyte derived neurotrophic factor [Source:HGNC Symbol
PSMA6	Cluster 5	0.3255814750534769	8.582318002473804e-64	1.7197248813357008e-59	0.827	0.709	proteasome subunit alpha 6 [Source:HGNC Symbol
DDA1	Cluster 5	0.3535933843699901	8.762388001654022e-64	1.755807307771433e-59	0.437	0.278	DET1 and DDB1 associated 1 [Source:HGNC Symbol
SGK1	Cluster 5	0.48216682120716414	2.255436539775028e-63	4.5194437384012005e-59	0.277	0.115	serum/glucocorticoid regulated kinase 1 [Source:HGNC Symbol
ACOT9	Cluster 5	0.2861850873433785	2.527691884718437e-63	5.064988998598804e-59	0.29	0.162	acyl-CoA thioesterase 9 [Source:HGNC Symbol
NMRK1	Cluster 5	0.2923085172055011	3.1571697587623904e-63	6.326336762608078e-59	0.352	0.211	nicotinamide riboside kinase 1 [Source:HGNC Symbol
LMO4	Cluster 5	0.3945573947105094	3.228473560165584e-63	6.469215319859798e-59	0.285	0.129	LIM domain only 4 [Source:HGNC Symbol
ELOC	Cluster 5	0.36385964082550015	3.3155143514560567e-63	6.643627657447646e-59	0.722	0.557	elongin C [Source:HGNC Symbol
KCNA3	Cluster 5	0.3512048340626135	4.3880060149318595e-62	8.79268645272046e-58	0.461	0.315	potassium voltage-gated channel subfamily A member 3 [Source:HGNC Symbol
PSMB6	Cluster 5	0.3311307097342775	7.385905160296251e-62	1.4799876760201628e-57	0.857	0.71	proteasome subunit beta 6 [Source:HGNC Symbol
SRI	Cluster 5	0.35146120966697203	8.105431491572068e-62	1.624166362281211e-57	0.72	0.571	sorcin [Source:HGNC Symbol
GLIPR1	Cluster 5	0.3312741301760795	1.1613579983540354e-61	2.3271291571018162e-57	0.303	0.155	GLI pathogenesis related 1 [Source:HGNC Symbol
TMED5	Cluster 5	0.36117922837165983	1.3047121789434934e-61	2.614382264166972e-57	0.511	0.342	transmembrane p24 trafficking protein 5 [Source:HGNC Symbol
FAM96B	Cluster 5	0.34617579641391116	1.9337119135593286e-61	3.874771932390183e-57	0.838	0.703	NA
SASH3	Cluster 5	0.3839811585440477	3.5772827434466076e-61	7.168159161318313e-57	0.42	0.255	SAM and SH3 domain containing 3 [Source:HGNC Symbol
CAPZA1	Cluster 5	0.3393805523502267	4.940589993638095e-61	9.899954229252015e-57	0.781	0.643	capping actin protein of muscle Z-line subunit alpha 1 [Source:HGNC Symbol
LMNA	Cluster 5	0.3697140038442694	5.524535615629228e-61	1.1070064466597847e-56	0.216	0.094	lamin A/C [Source:HGNC Symbol
MSMO1	Cluster 5	0.38941459246889765	6.227381905522715e-61	1.2478427862286416e-56	0.521	0.386	methylsterol monooxygenase 1 [Source:HGNC Symbol
SH3GLB1	Cluster 5	0.3587269301166228	8.116895836745098e-61	1.6264635877669825e-56	0.561	0.393	SH3 domain containing GRB2 like, endophilin B1 [Source:HGNC Symbol
ARL6IP6	Cluster 5	0.329034088347102	1.5716586007810818e-60	3.1492895042451317e-56	0.426	0.268	ADP ribosylation factor like GTPase 6 interacting protein 6 [Source:HGNC Symbol
MTCH1	Cluster 5	0.3250076087276139	2.411903413244754e-60	4.832972059459838e-56	0.511	0.362	mitochondrial carrier 1 [Source:HGNC Symbol
PSMD8	Cluster 5	0.32389577121041424	3.0523812831742784e-60	6.116361615224619e-56	0.851	0.707	proteasome 26S subunit, non-ATPase 8 [Source:HGNC Symbol
UXS1	Cluster 5	0.33545371950932584	4.703601235726107e-60	9.425076156147973e-56	0.288	0.141	UDP-glucuronate decarboxylase 1 [Source:HGNC Symbol
SLA	Cluster 5	0.267951332099562	8.011874020050264e-60	1.605419316137672e-55	0.322	0.187	Src like adaptor [Source:HGNC Symbol
SH3KBP1	Cluster 5	0.4018841328572089	1.4364606244986023e-59	2.8783797993702994e-55	0.499	0.312	SH3 domain containing kinase binding protein 1 [Source:HGNC Symbol
APOL3	Cluster 5	0.34710077738527567	2.596863979592707e-59	5.203596042307866e-55	0.382	0.226	apolipoprotein L3 [Source:HGNC Symbol
ANXA7	Cluster 5	0.3825943698446712	9.655425415732535e-59	1.9347541448044853e-54	0.709	0.542	annexin A7 [Source:HGNC Symbol
CISH	Cluster 5	0.3956169877012714	1.3191163680817274e-58	2.6432453783621653e-54	0.783	0.571	cytokine inducible SH2 containing protein [Source:HGNC Symbol
IRF4	Cluster 5	0.34605874700899086	1.508744959038693e-58	3.023223148921733e-54	0.308	0.18	interferon regulatory factor 4 [Source:HGNC Symbol
G3BP2	Cluster 5	0.3644600733000305	3.630949041903265e-58	7.275695690165761e-54	0.7	0.555	G3BP stress granule assembly factor 2 [Source:HGNC Symbol
CCDC107	Cluster 5	0.3681440933548894	4.769992171547065e-58	9.55811031334601e-54	0.581	0.401	coiled-coil domain containing 107 [Source:HGNC Symbol
RABAC1	Cluster 5	0.3199272386470525	6.0400009679880274e-58	1.210295393965441e-53	0.539	0.392	Rab acceptor 1 [Source:HGNC Symbol
KIAA0040	Cluster 5	0.2959348740723472	6.677588192947882e-58	1.3380551221028964e-53	0.354	0.21	KIAA0040 [Source:HGNC Symbol
LRRFIP2	Cluster 5	0.3198630477238219	7.688401570929734e-58	1.5406019067829001e-53	0.326	0.181	LRR binding FLII interacting protein 2 [Source:HGNC Symbol
HPGD	Cluster 5	0.3140565163718034	7.95032355315316e-58	1.5930858335808301e-53	0.119	0.028	15-hydroxyprostaglandin dehydrogenase [Source:HGNC Symbol
UBE2N	Cluster 5	0.34017441047952235	9.965304071782851e-58	1.9968476299038477e-53	0.776	0.622	ubiquitin conjugating enzyme E2 N [Source:HGNC Symbol
SNX9	Cluster 5	0.2933840000202751	2.0753892704073107e-57	4.158665020042169e-53	0.376	0.232	sorting nexin 9 [Source:HGNC Symbol
CD69	Cluster 5	0.25669281230746455	2.8113672305870876e-57	5.633417656650406e-53	0.618	0.446	CD69 molecule [Source:HGNC Symbol
RBBP7	Cluster 5	0.39876453950724966	2.8651291963978306e-57	5.741145883741973e-53	0.522	0.375	RB binding protein 7, chromatin remodeling factor [Source:HGNC Symbol
CMTM3	Cluster 5	0.3374167853775524	2.899759275186705e-57	5.81053763561912e-53	0.376	0.219	CKLF like MARVEL transmembrane domain containing 3 [Source:HGNC Symbol
RAB27A	Cluster 5	0.3130545360577973	3.021110344030888e-57	6.053700907369093e-53	0.352	0.204	RAB27A, member RAS oncogene family [Source:HGNC Symbol
GNLY	Cluster 5	1.1624972392397883	3.4131812915388987e-57	6.839332671985645e-53	0.184	0.074	granulysin [Source:HGNC Symbol
CD47	Cluster 5	0.3500155375919318	3.7010778200581813e-57	7.416219735832584e-53	0.781	0.639	CD47 molecule [Source:HGNC Symbol
ZC3H12A	Cluster 5	0.362232201424572	2.9433879762561236e-56	5.8979608268220204e-52	0.472	0.312	zinc finger CCCH-type containing 12A [Source:HGNC Symbol
IL18R1	Cluster 5	0.28671637755296675	5.133060107455915e-56	1.0285625843320162e-51	0.218	0.1	interleukin 18 receptor 1 [Source:HGNC Symbol
ILK	Cluster 5	0.35475023908553815	5.407808191057163e-56	1.0836166053240343e-51	0.647	0.476	integrin linked kinase [Source:HGNC Symbol
PFKP	Cluster 5	0.37435012099716425	9.36858751707315e-56	1.8772775666711178e-51	0.548	0.389	phosphofructokinase, platelet [Source:HGNC Symbol
C15orf48	Cluster 5	0.42443168944686027	1.1212526163471791e-55	2.2467659926364775e-51	0.114	0.039	chromosome 15 open reading frame 48 [Source:HGNC Symbol
ORMDL2	Cluster 5	0.35981168947409836	1.2119169756535824e-55	2.4284392358146484e-51	0.576	0.414	ORMDL sphingolipid biosynthesis regulator 2 [Source:HGNC Symbol
IER2	Cluster 5	0.3452836949639735	2.4037894892022972e-55	4.816713378463563e-51	0.722	0.577	immediate early response 2 [Source:HGNC Symbol
ARID5A	Cluster 5	0.3741572116044507	5.477929208246412e-55	1.0976674547484162e-50	0.692	0.552	AT-rich interaction domain 5A [Source:HGNC Symbol
CXCR4	Cluster 5	0.36326861694351154	7.462683820131984e-55	1.495372583878047e-50	0.758	0.641	C-X-C motif chemokine receptor 4 [Source:HGNC Symbol
LCP1	Cluster 5	0.41976667835562287	9.560713115908989e-55	1.915775694165843e-50	0.838	0.723	lymphocyte cytosolic protein 1 [Source:HGNC Symbol
CKLF	Cluster 5	0.29480097404217764	1.0241013385283884e-54	2.0520942621431845e-50	0.223	0.102	chemokine like factor [Source:HGNC Symbol
VAV1	Cluster 5	0.2771931522866643	1.2635931663036931e-54	2.53198798663934e-50	0.376	0.248	vav guanine nucleotide exchange factor 1 [Source:HGNC Symbol
MPST	Cluster 5	0.2576143673637159	1.3682609925916924e-54	2.7417213769552333e-50	0.164	0.061	mercaptopyruvate sulfurtransferase [Source:HGNC Symbol
PSMC4	Cluster 5	0.34311803912974703	2.245948308192565e-54	4.500431219956262e-50	0.726	0.571	proteasome 26S subunit, ATPase 4 [Source:HGNC Symbol
NSG1	Cluster 5	0.2574543193153484	6.546647443390975e-54	1.3118172147066837e-49	0.139	0.036	neuronal vesicle trafficking associated 1 [Source:HGNC Symbol
MFSD5	Cluster 5	0.3317946996080209	1.0756117048261827e-53	2.155310734130705e-49	0.398	0.241	major facilitator superfamily domain containing 5 [Source:HGNC Symbol
SSR3	Cluster 5	0.34102390239157754	1.8063113954964546e-53	3.619486774295796e-49	0.727	0.564	signal sequence receptor subunit 3 [Source:HGNC Symbol
UNC119	Cluster 5	0.35659659053387793	2.154519949284966e-53	4.317227074377215e-49	0.567	0.408	unc-119 lipid binding chaperone [Source:HGNC Symbol
SLC25A4	Cluster 5	0.2653262129983168	3.3180055034172655e-53	6.6486194277475166e-49	0.197	0.09	solute carrier family 25 member 4 [Source:HGNC Symbol
ADK	Cluster 5	0.4115893945900738	9.626572301952646e-53	1.928972557865271e-48	0.385	0.237	adenosine kinase [Source:HGNC Symbol
ENO2	Cluster 5	0.2985518902268798	3.1925009750293124e-52	6.397133453763736e-48	0.587	0.472	enolase 2 [Source:HGNC Symbol
TP53I13	Cluster 5	0.25920598074504714	3.312823708453497e-52	6.638236146999118e-48	0.31	0.197	tumor protein p53 inducible protein 13 [Source:HGNC Symbol
MAGED2	Cluster 5	0.28979487004750815	3.5298485977076174e-52	7.073110620086523e-48	0.522	0.377	MAGE family member D2 [Source:HGNC Symbol
MGAT2	Cluster 5	0.3691550921513309	4.055806926027544e-52	8.127025918373992e-48	0.441	0.273	mannosyl (alpha-1,6-)-glycoprotein beta-1,2-N-acetylglucosaminyltransferase [Source:HGNC Symbol
AQP3	Cluster 5	0.4553405800040189	4.419532479813855e-52	8.855859183051003e-48	0.267	0.146	aquaporin 3 (Gill blood group) [Source:HGNC Symbol
KIAA0319L	Cluster 5	0.26408986123739947	1.2313896453416829e-51	2.467458571335664e-47	0.161	0.089	KIAA0319 like [Source:HGNC Symbol
DUSP1	Cluster 5	0.26593692365403643	1.5415331876622092e-51	3.0889242014375347e-47	0.151	0.064	dual specificity phosphatase 1 [Source:HGNC Symbol
C21orf91	Cluster 5	0.33225240823301716	2.2675921916895778e-51	4.543801233707576e-47	0.347	0.214	chromosome 21 open reading frame 91 [Source:HGNC Symbol
TOR1AIP1	Cluster 5	0.2997451042083199	4.662504548675215e-51	9.342726614635395e-47	0.48	0.343	torsin 1A interacting protein 1 [Source:HGNC Symbol
ANKLE2	Cluster 5	0.31996785724104676	7.562087181920118e-51	1.5152910295131533e-46	0.338	0.203	ankyrin repeat and LEM domain containing 2 [Source:HGNC Symbol
RASAL3	Cluster 5	0.2889353674667522	1.1555076129535061e-50	2.3154061548362357e-46	0.407	0.261	RAS protein activator like 3 [Source:HGNC Symbol
LUZP1	Cluster 5	0.31365528450432306	2.316962759641293e-50	4.642729977769223e-46	0.259	0.135	leucine zipper protein 1 [Source:HGNC Symbol
LSP1	Cluster 5	0.31379250083732124	2.4103666829032495e-50	4.829892759201532e-46	0.859	0.763	lymphocyte specific protein 1 [Source:HGNC Symbol
EFHD2	Cluster 5	0.29413022043595244	3.7637497261927245e-50	7.541801701344981e-46	0.239	0.111	EF-hand domain family member D2 [Source:HGNC Symbol
ATF5	Cluster 5	0.4610072131423461	3.9621655369665883e-50	7.939387302973649e-46	0.212	0.105	activating transcription factor 5 [Source:HGNC Symbol
RASSF2	Cluster 5	0.2515977398568774	5.638690282353223e-50	1.1298807587779388e-45	0.195	0.085	Ras association domain family member 2 [Source:HGNC Symbol
CASP4	Cluster 5	0.3245942653834506	1.0624165727481812e-49	2.1288703284728053e-45	0.499	0.35	caspase 4 [Source:HGNC Symbol
CD151	Cluster 5	0.2515016559599963	1.302334186682329e-49	2.609617243274051e-45	0.233	0.132	CD151 molecule (Raph blood group) [Source:HGNC Symbol
RNF145	Cluster 5	0.3186576840701105	1.3382914386028123e-49	2.6816683846723153e-45	0.493	0.36	ring finger protein 145 [Source:HGNC Symbol
CCR4	Cluster 5	0.3049780383665984	1.4961996940049047e-49	2.998084946847028e-45	0.233	0.126	C-C motif chemokine receptor 4 [Source:HGNC Symbol
RTL8C	Cluster 5	0.289976632035718	1.5512657111410306e-49	3.1084262319843974e-45	0.34	0.213	retrotransposon Gag like 8C [Source:HGNC Symbol
APOBEC3C	Cluster 5	0.2790118780290244	1.82172935616456e-49	3.650381283882545e-45	0.27	0.145	apolipoprotein B mRNA editing enzyme catalytic subunit 3C [Source:HGNC Symbol
MT-ND5	Cluster 5	0.27169040836086467	2.0148818125586538e-49	4.0374201760050305e-45	0.882	0.799	mitochondrially encoded NADH:ubiquinone oxidoreductase core subunit 5 [Source:HGNC Symbol
MAP4	Cluster 5	0.3736240830226665	2.031238535756566e-49	4.070195777949007e-45	0.54	0.372	microtubule associated protein 4 [Source:HGNC Symbol
CDC42SE1	Cluster 5	0.31117439832089566	3.4597015519938335e-49	6.932549969885244e-45	0.524	0.377	CDC42 small effector 1 [Source:HGNC Symbol
GYG1	Cluster 5	0.30456028941656305	3.4771160179394124e-49	6.967445076746995e-45	0.255	0.13	glycogenin 1 [Source:HGNC Symbol
OSM	Cluster 5	0.4442966057778618	6.3107363912197765e-49	1.264545358072619e-44	0.221	0.1	oncostatin M [Source:HGNC Symbol
TAX1BP1	Cluster 5	0.28286351343516336	6.531370045856399e-49	1.3087559297887052e-44	0.734	0.63	Tax1 binding protein 1 [Source:HGNC Symbol
UFD1	Cluster 5	0.3444530227307192	4.0060508518086603e-48	8.027324696854193e-44	0.518	0.358	ubiquitin recognition factor in ER associated degradation 1 [Source:HGNC Symbol
C1GALT1	Cluster 5	0.2724701542780167	4.2502572559037256e-48	8.516665489379885e-44	0.403	0.271	core 1 synthase, glycoprotein-N-acetylgalactosamine 3-beta-galactosyltransferase 1 [Source:HGNC Symbol
SPTY2D1	Cluster 5	0.259050063958642	5.2600905190114616e-48	1.0540169381995168e-43	0.249	0.137	SPT2 chromatin protein domain containing 1 [Source:HGNC Symbol
PRF1	Cluster 5	0.6660032500058539	8.666040095453884e-48	1.7365011143270493e-43	0.167	0.075	perforin 1 [Source:HGNC Symbol
RUNX3	Cluster 5	0.26897311520744926	1.0058005369586072e-47	2.015423115957657e-43	0.377	0.261	RUNX family transcription factor 3 [Source:HGNC Symbol
CD83	Cluster 5	0.39708363309882233	2.266890249051542e-47	4.542394681049479e-43	0.317	0.171	CD83 molecule [Source:HGNC Symbol
HM13	Cluster 5	0.3191162766215687	2.6198155297517807e-47	5.249586358516618e-43	0.795	0.668	histocompatibility minor 13 [Source:HGNC Symbol
MAP2K1	Cluster 5	0.3274541267316501	5.206821382053637e-47	1.0433428685359077e-42	0.376	0.227	mitogen-activated protein kinase kinase 1 [Source:HGNC Symbol
IDI1	Cluster 5	0.32955343275076365	7.155309621782277e-47	1.4337809420127326e-42	0.528	0.389	isopentenyl-diphosphate delta isomerase 1 [Source:HGNC Symbol
DYNLRB1	Cluster 5	0.29966210890466227	7.424640010339824e-47	1.487749365271894e-42	0.704	0.568	dynein light chain roadblock-type 1 [Source:HGNC Symbol
LGALS8	Cluster 5	0.29465597114003383	9.547234560339634e-47	1.913074861200856e-42	0.412	0.27	galectin 8 [Source:HGNC Symbol
TMED2	Cluster 5	0.31315607026346126	1.3979438180587027e-46	2.8011998226260285e-42	0.736	0.596	transmembrane p24 trafficking protein 2 [Source:HGNC Symbol
BCAP31	Cluster 5	0.27275523457321205	1.825328905417846e-46	3.65759406067628e-42	0.777	0.659	B cell receptor associated protein 31 [Source:HGNC Symbol
ATP6V0D1	Cluster 5	0.2949144658312278	2.3846688171731383e-46	4.7783993758515346e-42	0.396	0.253	ATPase H+ transporting V0 subunit d1 [Source:HGNC Symbol
PSMC1	Cluster 5	0.32390670520135645	3.91668480534274e-46	7.848253012945782e-42	0.59	0.441	proteasome 26S subunit, ATPase 1 [Source:HGNC Symbol
PAG1	Cluster 5	0.3307383460187664	4.85707170154655e-46	9.732600275558976e-42	0.355	0.215	phosphoprotein membrane anchor with glycosphingolipid microdomains 1 [Source:HGNC Symbol
CDS2	Cluster 5	0.2632910288561074	6.223241512361792e-46	1.2470131342470558e-41	0.338	0.217	CDP-diacylglycerol synthase 2 [Source:HGNC Symbol
CSRNP1	Cluster 5	0.2660076413080392	7.702790947463821e-46	1.5434852500528005e-41	0.368	0.248	cysteine and serine rich nuclear protein 1 [Source:HGNC Symbol
UCP2	Cluster 5	0.4307556646572749	1.1146093691660714e-45	2.2334542539349739e-41	0.434	0.301	uncoupling protein 2 [Source:HGNC Symbol
SELENOT	Cluster 5	0.31942173464430934	1.367019397141435e-45	2.7392334679920077e-41	0.661	0.517	selenoprotein T [Source:HGNC Symbol
MAPK1IP1L	Cluster 5	0.305687207735031	1.5085854003385634e-45	3.0229034251984135e-41	0.612	0.473	mitogen-activated protein kinase 1 interacting protein 1 like [Source:HGNC Symbol
NDUFB2	Cluster 5	0.29600644583166646	1.8098684768166135e-45	3.62661445384513e-41	0.864	0.756	NADH:ubiquinone oxidoreductase subunit B2 [Source:HGNC Symbol
LMAN2	Cluster 5	0.31308821810005827	2.8073695811681863e-45	5.625407166744812e-41	0.761	0.628	lectin, mannose binding 2 [Source:HGNC Symbol
FAM49B	Cluster 5	0.2988305688172137	3.191657927926549e-45	6.395444155979219e-41	0.63	0.485	family with sequence similarity 49 member B [Source:HGNC Symbol
NAGK	Cluster 5	0.34445641249333125	3.278719603356086e-45	6.569898341204925e-41	0.43	0.267	N-acetylglucosamine kinase [Source:HGNC Symbol
LEPROT	Cluster 5	0.29858046530030535	3.455916177040824e-45	6.924964835554403e-41	0.293	0.158	leptin receptor overlapping transcript [Source:HGNC Symbol
DDX5	Cluster 5	0.30044141409659675	4.877217488188681e-45	9.77296840283248e-41	0.917	0.845	DEAD-box helicase 5 [Source:HGNC Symbol
TNFAIP8	Cluster 5	0.2926698859646186	7.385087887209312e-45	1.4798239108390018e-40	0.77	0.652	TNF alpha induced protein 8 [Source:HGNC Symbol
CAPZB	Cluster 5	0.28591884183071814	2.431457874602849e-44	4.872155289129189e-40	0.87	0.776	capping actin protein of muscle Z-line subunit beta [Source:HGNC Symbol
JMJD6	Cluster 5	0.29204357640556833	3.0715258445442323e-44	6.154723487297733e-40	0.37	0.237	jumonji domain containing 6, arginine demethylase and lysine hydroxylase [Source:HGNC Symbol
EBP	Cluster 5	0.2794732443191298	5.169008736596102e-44	1.035765970639127e-39	0.386	0.261	EBP cholestenol delta-isomerase [Source:HGNC Symbol
NUDT5	Cluster 5	0.34468792444834095	1.326117155826607e-43	2.657273556845355e-39	0.523	0.362	nudix hydrolase 5 [Source:HGNC Symbol
CHMP2A	Cluster 5	0.30098263657974056	1.5927953473252888e-43	3.191643316970414e-39	0.651	0.52	charged multivesicular body protein 2A [Source:HGNC Symbol
LIMS1	Cluster 5	0.3422124109586101	1.9099200740113523e-43	3.827097844303948e-39	0.374	0.222	LIM zinc finger domain containing 1 [Source:HGNC Symbol
SMIM29	Cluster 5	0.28823752751738685	2.031104881517675e-43	4.0699279615851174e-39	0.321	0.18	small integral membrane protein 29 [Source:HGNC Symbol
CASP1	Cluster 5	0.31431885465046017	3.952850344758546e-43	7.920721520827175e-39	0.33	0.194	caspase 1 [Source:HGNC Symbol
PSMD1	Cluster 5	0.32094376404485114	4.4523386903142595e-43	8.921596267651713e-39	0.557	0.403	proteasome 26S subunit, non-ATPase 1 [Source:HGNC Symbol
LAMTOR5	Cluster 5	0.3144836847607384	1.8016035522848346e-42	3.6100531980683517e-38	0.726	0.586	late endosomal/lysosomal adaptor, MAPK and MTOR activator 5 [Source:HGNC Symbol
AL133415.1	Cluster 5	0.28411797969702646	2.110369174052539e-42	4.228757750966477e-38	0.154	0.061	novel transcript
NUP62	Cluster 5	0.25539697945832673	3.679553851588569e-42	7.373090007813174e-38	0.329	0.222	nucleoporin 62 [Source:HGNC Symbol
CARD19	Cluster 5	0.2516221698227171	6.933512946423244e-42	1.3893373242042896e-37	0.234	0.125	caspase recruitment domain family member 19 [Source:HGNC Symbol
SMS	Cluster 5	0.33120142520363227	7.141439674898963e-42	1.4310016820562543e-37	0.519	0.371	spermine synthase [Source:HGNC Symbol
CLDND1	Cluster 5	0.26012741199767486	9.352506714879089e-42	1.8740552955274719e-37	0.272	0.159	claudin domain containing 1 [Source:HGNC Symbol
NDFIP2	Cluster 5	0.31011481037709576	9.592713794131865e-42	1.922187990068143e-37	0.353	0.227	Nedd4 family interacting protein 2 [Source:HGNC Symbol
PSMC3	Cluster 5	0.31270802479285287	1.2934765349073275e-41	2.591868280647303e-37	0.663	0.505	proteasome 26S subunit, ATPase 3 [Source:HGNC Symbol
FAM50A	Cluster 5	0.3271979998930622	2.1801927129308826e-41	4.368670158170902e-37	0.413	0.263	family with sequence similarity 50 member A [Source:HGNC Symbol
NFKB2	Cluster 5	0.2761603436807014	2.269509482388823e-41	4.547643100810723e-37	0.722	0.591	nuclear factor kappa B subunit 2 [Source:HGNC Symbol
SOCS3	Cluster 5	0.3048899548886097	6.136061996102914e-41	1.2295441027791019e-36	0.512	0.402	suppressor of cytokine signaling 3 [Source:HGNC Symbol
ODF2L	Cluster 5	0.2707965713515359	7.222733618495462e-41	1.4472913624741207e-36	0.371	0.237	outer dense fiber of sperm tails 2 like [Source:HGNC Symbol
TMED10	Cluster 5	0.3238320186330521	9.589355717011348e-41	1.921515098574734e-36	0.68	0.532	transmembrane p24 trafficking protein 10 [Source:HGNC Symbol
DPH3	Cluster 5	0.3061044253520139	9.596189898968762e-41	1.9228845319553606e-36	0.412	0.274	diphthamide biosynthesis 3 [Source:HGNC Symbol
RAB11A	Cluster 5	0.2750261198280435	1.2767080537744615e-40	2.558267598153266e-36	0.728	0.608	RAB11A, member RAS oncogene family [Source:HGNC Symbol
RER1	Cluster 5	0.2952446984013224	1.998893892985861e-40	4.0053835827650686e-36	0.57	0.424	retention in endoplasmic reticulum sorting receptor 1 [Source:HGNC Symbol
LACTB	Cluster 5	0.28514953339504834	3.5462043404042467e-40	7.105884257302029e-36	0.262	0.14	lactamase beta [Source:HGNC Symbol
BIRC3	Cluster 5	0.2787404925856187	5.946844837383383e-40	1.1916287685148823e-35	0.691	0.553	baculoviral IAP repeat containing 3 [Source:HGNC Symbol
MAPRE1	Cluster 5	0.29553406239520474	7.162967569494954e-40	1.435315441575399e-35	0.511	0.373	microtubule associated protein RP/EB family member 1 [Source:HGNC Symbol
PTP4A3	Cluster 5	0.3337714958038312	7.226166116964489e-40	1.4479791665173443e-35	0.202	0.106	protein tyrosine phosphatase 4A3 [Source:HGNC Symbol
ZYX	Cluster 5	0.27198220932613015	1.0165825994478263e-39	2.0370282127735544e-35	0.624	0.498	zyxin [Source:HGNC Symbol
ALG2	Cluster 5	0.28437212460550987	1.0826495391658181e-39	2.1694131465804662e-35	0.387	0.26	ALG2 alpha-1,3/1,6-mannosyltransferase [Source:HGNC Symbol
SUGT1	Cluster 5	0.30669053404891733	1.4523459960627321e-39	2.9102109069105027e-35	0.556	0.402	SGT1 homolog, MIS12 kinetochore complex assembly cochaperone [Source:HGNC Symbol
CNIH4	Cluster 5	0.28621098165443704	1.869280289975556e-39	3.7456638450530193e-35	0.437	0.301	cornichon family AMPA receptor auxiliary protein 4 [Source:HGNC Symbol
RAB29	Cluster 5	0.30683551253248087	2.8704223092562777e-39	5.75175222328773e-35	0.45	0.32	RAB29, member RAS oncogene family [Source:HGNC Symbol
PSMD12	Cluster 5	0.30201960909359993	3.224453516418464e-39	6.461159956199318e-35	0.542	0.391	proteasome 26S subunit, non-ATPase 12 [Source:HGNC Symbol
ELOVL1	Cluster 5	0.32730298602580665	3.254826460629387e-39	6.522021261809165e-35	0.492	0.341	ELOVL fatty acid elongase 1 [Source:HGNC Symbol
ICAM3	Cluster 5	0.29314084793727846	3.711741452744387e-39	7.437587523009202e-35	0.545	0.405	intercellular adhesion molecule 3 [Source:HGNC Symbol
TXNDC15	Cluster 5	0.3095238077437362	2.1114611931050034e-38	4.230945938743806e-34	0.405	0.259	thioredoxin domain containing 15 [Source:HGNC Symbol
EML4	Cluster 5	0.33247163703360494	4.80739461961444e-38	9.633057338783414e-34	0.622	0.501	EMAP like 4 [Source:HGNC Symbol
HTATSF1	Cluster 5	0.36055784567903115	5.791414138546699e-38	1.1604835650819876e-33	0.511	0.371	HIV-1 Tat specific factor 1 [Source:HGNC Symbol
ABHD3	Cluster 5	0.25209923737238993	9.013043941999812e-38	1.8060337450979223e-33	0.288	0.17	abhydrolase domain containing 3 [Source:HGNC Symbol
C1GALT1C1	Cluster 5	0.25878664115426986	1.0051390559880094e-37	2.014097640388773e-33	0.347	0.225	C1GALT1 specific chaperone 1 [Source:HGNC Symbol
PEA15	Cluster 5	0.2698718541591936	1.8500491406783637e-37	3.707128468091305e-33	0.265	0.147	proliferation and apoptosis adaptor protein 15 [Source:HGNC Symbol
RABIF	Cluster 5	0.27091968350182516	1.9517279783764264e-37	3.910872523070683e-33	0.328	0.204	RAB interacting factor [Source:HGNC Symbol
ICOS	Cluster 5	0.3009237160392966	2.063415974675394e-37	4.134672930054554e-33	0.438	0.329	inducible T cell costimulator [Source:HGNC Symbol
MESD	Cluster 5	0.2863100327071726	4.13750492175156e-37	8.290732362205776e-33	0.543	0.404	mesoderm development LRP chaperone [Source:HGNC Symbol
RTCA	Cluster 5	0.2940762873539663	5.977548846167388e-37	1.1977812377950212e-32	0.379	0.244	RNA 3'-terminal phosphate cyclase [Source:HGNC Symbol
CYP51A1	Cluster 5	0.32479459415334333	9.700627542269957e-37	1.943811746920054e-32	0.476	0.354	cytochrome P450 family 51 subfamily A member 1 [Source:HGNC Symbol
SEC14L1	Cluster 5	0.2934248926484564	2.1323342906657284e-36	4.272771451635987e-32	0.358	0.235	SEC14 like lipid binding 1 [Source:HGNC Symbol
VDAC3	Cluster 5	0.2989692486964637	3.2561814812288255e-36	6.524736452086321e-32	0.592	0.463	voltage dependent anion channel 3 [Source:HGNC Symbol
CCDC6	Cluster 5	0.2641156157958891	3.9212194760027035e-36	7.857339586014217e-32	0.251	0.151	coiled-coil domain containing 6 [Source:HGNC Symbol
PSMC5	Cluster 5	0.30397956295286965	4.476021616683579e-36	8.969052115510555e-32	0.747	0.609	proteasome 26S subunit, ATPase 5 [Source:HGNC Symbol
SDF2L1	Cluster 5	0.3581138480922361	8.445306766920286e-36	1.692270569955487e-31	0.591	0.433	stromal cell derived factor 2 like 1 [Source:HGNC Symbol
TNFAIP3	Cluster 5	0.3018694804888935	1.209710545978716e-35	2.424017992032151e-31	0.46	0.332	TNF alpha induced protein 3 [Source:HGNC Symbol
PSMC2	Cluster 5	0.2532094566906443	1.4260951742342084e-35	2.857609510130507e-31	0.548	0.418	proteasome 26S subunit, ATPase 2 [Source:HGNC Symbol
LPXN	Cluster 5	0.27717698847636907	1.5578189919126253e-35	3.1215576959945186e-31	0.568	0.437	leupaxin [Source:HGNC Symbol
DERL2	Cluster 5	0.271769266132064	2.0300516853555925e-35	4.067817567115536e-31	0.462	0.331	derlin 2 [Source:HGNC Symbol
TXNDC17	Cluster 5	0.30937851563891594	3.572832287035463e-35	7.159241336761661e-31	0.571	0.421	thioredoxin domain containing 17 [Source:HGNC Symbol
IL7R	Cluster 5	0.47038739166413146	3.910059299512299e-35	7.834976824362745e-31	0.681	0.59	interleukin 7 receptor [Source:HGNC Symbol
SEC11A	Cluster 5	0.30810405370911575	4.2355932712130583e-35	8.487281796856726e-31	0.671	0.527	SEC11 homolog A, signal peptidase complex subunit [Source:HGNC Symbol
XBP1	Cluster 5	0.3151134409826377	4.855611687259033e-35	9.729674698929652e-31	0.719	0.568	X-box binding protein 1 [Source:HGNC Symbol
COX6A1	Cluster 5	0.2719194955132016	5.589543865140795e-35	1.1200327996969124e-30	0.918	0.823	cytochrome c oxidase subunit 6A1 [Source:HGNC Symbol
NECAP2	Cluster 5	0.2931739941579822	2.144880023254912e-34	4.297910590598192e-30	0.548	0.403	NECAP endocytosis associated 2 [Source:HGNC Symbol
HK1	Cluster 5	0.26538077671240545	3.1825237364256296e-34	6.377141063049677e-30	0.54	0.421	hexokinase 1 [Source:HGNC Symbol
NINJ1	Cluster 5	0.3099069485480517	5.445588798153343e-34	1.091187083373967e-29	0.589	0.468	ninjurin 1 [Source:HGNC Symbol
PCMT1	Cluster 5	0.2855867526573077	7.603395430173808e-34	1.5235683762982275e-29	0.549	0.409	protein-L-isoaspartate (D-aspartate) O-methyltransferase [Source:HGNC Symbol
DNAJB6	Cluster 5	0.25624110893514174	8.234790146623781e-34	1.6500872495804734e-29	0.591	0.463	DnaJ heat shock protein family (Hsp40) member B6 [Source:HGNC Symbol
SLC39A8	Cluster 5	0.2526607988022368	9.853595084744427e-34	1.9744633830810884e-29	0.274	0.158	solute carrier family 39 member 8 [Source:HGNC Symbol
ABI1	Cluster 5	0.2998305533244001	1.6892811085242564e-33	3.384981485260905e-29	0.457	0.344	abl interactor 1 [Source:HGNC Symbol
UGP2	Cluster 5	0.2525394977293399	6.61278904456067e-33	1.325070668749067e-28	0.532	0.408	UDP-glucose pyrophosphorylase 2 [Source:HGNC Symbol
CISD2	Cluster 5	0.26319115878005117	6.62618872877933e-33	1.327755697472802e-28	0.54	0.409	CDGSH iron sulfur domain 2 [Source:HGNC Symbol
CYB5A	Cluster 5	0.3236240256583135	6.727244198706718e-33	1.3480051925368522e-28	0.472	0.335	cytochrome b5 type A [Source:HGNC Symbol
BCL2L1	Cluster 5	0.2632659676599699	8.919342599257299e-33	1.7872578700391777e-28	0.442	0.302	BCL2 like 1 [Source:HGNC Symbol
TMEM208	Cluster 5	0.2981434059561856	9.861381327256442e-33	1.9760235903556458e-28	0.619	0.472	transmembrane protein 208 [Source:HGNC Symbol
RBPJ	Cluster 5	0.2775321856629247	1.035474313692723e-32	2.0748834297774783e-28	0.497	0.369	recombination signal binding protein for immunoglobulin kappa J region [Source:HGNC Symbol
PPIF	Cluster 5	0.2610040426072921	6.480612574878293e-32	1.2985851477541123e-27	0.316	0.197	peptidylprolyl isomerase F [Source:HGNC Symbol
EMC3	Cluster 5	0.2605488813813346	1.8347660014010609e-31	3.6765041136074456e-27	0.438	0.308	ER membrane protein complex subunit 3 [Source:HGNC Symbol
BID	Cluster 5	0.290125322945896	2.003298102779614e-31	4.014208738349791e-27	0.372	0.241	BH3 interacting domain death agonist [Source:HGNC Symbol
TLN1	Cluster 5	0.29613161234327035	2.559136501021742e-31	5.127997720747366e-27	0.416	0.278	talin 1 [Source:HGNC Symbol
NFAT5	Cluster 5	0.2559484681310318	1.6873993238451993e-30	3.3812107651210105e-26	0.356	0.24	nuclear factor of activated T cells 5 [Source:HGNC Symbol
EED	Cluster 5	0.3079041507828457	2.162966310660728e-30	4.3341518933019667e-26	0.384	0.264	embryonic ectoderm development [Source:HGNC Symbol
PAK2	Cluster 5	0.2691628022643593	2.376339549769542e-30	4.761709189828209e-26	0.761	0.656	p21 (RAC1) activated kinase 2 [Source:HGNC Symbol
SYNGR2	Cluster 5	0.2669312910645327	3.463629710648421e-30	6.940421214197305e-26	0.825	0.72	synaptogyrin 2 [Source:HGNC Symbol
EMC7	Cluster 5	0.27083835982044524	3.9217634905199604e-30	7.858429682303897e-26	0.524	0.385	ER membrane protein complex subunit 7 [Source:HGNC Symbol
UBL5	Cluster 5	0.2555102639794442	5.810682162945415e-30	1.1643444918110022e-25	0.876	0.786	ubiquitin like 5 [Source:HGNC Symbol
CALR	Cluster 5	0.26722950928033384	1.0872791498910777e-29	2.1786899605517415e-25	0.909	0.85	calreticulin [Source:HGNC Symbol
SEC61A1	Cluster 5	0.2630893922298323	4.219109851850454e-29	8.45425232113794e-25	0.428	0.303	SEC61 translocon alpha 1 subunit [Source:HGNC Symbol
KDELR2	Cluster 5	0.28536965146296756	4.304660344086106e-29	8.62567839747974e-25	0.632	0.493	KDEL endoplasmic reticulum protein retention receptor 2 [Source:HGNC Symbol
GLRX	Cluster 5	0.2591653191341514	8.018388070391563e-29	1.6067246015450614e-24	0.397	0.286	glutaredoxin [Source:HGNC Symbol
KRTCAP2	Cluster 5	0.26354582265450643	9.369333498059635e-29	1.8774270463411895e-24	0.851	0.752	keratinocyte associated protein 2 [Source:HGNC Symbol
MYH9	Cluster 5	0.33361075992052625	1.6409860844934263e-28	3.2882079161079276e-24	0.664	0.545	myosin heavy chain 9 [Source:HGNC Symbol
PARK7	Cluster 5	0.25527668369853096	2.6716800693704e-28	5.353512523004407e-24	0.87	0.767	Parkinsonism associated deglycase [Source:HGNC Symbol
DNAJB11	Cluster 5	0.28763661657441775	5.760746688697956e-28	1.1543384214812964e-23	0.474	0.331	DnaJ heat shock protein family (Hsp40) member B11 [Source:HGNC Symbol
PSMD2	Cluster 5	0.2548694626104071	7.360747389457e-28	1.4749465618993938e-23	0.64	0.501	proteasome 26S subunit, non-ATPase 2 [Source:HGNC Symbol
PDCD10	Cluster 5	0.2586947813604088	1.1181423816902562e-27	2.2405337044309353e-23	0.587	0.46	programmed cell death 10 [Source:HGNC Symbol
ELOVL5	Cluster 5	0.2552777922561986	1.832253287588364e-27	3.671469137669564e-23	0.592	0.468	ELOVL fatty acid elongase 5 [Source:HGNC Symbol
PTPN7	Cluster 5	0.25760323554633924	6.855991982869844e-27	1.3738036735274594e-22	0.451	0.329	protein tyrosine phosphatase non-receptor type 7 [Source:HGNC Symbol
YWHAQ	Cluster 5	0.2887410628718736	7.523099150867468e-27	1.5074786078508233e-22	0.686	0.568	tyrosine 3-monooxygenase/tryptophan 5-monooxygenase activation protein theta [Source:HGNC Symbol
SEC13	Cluster 5	0.26895777868808746	7.581997089593354e-27	1.5192805768127163e-22	0.619	0.482	SEC13 homolog, nuclear pore and COPII coat complex component [Source:HGNC Symbol
CD96	Cluster 5	0.2519499757664041	3.0969786890767074e-26	6.205725897171907e-22	0.462	0.329	CD96 molecule [Source:HGNC Symbol
KIF5B	Cluster 5	0.26305250193042706	3.2569120319453817e-26	6.526200329612156e-22	0.567	0.432	kinesin family member 5B [Source:HGNC Symbol
TMEM165	Cluster 5	0.25555894608188867	6.880010095307167e-26	1.3786164228976501e-21	0.418	0.297	transmembrane protein 165 [Source:HGNC Symbol
DNAJC3	Cluster 5	0.25742745544849843	1.4230903569729e-25	2.851588457302297e-21	0.425	0.303	DnaJ heat shock protein family (Hsp40) member C3 [Source:HGNC Symbol
STK17B	Cluster 5	0.30989624173175057	1.4689606133655832e-25	2.943503277061956e-21	0.605	0.496	serine/threonine kinase 17b [Source:HGNC Symbol
CELF2	Cluster 5	0.3152950352029763	3.5399566435285775e-25	7.093365122302564e-21	0.498	0.366	CUGBP Elav-like family member 2 [Source:HGNC Symbol
BSG	Cluster 5	0.2638791741077242	3.9745853487189677e-25	7.964274121763068e-21	0.698	0.573	basigin (Ok blood group) [Source:HGNC Symbol
REXO2	Cluster 5	0.2549474745297948	5.450322203624802e-25	1.0921355631623379e-20	0.467	0.348	RNA exonuclease 2 [Source:HGNC Symbol
TRAPPC4	Cluster 5	0.251917245399935	7.91974237102062e-24	1.586957976305112e-19	0.538	0.412	trafficking protein particle complex 4 [Source:HGNC Symbol
ZFAND5	Cluster 5	0.29307809384743444	3.6566576719550525e-23	7.327210643063535e-19	0.409	0.297	zinc finger AN1-type containing 5 [Source:HGNC Symbol
ARL8B	Cluster 5	0.25166357981245313	5.738535364065745e-22	1.149887716251494e-17	0.469	0.351	ADP ribosylation factor like GTPase 8B [Source:HGNC Symbol
[truncated: 888 more rows]

## Sheet: Supplementary Data 7
Supplementary Data 7: Differentially expressed ADTs between Cluster 1 and 2
To identify differentially expressed ADTs between cluster 1 and 2, the FindMarkers R function was used with ident.1 = "Seurat 1", ident.1 = "Seurat 2", test.use = LR and latent.vars = c("batch", "ptid", "arm", "stimulation", "visit").
avglog2FC: log2 fold-change of the average expression between the two groups. Positive values indicate that the protein is more highly expressed in the first group
FWER: Family wise error rate, adjusted p-value, based on bonferroni correction using all proteins in the dataset
pct.1 & pct.2: Proportion of cells in which the ADT is detected in the first & and second groups, where the two groups are the Cluster 1 versus Cluster 2
ADT	Contrast	avg_log2FC	p_value	FWER	pct.1	pct.2
CD62L	Cluster 1 vs Cluster 2	0.309867	3.00729e-123	3.33809e-121	1	1

## Sheet: Supplementary Data 8
Supplementary Data 8: Differentially expressed genes between Cluster 1 and 2
To identify differentially expressed genes between cluster 1 and 2, the FindMarkers R function was used with ident.1 = "Seurat 1", ident.1 = "Seurat 2", test.use = MAST and latent.vars = c("nCount_RNA", "batch", "ptid", "arm", "stimulation", "visit").
avglog2FC: log2 fold-change of the average expression between the two groups. Positive values indicate that the gene is more highly expressed in the first group
FWER: Family wise error rate, adjusted p-value, based on Bonferroni correction using all genes in the dataset
pct.1 & pct.2: Proportion of cells in which the gene is detected in the first & and second groups, where the two groups are the Cluster 1 versus Cluster 2
Gene	Contrast	avg_log2FC	p_value	FWER	pct.1	pct.2	Description
CXCL10	Cluster 1 vs Cluster 2	1.38471	2.75111e-25	5.51e-21	0.243	0.083	C-X-C motif chemokine ligand 10 [Source:HGNC Symbol;Acc:HGNC:10637]
TNFSF10	Cluster 1 vs Cluster 2	1.36241	2.86606e-69	5.74e-65	0.665	0.376	TNF superfamily member 10 [Source:HGNC Symbol;Acc:HGNC:11925]
SOCS1	Cluster 1 vs Cluster 2	1.27324	5.9491e-91	1.19e-86	0.655	0.306	suppressor of cytokine signaling 1 [Source:HGNC Symbol;Acc:HGNC:19383]
HSPA8	Cluster 1 vs Cluster 2	1.26617	2.93411e-192	5.88e-188	0.968	0.878	heat shock protein family A (Hsp70) member 8 [Source:HGNC Symbol;Acc:HGNC:5241]
LTB	Cluster 1 vs Cluster 2	1.13593	2.11044e-108	4.23e-104	0.951	0.807	lymphotoxin beta [Source:HGNC Symbol;Acc:HGNC:6711]
ACTG1	Cluster 1 vs Cluster 2	1.11929	2.40975e-77	4.83e-73	0.931	0.842	actin gamma 1 [Source:HGNC Symbol;Acc:HGNC:144]
SELL	Cluster 1 vs Cluster 2	1.10653	1.0029e-93	2.01e-89	0.838	0.549	selectin L [Source:HGNC Symbol;Acc:HGNC:10720]
ACTB	Cluster 1 vs Cluster 2	1.08158	5.44733e-94	1.09e-89	0.998	0.992	actin beta [Source:HGNC Symbol;Acc:HGNC:132]
HSP90AA1	Cluster 1 vs Cluster 2	0.996762	6.29661e-74	1.26e-69	0.912	0.846	heat shock protein 90 alpha family class A member 1 [Source:HGNC Symbol;Acc:HGNC:5253]
GIMAP4	Cluster 1 vs Cluster 2	0.984983	5.01136e-73	1e-68	0.752	0.446	GTPase, IMAP family member 4 [Source:HGNC Symbol;Acc:HGNC:21872]
GIMAP7	Cluster 1 vs Cluster 2	0.951126	6.43184e-79	1.29e-74	0.82	0.538	GTPase, IMAP family member 7 [Source:HGNC Symbol;Acc:HGNC:22404]
IFITM3	Cluster 1 vs Cluster 2	0.93854	3.10716e-70	6.23e-66	0.812	0.579	interferon induced transmembrane protein 3 [Source:HGNC Symbol;Acc:HGNC:5414]
MT-CO2	Cluster 1 vs Cluster 2	0.922674	2.85301e-154	5.72e-150	0.986	0.934	mitochondrially encoded cytochrome c oxidase II [Source:HGNC Symbol;Acc:HGNC:7421]
GBP4	Cluster 1 vs Cluster 2	0.8179	3.00124e-60	6.01e-56	0.797	0.576	guanylate binding protein 4 [Source:HGNC Symbol;Acc:HGNC:20480]
SELENOW	Cluster 1 vs Cluster 2	0.786202	1.67045e-54	3.35e-50	0.495	0.199	selenoprotein W [Source:HGNC Symbol;Acc:HGNC:10752]
SATB1	Cluster 1 vs Cluster 2	0.728293	8.01824e-31	1.61e-26	0.515	0.326	SATB homeobox 1 [Source:HGNC Symbol;Acc:HGNC:10541]
SELENOH	Cluster 1 vs Cluster 2	0.721605	6.78742e-60	1.36e-55	0.769	0.519	selenoprotein H [Source:HGNC Symbol;Acc:HGNC:18251]
PPIA	Cluster 1 vs Cluster 2	0.713575	3.9315e-124	7.88e-120	0.985	0.928	peptidylprolyl isomerase A [Source:HGNC Symbol;Acc:HGNC:9253]
IFIT3	Cluster 1 vs Cluster 2	0.706523	1.24668e-40	2.5e-36	0.777	0.603	interferon induced protein with tetratricopeptide repeats 3 [Source:HGNC Symbol;Acc:HGNC:5411]
LTA	Cluster 1 vs Cluster 2	0.70498	1.74955e-09	3.51e-05	0.474	0.341	lymphotoxin alpha [Source:HGNC Symbol;Acc:HGNC:6709]
RSAD2	Cluster 1 vs Cluster 2	0.666571	1.13005e-33	2.26e-29	0.433	0.201	radical S-adenosyl methionine domain containing 2 [Source:HGNC Symbol;Acc:HGNC:30908]
MT-ATP8	Cluster 1 vs Cluster 2	0.652191	4.55822e-33	9.13e-29	0.743	0.582	mitochondrially encoded ATP synthase membrane subunit 8 [Source:HGNC Symbol;Acc:HGNC:7415]
CISH	Cluster 1 vs Cluster 2	0.640106	8.49877e-24	1.7e-19	0.516	0.338	cytokine inducible SH2 containing protein [Source:HGNC Symbol;Acc:HGNC:1984]
CD52	Cluster 1 vs Cluster 2	0.624894	9.6373e-24	1.93e-19	0.459	0.265	CD52 molecule [Source:HGNC Symbol;Acc:HGNC:1804]
TALDO1	Cluster 1 vs Cluster 2	0.623515	4.13978e-23	8.3e-19	0.646	0.474	transaldolase 1 [Source:HGNC Symbol;Acc:HGNC:11559]
PIM1	Cluster 1 vs Cluster 2	0.622246	1.72769e-31	3.46e-27	0.533	0.297	Pim-1 proto-oncogene, serine/threonine kinase [Source:HGNC Symbol;Acc:HGNC:8986]
IFI6	Cluster 1 vs Cluster 2	0.611043	4.94149e-48	9.9e-44	0.89	0.817	interferon alpha inducible protein 6 [Source:HGNC Symbol;Acc:HGNC:4054]
PRDX1	Cluster 1 vs Cluster 2	0.60932	2.16799e-22	4.34e-18	0.702	0.537	peroxiredoxin 1 [Source:HGNC Symbol;Acc:HGNC:9352]
MT-CYB	Cluster 1 vs Cluster 2	0.607996	8.69062e-56	1.74e-51	0.95	0.866	mitochondrially encoded cytochrome b [Source:HGNC Symbol;Acc:HGNC:7427]
FYB1	Cluster 1 vs Cluster 2	0.6075	1.94826e-37	3.9e-33	0.717	0.51	FYN binding protein 1 [Source:HGNC Symbol;Acc:HGNC:4036]
LIMD2	Cluster 1 vs Cluster 2	0.598941	2.79817e-43	5.61e-39	0.837	0.652	LIM domain containing 2 [Source:HGNC Symbol;Acc:HGNC:28142]
CFL1	Cluster 1 vs Cluster 2	0.596256	2.06427e-59	4.14e-55	0.951	0.897	cofilin 1 [Source:HGNC Symbol;Acc:HGNC:1874]
H3F3A	Cluster 1 vs Cluster 2	0.591039	9.23692e-53	1.85e-48	0.884	0.735	H3 histone family member 3A [Source:HGNC Symbol;Acc:HGNC:4764]
TCF7	Cluster 1 vs Cluster 2	0.590446	2.51479e-24	5.04e-20	0.641	0.466	transcription factor 7 [Source:HGNC Symbol;Acc:HGNC:11639]
GBP1	Cluster 1 vs Cluster 2	0.58532	5.97177e-32	1.2e-27	0.808	0.68	guanylate binding protein 1 [Source:HGNC Symbol;Acc:HGNC:4182]
SNHG8	Cluster 1 vs Cluster 2	-0.589028	2.35923e-40	4.73e-36	0.486	0.635	small nucleolar RNA host gene 8 [Source:HGNC Symbol;Acc:HGNC:33098]
STT3A	Cluster 1 vs Cluster 2	-0.589934	1.83441e-60	3.68e-56	0.154	0.353	STT3 oligosaccharyltransferase complex catalytic subunit A [Source:HGNC Symbol;Acc:HGNC:6172]
NANS	Cluster 1 vs Cluster 2	-0.590583	3.65479e-53	7.32e-49	0.157	0.35	N-acetylneuraminate synthase [Source:HGNC Symbol;Acc:HGNC:19237]
SLC2A3	Cluster 1 vs Cluster 2	-0.591305	4.86364e-28	9.75e-24	0.613	0.786	solute carrier family 2 member 3 [Source:HGNC Symbol;Acc:HGNC:11007]
LMAN2	Cluster 1 vs Cluster 2	-0.592637	2.54322e-59	5.1e-55	0.556	0.719	lectin, mannose binding 2 [Source:HGNC Symbol;Acc:HGNC:16986]
DERL2	Cluster 1 vs Cluster 2	-0.594162	1.10485e-49	2.21e-45	0.256	0.46	derlin 2 [Source:HGNC Symbol;Acc:HGNC:17943]
GOLGB1	Cluster 1 vs Cluster 2	-0.599158	5.01061e-40	1e-35	0.233	0.434	golgin B1 [Source:HGNC Symbol;Acc:HGNC:4429]
ARMCX3	Cluster 1 vs Cluster 2	-0.59971	1.66248e-53	3.33e-49	0.199	0.436	armadillo repeat containing X-linked 3 [Source:HGNC Symbol;Acc:HGNC:24065]
ALG2	Cluster 1 vs Cluster 2	-0.609541	5.75486e-55	1.15e-50	0.175	0.407	ALG2 alpha-1,3/1,6-mannosyltransferase [Source:HGNC Symbol;Acc:HGNC:23159]
KRTCAP2	Cluster 1 vs Cluster 2	-0.611864	8.43943e-59	1.69e-54	0.699	0.836	keratinocyte associated protein 2 [Source:HGNC Symbol;Acc:HGNC:28942]
GARS	Cluster 1 vs Cluster 2	-0.613841	1.10521e-47	2.21e-43	0.379	0.59	glycyl-tRNA synthetase [Source:HGNC Symbol;Acc:HGNC:4162]
FKBP11	Cluster 1 vs Cluster 2	-0.614159	1.46488e-50	2.94e-46	0.365	0.522	FKBP prolyl isomerase 11 [Source:HGNC Symbol;Acc:HGNC:18624]
SARS	Cluster 1 vs Cluster 2	-0.615793	3.69339e-51	7.4e-47	0.475	0.676	seryl-tRNA synthetase [Source:HGNC Symbol;Acc:HGNC:10537]
EIF1	Cluster 1 vs Cluster 2	-0.618987	1.58283e-80	3.17e-76	0.978	0.988	eukaryotic translation initiation factor 1 [Source:HGNC Symbol;Acc:HGNC:3249]
UFM1	Cluster 1 vs Cluster 2	-0.620646	6.23304e-53	1.25e-48	0.323	0.529	ubiquitin fold modifier 1 [Source:HGNC Symbol;Acc:HGNC:20597]
SLC43A3	Cluster 1 vs Cluster 2	-0.633471	1.08654e-42	2.18e-38	0.208	0.41	solute carrier family 43 member 3 [Source:HGNC Symbol;Acc:HGNC:17466]
USO1	Cluster 1 vs Cluster 2	-0.633669	8.93342e-56	1.79e-51	0.268	0.48	USO1 vesicle transport factor [Source:HGNC Symbol;Acc:HGNC:30904]
PPP1R15A	Cluster 1 vs Cluster 2	-0.633886	2.50216e-43	5.01e-39	0.141	0.33	protein phosphatase 1 regulatory subunit 15A [Source:HGNC Symbol;Acc:HGNC:14375]
GORASP2	Cluster 1 vs Cluster 2	-0.634935	3.70905e-57	7.43e-53	0.343	0.554	golgi reassembly stacking protein 2 [Source:HGNC Symbol;Acc:HGNC:17500]
CISD2	Cluster 1 vs Cluster 2	-0.63649	1.43118e-56	2.87e-52	0.345	0.57	CDGSH iron sulfur domain 2 [Source:HGNC Symbol;Acc:HGNC:24212]
ERLEC1	Cluster 1 vs Cluster 2	-0.642721	1.31426e-55	2.63e-51	0.235	0.469	endoplasmic reticulum lectin 1 [Source:HGNC Symbol;Acc:HGNC:25222]
RPL22L1	Cluster 1 vs Cluster 2	-0.647562	2.25115e-40	4.51e-36	0.5	0.608	ribosomal protein L22 like 1 [Source:HGNC Symbol;Acc:HGNC:27610]
MTHFD2	Cluster 1 vs Cluster 2	-0.648707	1.78002e-48	3.57e-44	0.394	0.611	methylenetetrahydrofolate dehydrogenase (NADP+ dependent) 2, methenyltetrahydrofolate cyclohydrolase [Source:HGNC Symbol;Acc:HGNC:7434]
MLEC	Cluster 1 vs Cluster 2	-0.657934	3.10019e-62	6.21e-58	0.248	0.48	malectin [Source:HGNC Symbol;Acc:HGNC:28973]
FAM162A	Cluster 1 vs Cluster 2	-0.66917	6.49462e-50	1.3e-45	0.687	0.861	family with sequence similarity 162 member A [Source:HGNC Symbol;Acc:HGNC:17865]
ARF1	Cluster 1 vs Cluster 2	-0.675373	5.96344e-88	1.19e-83	0.689	0.836	ADP ribosylation factor 1 [Source:HGNC Symbol;Acc:HGNC:652]
SSR2	Cluster 1 vs Cluster 2	-0.689681	5.67532e-86	1.14e-81	0.768	0.89	signal sequence receptor subunit 2 [Source:HGNC Symbol;Acc:HGNC:11324]
SHMT2	Cluster 1 vs Cluster 2	-0.702585	2.15346e-64	4.32e-60	0.294	0.534	serine hydroxymethyltransferase 2 [Source:HGNC Symbol;Acc:HGNC:10852]
SEC24D	Cluster 1 vs Cluster 2	-0.703331	9.71446e-90	1.95e-85	0.083	0.32	SEC24 homolog D, COPII coat complex component [Source:HGNC Symbol;Acc:HGNC:10706]
TMED10	Cluster 1 vs Cluster 2	-0.710219	1.07868e-77	2.16e-73	0.451	0.655	transmembrane p24 trafficking protein 10 [Source:HGNC Symbol;Acc:HGNC:16998]
FKBP2	Cluster 1 vs Cluster 2	-0.710548	3.16137e-73	6.33e-69	0.601	0.801	FKBP prolyl isomerase 2 [Source:HGNC Symbol;Acc:HGNC:3718]
SURF4	Cluster 1 vs Cluster 2	-0.713515	1.57501e-73	3.16e-69	0.365	0.603	surfeit 4 [Source:HGNC Symbol;Acc:HGNC:11476]
TNFRSF4	Cluster 1 vs Cluster 2	-0.72073	4.76349e-15	9.55e-11	0.302	0.389	TNF receptor superfamily member 4 [Source:HGNC Symbol;Acc:HGNC:11918]
RPN2	Cluster 1 vs Cluster 2	-0.723727	6.88187e-84	1.38e-79	0.524	0.738	ribophorin II [Source:HGNC Symbol;Acc:HGNC:10382]
P4HA1	Cluster 1 vs Cluster 2	-0.736892	1.2115e-56	2.43e-52	0.457	0.718	prolyl 4-hydroxylase subunit alpha 1 [Source:HGNC Symbol;Acc:HGNC:8546]
SRPRA	Cluster 1 vs Cluster 2	-0.741617	2.29808e-82	4.6e-78	0.467	0.67	SRP receptor subunit alpha [Source:HGNC Symbol;Acc:HGNC:11307]
BNIP3	Cluster 1 vs Cluster 2	-0.746335	4.17809e-53	8.37e-49	0.62	0.828	BCL2 interacting protein 3 [Source:HGNC Symbol;Acc:HGNC:1084]
FTH1	Cluster 1 vs Cluster 2	-0.749038	1.18289e-53	2.37e-49	0.996	1	ferritin heavy chain 1 [Source:HGNC Symbol;Acc:HGNC:3976]
AARS	Cluster 1 vs Cluster 2	-0.75006	9.3644e-72	1.88e-67	0.275	0.551	alanyl-tRNA synthetase [Source:HGNC Symbol;Acc:HGNC:20]
GMPPB	Cluster 1 vs Cluster 2	-0.751585	6.96636e-90	1.4e-85	0.136	0.395	GDP-mannose pyrophosphorylase B [Source:HGNC Symbol;Acc:HGNC:22932]
SSR1	Cluster 1 vs Cluster 2	-0.758768	6.0694e-87	1.22e-82	0.39	0.627	signal sequence receptor subunit 1 [Source:HGNC Symbol;Acc:HGNC:11323]
DNAJB11	Cluster 1 vs Cluster 2	-0.781894	4.93127e-85	9.88e-81	0.238	0.516	DnaJ heat shock protein family (Hsp40) member B11 [Source:HGNC Symbol;Acc:HGNC:14889]
ARFGAP3	Cluster 1 vs Cluster 2	-0.791147	1.77453e-85	3.56e-81	0.232	0.522	ADP ribosylation factor GTPase activating protein 3 [Source:HGNC Symbol;Acc:HGNC:661]
PLPP5	Cluster 1 vs Cluster 2	-0.792744	2.47057e-100	4.95e-96	0.115	0.389	phospholipid phosphatase 5 [Source:HGNC Symbol;Acc:HGNC:25026]
SRPRB	Cluster 1 vs Cluster 2	-0.796173	5.08828e-85	1.02e-80	0.265	0.498	SRP receptor subunit beta [Source:HGNC Symbol;Acc:HGNC:24085]
TCEA1	Cluster 1 vs Cluster 2	-0.796656	1.64996e-79	3.31e-75	0.699	0.792	transcription elongation factor A1 [Source:HGNC Symbol;Acc:HGNC:11612]
RPN1	Cluster 1 vs Cluster 2	-0.803687	1.31441e-105	2.63e-101	0.534	0.766	ribophorin I [Source:HGNC Symbol;Acc:HGNC:10381]
LGALS3	Cluster 1 vs Cluster 2	-0.807007	2.73409e-39	5.48e-35	0.055	0.157	galectin 3 [Source:HGNC Symbol;Acc:HGNC:6563]
TAF1D	Cluster 1 vs Cluster 2	-0.809739	5.20236e-75	1.04e-70	0.546	0.733	TATA-box binding protein associated factor, RNA polymerase I subunit D [Source:HGNC Symbol;Acc:HGNC:28759]
TRIB3	Cluster 1 vs Cluster 2	-0.811984	1.01631e-109	2.04e-105	0.036	0.267	tribbles pseudokinase 3 [Source:HGNC Symbol;Acc:HGNC:16228]
XBP1	Cluster 1 vs Cluster 2	-0.822266	1.60876e-84	3.22e-80	0.486	0.772	X-box binding protein 1 [Source:HGNC Symbol;Acc:HGNC:12801]
SEC61B	Cluster 1 vs Cluster 2	-0.82436	3.78444e-127	7.58e-123	0.77	0.917	SEC61 translocon beta subunit [Source:HGNC Symbol;Acc:HGNC:16993]
PSAT1	Cluster 1 vs Cluster 2	-0.825599	2.21643e-82	4.44e-78	0.19	0.496	phosphoserine aminotransferase 1 [Source:HGNC Symbol;Acc:HGNC:19129]
GPI	Cluster 1 vs Cluster 2	-0.840666	6.73399e-82	1.35e-77	0.766	0.925	glucose-6-phosphate isomerase [Source:HGNC Symbol;Acc:HGNC:4458]
SSR4	Cluster 1 vs Cluster 2	-0.843319	1.57432e-157	3.15e-153	0.869	0.953	signal sequence receptor subunit 4 [Source:HGNC Symbol;Acc:HGNC:11326]
MTDH	Cluster 1 vs Cluster 2	-0.87547	4.27217e-113	8.56e-109	0.574	0.801	metadherin [Source:HGNC Symbol;Acc:HGNC:29608]
KDELR2	Cluster 1 vs Cluster 2	-0.883353	4.37116e-113	8.76e-109	0.404	0.686	KDEL endoplasmic reticulum protein retention receptor 2 [Source:HGNC Symbol;Acc:HGNC:6305]
TMEM258	Cluster 1 vs Cluster 2	-0.901731	1.79919e-147	3.61e-143	0.721	0.91	transmembrane protein 258 [Source:HGNC Symbol;Acc:HGNC:1164]
SLC3A2	Cluster 1 vs Cluster 2	-0.902997	7.38088e-70	1.48e-65	0.542	0.729	solute carrier family 3 member 2 [Source:HGNC Symbol;Acc:HGNC:11026]
CANX	Cluster 1 vs Cluster 2	-0.915675	2.44106e-132	4.89e-128	0.552	0.819	calnexin [Source:HGNC Symbol;Acc:HGNC:1473]
ARF4	Cluster 1 vs Cluster 2	-0.915964	2.533e-126	5.08e-122	0.384	0.647	ADP ribosylation factor 4 [Source:HGNC Symbol;Acc:HGNC:655]
SNHG12	Cluster 1 vs Cluster 2	-0.918477	2.7497e-83	5.51e-79	0.239	0.471	small nucleolar RNA host gene 12 [Source:HGNC Symbol;Acc:HGNC:30062]
SEC61G	Cluster 1 vs Cluster 2	-0.919885	4.12324e-139	8.26e-135	0.691	0.872	SEC61 translocon gamma subunit [Source:HGNC Symbol;Acc:HGNC:18277]
ZFAS1	Cluster 1 vs Cluster 2	-0.921984	3.31525e-105	6.64e-101	0.71	0.855	ZNFX1 antisense RNA 1 [Source:HGNC Symbol;Acc:HGNC:33101]
CRELD2	Cluster 1 vs Cluster 2	-0.939902	1.0982e-120	2.2e-116	0.229	0.551	cysteine rich with EGF like domains 2 [Source:HGNC Symbol;Acc:HGNC:28150]
SERP1	Cluster 1 vs Cluster 2	-0.945881	2.79665e-173	5.6e-169	0.828	0.94	stress associated endoplasmic reticulum protein 1 [Source:HGNC Symbol;Acc:HGNC:10759]
HM13	Cluster 1 vs Cluster 2	-0.957479	1.70555e-126	3.42e-122	0.579	0.821	histocompatibility minor 13 [Source:HGNC Symbol;Acc:HGNC:16435]
TMED2	Cluster 1 vs Cluster 2	-0.962646	8.05018e-161	1.61e-156	0.508	0.774	transmembrane p24 trafficking protein 2 [Source:HGNC Symbol;Acc:HGNC:16996]
SEC61A1	Cluster 1 vs Cluster 2	-0.965901	2.83666e-132	5.68e-128	0.209	0.548	SEC61 translocon alpha 1 subunit [Source:HGNC Symbol;Acc:HGNC:18276]
SSR3	Cluster 1 vs Cluster 2	-0.985489	2.9097e-144	5.83e-140	0.474	0.751	signal sequence receptor subunit 3 [Source:HGNC Symbol;Acc:HGNC:11325]
OSTC	Cluster 1 vs Cluster 2	-1.00812	1.00593e-166	2.02e-162	0.552	0.834	oligosaccharyltransferase complex non-catalytic subunit [Source:HGNC Symbol;Acc:HGNC:24448]
MYDGF	Cluster 1 vs Cluster 2	-1.01968	6.21965e-166	1.25e-161	0.489	0.775	myeloid derived growth factor [Source:HGNC Symbol;Acc:HGNC:16948]
NUCB2	Cluster 1 vs Cluster 2	-1.01972	1.80033e-125	3.61e-121	0.45	0.745	nucleobindin 2 [Source:HGNC Symbol;Acc:HGNC:8044]
PPIB	Cluster 1 vs Cluster 2	-1.02581	2.32855e-242	4.67e-238	0.867	0.977	peptidylprolyl isomerase B [Source:HGNC Symbol;Acc:HGNC:9255]
HYOU1	Cluster 1 vs Cluster 2	-1.0313	1.25778e-146	2.52e-142	0.12	0.463	hypoxia up-regulated 1 [Source:HGNC Symbol;Acc:HGNC:16931]
TMED9	Cluster 1 vs Cluster 2	-1.03662	3.23365e-177	6.48e-173	0.527	0.792	transmembrane p24 trafficking protein 9 [Source:HGNC Symbol;Acc:HGNC:24878]
LMAN1	Cluster 1 vs Cluster 2	-1.0407	2.81627e-163	5.64e-159	0.589	0.813	lectin, mannose binding 1 [Source:HGNC Symbol;Acc:HGNC:6631]
SELENOS	Cluster 1 vs Cluster 2	-1.06279	6.04608e-143	1.21e-138	0.269	0.612	selenoprotein S [Source:HGNC Symbol;Acc:HGNC:30396]
CALR	Cluster 1 vs Cluster 2	-1.08833	2.49255e-223	4.99e-219	0.831	0.964	calreticulin [Source:HGNC Symbol;Acc:HGNC:1455]
PDIA3	Cluster 1 vs Cluster 2	-1.11081	6.10285e-256	1.22e-251	0.858	0.979	protein disulfide isomerase family A member 3 [Source:HGNC Symbol;Acc:HGNC:4606]
SPCS2	Cluster 1 vs Cluster 2	-1.12219	2.16127e-203	4.33e-199	0.585	0.884	signal peptidase complex subunit 2 [Source:HGNC Symbol;Acc:HGNC:28962]
DNAJC3	Cluster 1 vs Cluster 2	-1.13617	7.32684e-180	1.47e-175	0.22	0.614	DnaJ heat shock protein family (Hsp40) member C3 [Source:HGNC Symbol;Acc:HGNC:9439]
SELENOK	Cluster 1 vs Cluster 2	-1.16029	2.72118e-196	5.45e-192	0.536	0.813	selenoprotein K [Source:HGNC Symbol;Acc:HGNC:30394]
MANF	Cluster 1 vs Cluster 2	-1.20395	5.9459e-203	1.19e-198	0.374	0.765	mesencephalic astrocyte derived neurotrophic factor [Source:HGNC Symbol;Acc:HGNC:15461]
TRAM1	Cluster 1 vs Cluster 2	-1.24362	1.26042e-262	2.53e-258	0.553	0.869	translocation associated membrane protein 1 [Source:HGNC Symbol;Acc:HGNC:20568]
DNAJB9	Cluster 1 vs Cluster 2	-1.32935	3.90981e-243	7.83e-239	0.15	0.624	DnaJ heat shock protein family (Hsp40) member B9 [Source:HGNC Symbol;Acc:HGNC:6968]
DDIT3	Cluster 1 vs Cluster 2	-1.37009	1.39795e-180	2.8e-176	0.191	0.618	DNA damage inducible transcript 3 [Source:HGNC Symbol;Acc:HGNC:2726]
HILPDA	Cluster 1 vs Cluster 2	-1.39198	3.15807e-142	6.33e-138	0.47	0.881	hypoxia inducible lipid droplet associated [Source:HGNC Symbol;Acc:HGNC:28859]
P4HB	Cluster 1 vs Cluster 2	-1.41708	7.13E-316	1.42E-311	0.627	0.92	prolyl 4-hydroxylase subunit beta [Source:HGNC Symbol;Acc:HGNC:8548]
PDIA6	Cluster 1 vs Cluster 2	-1.50235	0	0	0.552	0.917	protein disulfide isomerase family A member 6 [Source:HGNC Symbol;Acc:HGNC:30168]
SEC11C	Cluster 1 vs Cluster 2	-1.55627	0	0	0.468	0.833	SEC11 homolog C, signal peptidase complex subunit [Source:HGNC Symbol;Acc:HGNC:23400]
CDK2AP2	Cluster 1 vs Cluster 2	-1.59338	0	0	0.585	0.935	cyclin dependent kinase 2 associated protein 2 [Source:HGNC Symbol;Acc:HGNC:30833]
PDIA4	Cluster 1 vs Cluster 2	-1.73559	0	0	0.345	0.863	protein disulfide isomerase family A member 4 [Source:HGNC Symbol;Acc:HGNC:30167]
SDF2L1	Cluster 1 vs Cluster 2	-1.76311	0	0	0.335	0.849	stromal cell derived factor 2 like 1 [Source:HGNC Symbol;Acc:HGNC:10676]
HSP90B1	Cluster 1 vs Cluster 2	-1.77839	0	0	0.764	0.997	heat shock protein 90 beta family member 1 [Source:HGNC Symbol;Acc:HGNC:12028]
HERPUD1	Cluster 1 vs Cluster 2	-2.0329	0	0	0.427	0.92	homocysteine inducible ER protein with ubiquitin like domain 1 [Source:HGNC Symbol;Acc:HGNC:13744]
HSPA5	Cluster 1 vs Cluster 2	-2.45455	0	0	0.702	0.994	heat shock protein family A (Hsp70) member 5 [Source:HGNC Symbol;Acc:HGNC:5238]

## Sheet: Supplementary Data 9
	Supplementary Data 9: Gene markers for each EM CD4+ T cluster
	To identify gene cluster markers, the FindAllMarkers R function was used with test.use = MAST, latent.vars = c("nCount_RNA", "batch", "ptid", "arm", "stimulation", "visit"), and max.cells.per.ident = 5000.
	avglog2FC: log2 fold-change of the average expression between the two groups. Positive values indicate that the gene is more highly expressed in the first group
	FWER: Family wise error rate, adjusted p-value, based on Bonferroni correction using all genes in the dataset
	pct.1 & pct.2: Proportion of cells in which the gene is detected in the first & and second groups, where the two groups are the cluster versus all other clusters combined
p_val	Gene	Cluster 4	avg_log2FC	p_value	FWER	pct.1	pct.2	Description
0	NACA	Cluster 4	0.474019	0	0	1	0.993	nascent polypeptide associated complex subunit alpha [Source:HGNC Symbol;Acc:HGNC:7629]
0	EEF1B2	Cluster 4	0.603611	0	0	0.992	0.966	eukaryotic translation elongation factor 1 beta 2 [Source:HGNC Symbol;Acc:HGNC:3208]
0	LSM7	Cluster 4	0.72026	0	0	0.894	0.666	LSM7 homolog, U6 small nuclear RNA and mRNA degradation associated [Source:HGNC Symbol;Acc:HGNC:20470]
0	TOMM22	Cluster 4	0.737615	0	0	0.874	0.626	translocase of outer mitochondrial membrane 22 [Source:HGNC Symbol;Acc:HGNC:18002]
0	TUFM	Cluster 4	0.751146	0	0	0.877	0.665	Tu translation elongation factor, mitochondrial [Source:HGNC Symbol;Acc:HGNC:12420]
0	PFDN2	Cluster 4	0.75183	0	0	0.9	0.646	prefoldin subunit 2 [Source:HGNC Symbol;Acc:HGNC:8867]
0	PTMA	Cluster 4	0.774199	0	0	0.999	0.996	prothymosin alpha [Source:HGNC Symbol;Acc:HGNC:9623]
0	ANP32B	Cluster 4	0.777725	0	0	0.929	0.743	acidic nuclear phosphoprotein 32 family member B [Source:HGNC Symbol;Acc:HGNC:16677]
0	TOMM5	Cluster 4	0.794078	0	0	0.812	0.488	translocase of outer mitochondrial membrane 5 [Source:HGNC Symbol;Acc:HGNC:31369]
0	POLR1C	Cluster 4	0.803477	0	0	0.593	0.165	RNA polymerase I and III subunit C [Source:HGNC Symbol;Acc:HGNC:20194]
0	CCT5	Cluster 4	0.805736	0	0	0.892	0.702	chaperonin containing TCP1 subunit 5 [Source:HGNC Symbol;Acc:HGNC:1618]
0	IMP4	Cluster 4	0.810487	0	0	0.757	0.341	IMP U3 small nucleolar ribonucleoprotein 4 [Source:HGNC Symbol;Acc:HGNC:30856]
0	ILF2	Cluster 4	0.815678	0	0	0.933	0.721	interleukin enhancer binding factor 2 [Source:HGNC Symbol;Acc:HGNC:6037]
0	SYNCRIP	Cluster 4	0.818795	0	0	0.815	0.464	synaptotagmin binding cytoplasmic RNA interacting protein [Source:HGNC Symbol;Acc:HGNC:16918]
0	BRIX1	Cluster 4	0.830737	0	0	0.714	0.301	biogenesis of ribosomes BRX1 [Source:HGNC Symbol;Acc:HGNC:24170]
0	FBL	Cluster 4	0.833818	0	0	0.884	0.6	fibrillarin [Source:HGNC Symbol;Acc:HGNC:3599]
0	PHB	Cluster 4	0.836459	0	0	0.858	0.639	prohibitin [Source:HGNC Symbol;Acc:HGNC:8912]
0	BZW2	Cluster 4	0.837891	0	0	0.597	0.151	basic leucine zipper and W2 domains 2 [Source:HGNC Symbol;Acc:HGNC:18808]
0	IFRD2	Cluster 4	0.839159	0	0	0.633	0.191	interferon related developmental regulator 2 [Source:HGNC Symbol;Acc:HGNC:5457]
0	ABCE1	Cluster 4	0.847572	0	0	0.739	0.301	ATP binding cassette subfamily E member 1 [Source:HGNC Symbol;Acc:HGNC:69]
0	DKC1	Cluster 4	0.85691	0	0	0.677	0.255	dyskerin pseudouridine synthase 1 [Source:HGNC Symbol;Acc:HGNC:2890]
0	PHB2	Cluster 4	0.870331	0	0	0.86	0.597	prohibitin 2 [Source:HGNC Symbol;Acc:HGNC:30306]
0	GTPBP4	Cluster 4	0.871548	0	0	0.765	0.349	GTP binding protein 4 [Source:HGNC Symbol;Acc:HGNC:21535]
0	NPM3	Cluster 4	0.871586	0	0	0.548	0.094	nucleophosmin/nucleoplasmin 3 [Source:HGNC Symbol;Acc:HGNC:7931]
0	NOP56	Cluster 4	0.871888	0	0	0.733	0.329	NOP56 ribonucleoprotein [Source:HGNC Symbol;Acc:HGNC:15911]
0	WDR43	Cluster 4	0.885061	0	0	0.68	0.23	WD repeat domain 43 [Source:HGNC Symbol;Acc:HGNC:28945]
0	TRAP1	Cluster 4	0.885743	0	0	0.62	0.165	TNF receptor associated protein 1 [Source:HGNC Symbol;Acc:HGNC:16264]
0	LYAR	Cluster 4	0.896393	0	0	0.663	0.21	Ly1 antibody reactive [Source:HGNC Symbol;Acc:HGNC:26021]
0	NIFK	Cluster 4	0.909269	0	0	0.829	0.439	nucleolar protein interacting with the FHA domain of MKI67 [Source:HGNC Symbol;Acc:HGNC:17838]
0	RSL1D1	Cluster 4	0.916756	0	0	0.916	0.641	ribosomal L1 domain containing 1 [Source:HGNC Symbol;Acc:HGNC:24534]
0	NOP58	Cluster 4	0.91946	0	0	0.916	0.638	NOP58 ribonucleoprotein [Source:HGNC Symbol;Acc:HGNC:29926]
0	CDK4	Cluster 4	0.926785	0	0	0.706	0.271	cyclin dependent kinase 4 [Source:HGNC Symbol;Acc:HGNC:1773]
0	HSPA9	Cluster 4	0.93092	0	0	0.907	0.63	heat shock protein family A (Hsp70) member 9 [Source:HGNC Symbol;Acc:HGNC:5244]
0	PUM3	Cluster 4	0.935715	0	0	0.749	0.303	pumilio RNA binding family member 3 [Source:HGNC Symbol;Acc:HGNC:29676]
0	CYCS	Cluster 4	0.940395	0	0	0.93	0.734	cytochrome c, somatic [Source:HGNC Symbol;Acc:HGNC:19986]
0	TIMM13	Cluster 4	0.940402	0	0	0.733	0.303	translocase of inner mitochondrial membrane 13 [Source:HGNC Symbol;Acc:HGNC:11816]
0	YBX1	Cluster 4	0.944919	0	0	0.977	0.942	Y-box binding protein 1 [Source:HGNC Symbol;Acc:HGNC:8014]
0	GPATCH4	Cluster 4	0.948767	0	0	0.666	0.195	G-patch domain containing 4 [Source:HGNC Symbol;Acc:HGNC:25982]
0	CCT2	Cluster 4	0.953863	0	0	0.927	0.703	chaperonin containing TCP1 subunit 2 [Source:HGNC Symbol;Acc:HGNC:1615]
0	RAN	Cluster 4	0.957068	0	0	0.984	0.947	RAN, member RAS oncogene family [Source:HGNC Symbol;Acc:HGNC:9846]
0	PRMT1	Cluster 4	0.965134	0	0	0.918	0.712	protein arginine methyltransferase 1 [Source:HGNC Symbol;Acc:HGNC:5187]
0	TOMM40	Cluster 4	0.993033	0	0	0.761	0.344	translocase of outer mitochondrial membrane 40 [Source:HGNC Symbol;Acc:HGNC:18001]
0	SERBP1	Cluster 4	1.00313	0	0	0.959	0.846	SERPINE1 mRNA binding protein 1 [Source:HGNC Symbol;Acc:HGNC:17860]
0	FKBP4	Cluster 4	1.01807	0	0	0.829	0.528	FKBP prolyl isomerase 4 [Source:HGNC Symbol;Acc:HGNC:3720]
0	IMPDH2	Cluster 4	1.04157	0	0	0.831	0.438	inosine monophosphate dehydrogenase 2 [Source:HGNC Symbol;Acc:HGNC:6053]
0	PAICS	Cluster 4	1.06564	0	0	0.783	0.327	phosphoribosylaminoimidazole carboxylase and phosphoribosylaminoimidazolesuccinocarboxamide synthase [Source:HGNC Symbol;Acc:HGNC:8587]
0	ODC1	Cluster 4	1.11154	0	0	0.653	0.151	ornithine decarboxylase 1 [Source:HGNC Symbol;Acc:HGNC:8109]
0	NHP2	Cluster 4	1.11512	0	0	0.883	0.557	NHP2 ribonucleoprotein [Source:HGNC Symbol;Acc:HGNC:14377]
0	PPA1	Cluster 4	1.1162	0	0	0.884	0.618	pyrophosphatase (inorganic) 1 [Source:HGNC Symbol;Acc:HGNC:9226]
0	EBNA1BP2	Cluster 4	1.12454	0	0	0.728	0.254	EBNA1 binding protein 2 [Source:HGNC Symbol;Acc:HGNC:15531]
0	RANBP1	Cluster 4	1.13776	0	0	0.856	0.496	RAN binding protein 1 [Source:HGNC Symbol;Acc:HGNC:9847]
0	MRTO4	Cluster 4	1.14234	0	0	0.737	0.222	MRT4 homolog, ribosome maturation factor [Source:HGNC Symbol;Acc:HGNC:18477]
0	NOP16	Cluster 4	1.15672	0	0	0.752	0.252	NOP16 nucleolar protein [Source:HGNC Symbol;Acc:HGNC:26934]
0	HMGA1	Cluster 4	1.1785	0	0	0.69	0.219	high mobility group AT-hook 1 [Source:HGNC Symbol;Acc:HGNC:5010]
0	HSP90AB1	Cluster 4	1.18227	0	0	0.998	0.989	heat shock protein 90 alpha family class B member 1 [Source:HGNC Symbol;Acc:HGNC:5258]
0	DDX21	Cluster 4	1.24385	0	0	0.948	0.633	DExD-box helicase 21 [Source:HGNC Symbol;Acc:HGNC:2744]
0	PIM3	Cluster 4	1.24922	0	0	0.815	0.509	Pim-3 proto-oncogene, serine/threonine kinase [Source:HGNC Symbol;Acc:HGNC:19310]
0	SNHG15	Cluster 4	1.27302	0	0	0.751	0.273	small nucleolar RNA host gene 15 [Source:HGNC Symbol;Acc:HGNC:27797]
0	HSPE1	Cluster 4	1.27339	0	0	0.921	0.707	heat shock protein family E (Hsp10) member 1 [Source:HGNC Symbol;Acc:HGNC:5269]
0	NOLC1	Cluster 4	1.31991	0	0	0.842	0.341	nucleolar and coiled-body phosphoprotein 1 [Source:HGNC Symbol;Acc:HGNC:15608]
0	NCL	Cluster 4	1.34034	0	0	0.988	0.93	nucleolin [Source:HGNC Symbol;Acc:HGNC:7667]
0	NPM1	Cluster 4	1.46537	0	0	0.996	0.972	nucleophosmin 1 [Source:HGNC Symbol;Acc:HGNC:7910]
0	C1QBP	Cluster 4	1.47264	0	0	0.93	0.63	complement C1q binding protein [Source:HGNC Symbol;Acc:HGNC:1243]
0	NR4A1	Cluster 4	1.58708	0	0	0.258	0.013	nuclear receptor subfamily 4 group A member 1 [Source:HGNC Symbol;Acc:HGNC:7980]
0	REL	Cluster 4	1.62834	0	0	0.665	0.251	REL proto-oncogene, NF-kB subunit [Source:HGNC Symbol;Acc:HGNC:9954]
0	HSPD1	Cluster 4	1.73216	0	0	0.947	0.835	heat shock protein family D (Hsp60) member 1 [Source:HGNC Symbol;Acc:HGNC:5261]
0	MYC	Cluster 4	1.97298	0	0	0.643	0.137	MYC proto-oncogene, bHLH transcription factor [Source:HGNC Symbol;Acc:HGNC:7553]
0	MIR155HG	Cluster 4	2.0112	0	0	0.943	0.564	MIR155 host gene [Source:HGNC Symbol;Acc:HGNC:35460]
0	DUSP2	Cluster 4	2.16319	0	0	0.743	0.247	dual specificity phosphatase 2 [Source:HGNC Symbol;Acc:HGNC:3068]
0	FABP5	Cluster 4	2.34427	0	0	0.708	0.125	fatty acid binding protein 5 [Source:HGNC Symbol;Acc:HGNC:3560]
5.4e-323	CCT6A	Cluster 4	0.802942	5.40E-323	1.09E-318	0.901	0.768	chaperonin containing TCP1 subunit 6A [Source:HGNC Symbol;Acc:HGNC:1620]
1.2194e-320	PYCR1	Cluster 4	0.750395	1.21E-320	2.44E-316	0.426	0.044	pyrroline-5-carboxylate reductase 1 [Source:HGNC Symbol;Acc:HGNC:9721]
1.87725e-319	CCT7	Cluster 4	0.696647	1.87E-319	3.76E-315	0.903	0.757	chaperonin containing TCP1 subunit 7 [Source:HGNC Symbol;Acc:HGNC:1622]
2.17889215e-316	CNBP	Cluster 4	0.57331	2.18E-316	4.37E-312	0.954	0.851	CCHC-type zinc finger nucleic acid binding protein [Source:HGNC Symbol;Acc:HGNC:13164]
1.7111379878694e-311	RGCC	Cluster 4	1.18168	1.71E-311	3.42878e-307	0.455	0.186	regulator of cell cycle [Source:HGNC Symbol;Acc:HGNC:20369]
2.4323345688104e-311	BTF3	Cluster 4	0.561386	2.43E-311	4.87391e-307	0.993	0.972	basic transcription factor 3 [Source:HGNC Symbol;Acc:HGNC:1125]
7.0840994305206e-311	POLD2	Cluster 4	0.836113	7.08E-311	1.41951e-306	0.678	0.243	DNA polymerase delta 2, accessory subunit [Source:HGNC Symbol;Acc:HGNC:9176]
1.07103e-306	WDR74	Cluster 4	0.774956	1.07103e-306	2.14613e-302	0.661	0.231	WD repeat domain 74 [Source:HGNC Symbol;Acc:HGNC:25529]
5.27785e-306	DCTPP1	Cluster 4	0.797954	5.27785e-306	1.05758e-301	0.749	0.383	dCTP pyrophosphatase 1 [Source:HGNC Symbol;Acc:HGNC:28777]
3.5022e-305	CCT8	Cluster 4	0.725633	3.5022e-305	7.0177e-301	0.925	0.782	chaperonin containing TCP1 subunit 8 [Source:HGNC Symbol;Acc:HGNC:1623]
1.26241e-304	SNU13	Cluster 4	0.67449	1.26241e-304	2.52963e-300	0.93	0.762	small nuclear ribonucleoprotein 13 [Source:HGNC Symbol;Acc:HGNC:7819]
4.51321e-300	PABPC1	Cluster 4	0.581979	4.51321e-300	9.04357e-296	0.99	0.942	poly(A) binding protein cytoplasmic 1 [Source:HGNC Symbol;Acc:HGNC:8554]
2.29221e-297	APRT	Cluster 4	0.725637	2.29221e-297	4.59314e-293	0.915	0.757	adenine phosphoribosyltransferase [Source:HGNC Symbol;Acc:HGNC:626]
2.78715e-296	SLC25A5	Cluster 4	0.723732	2.78715e-296	5.5849e-292	0.906	0.759	solute carrier family 25 member 5 [Source:HGNC Symbol;Acc:HGNC:10991]
4.66261e-295	TNF	Cluster 4	1.79446	4.66261e-295	9.34295e-291	0.578	0.542	tumor necrosis factor [Source:HGNC Symbol;Acc:HGNC:11892]
1.11646e-292	PNO1	Cluster 4	0.757665	1.11646e-292	2.23717e-288	0.653	0.222	partner of NOB1 homolog [Source:HGNC Symbol;Acc:HGNC:32790]
1.97235e-290	NFKBID	Cluster 4	1.12976	1.97235e-290	3.9522e-286	0.268	0.04	NFKB inhibitor delta [Source:HGNC Symbol;Acc:HGNC:15671]
2.16549e-288	SRM	Cluster 4	0.842951	2.16549e-288	4.33922e-284	0.52	0.093	spermidine synthase [Source:HGNC Symbol;Acc:HGNC:11296]
1.5127e-287	LDHB	Cluster 4	0.74124	1.5127e-287	3.03116e-283	0.961	0.895	lactate dehydrogenase B [Source:HGNC Symbol;Acc:HGNC:6541]
4.02808e-286	CCT3	Cluster 4	0.732882	4.02808e-286	8.07147e-282	0.88	0.744	chaperonin containing TCP1 subunit 3 [Source:HGNC Symbol;Acc:HGNC:1616]
9.3675e-286	NUDC	Cluster 4	0.676254	9.3675e-286	1.87706e-281	0.848	0.603	nuclear distribution C, dynein complex regulator [Source:HGNC Symbol;Acc:HGNC:8045]
9.42856e-281	CCT4	Cluster 4	0.682929	9.42856e-281	1.8893e-276	0.918	0.751	chaperonin containing TCP1 subunit 4 [Source:HGNC Symbol;Acc:HGNC:1617]
2.61146e-280	PA2G4	Cluster 4	0.705005	2.61146e-280	5.23284e-276	0.934	0.826	proliferation-associated 2G4 [Source:HGNC Symbol;Acc:HGNC:8550]
1.39528e-277	PAK1IP1	Cluster 4	0.724278	1.39528e-277	2.79587e-273	0.633	0.231	PAK1 interacting protein 1 [Source:HGNC Symbol;Acc:HGNC:20882]
1.57397e-275	BCCIP	Cluster 4	0.700931	1.57397e-275	3.15392e-271	0.766	0.404	BRCA2 and CDKN1A interacting protein [Source:HGNC Symbol;Acc:HGNC:978]
7.36902e-273	ATIC	Cluster 4	0.762277	7.36902e-273	1.4766e-268	0.683	0.281	5-aminoimidazole-4-carboxamide ribonucleotide formyltransferase/IMP cyclohydrolase [Source:HGNC Symbol;Acc:HGNC:794]
8.30117e-272	RRS1	Cluster 4	0.730043	8.30117e-272	1.66339e-267	0.57	0.142	ribosome biogenesis regulator 1 homolog [Source:HGNC Symbol;Acc:HGNC:17083]
3.13936e-270	RSL24D1	Cluster 4	0.601764	3.13936e-270	6.29064e-266	0.867	0.601	ribosomal L24 domain containing 1 [Source:HGNC Symbol;Acc:HGNC:18479]
9.0949e-268	BOP1	Cluster 4	0.718457	9.0949e-268	1.82244e-263	0.529	0.112	BOP1 ribosomal biogenesis factor [Source:HGNC Symbol;Acc:HGNC:15519]
3.94347e-267	SSBP1	Cluster 4	0.671893	3.94347e-267	7.90193e-263	0.906	0.732	single stranded DNA binding protein 1 [Source:HGNC Symbol;Acc:HGNC:11317]
2.63421e-262	SNHG8	Cluster 4	0.756059	2.63421e-262	5.27844e-258	0.615	0.263	small nucleolar RNA host gene 8 [Source:HGNC Symbol;Acc:HGNC:33098]
3.47488e-262	DUSP4	Cluster 4	1.22343	3.47488e-262	6.96297e-258	0.489	0.103	dual specificity phosphatase 4 [Source:HGNC Symbol;Acc:HGNC:3070]
1.14366e-261	NDUFAB1	Cluster 4	0.646533	1.14366e-261	2.29166e-257	0.893	0.732	NADH:ubiquinone oxidoreductase subunit AB1 [Source:HGNC Symbol;Acc:HGNC:7694]
1.33683e-256	WDR12	Cluster 4	0.682858	1.33683e-256	2.67875e-252	0.506	0.097	WD repeat domain 12 [Source:HGNC Symbol;Acc:HGNC:14098]
7.36447e-254	FARSA	Cluster 4	0.683751	7.36447e-254	1.47569e-249	0.743	0.383	phenylalanyl-tRNA synthetase subunit alpha [Source:HGNC Symbol;Acc:HGNC:3592]
1.72743e-252	DCUN1D5	Cluster 4	0.695059	1.72743e-252	3.46142e-248	0.63	0.243	defective in cullin neddylation 1 domain containing 5 [Source:HGNC Symbol;Acc:HGNC:28409]
2.93556e-252	NDUFAF4	Cluster 4	0.707405	2.93556e-252	5.88228e-248	0.657	0.262	NADH:ubiquinone oxidoreductase complex assembly factor 4 [Source:HGNC Symbol;Acc:HGNC:21034]
5.55124e-251	HNRNPA1	Cluster 4	0.666969	5.55124e-251	1.11236e-246	0.986	0.958	heterogeneous nuclear ribonucleoprotein A1 [Source:HGNC Symbol;Acc:HGNC:5031]
1.41563e-249	HDAC2	Cluster 4	0.679887	1.41563e-249	2.83663e-245	0.74	0.404	histone deacetylase 2 [Source:HGNC Symbol;Acc:HGNC:4853]
7.20228e-248	STOML2	Cluster 4	0.655328	7.20228e-248	1.44319e-243	0.718	0.413	stomatin like 2 [Source:HGNC Symbol;Acc:HGNC:14559]
1.32154e-245	TAF1D	Cluster 4	0.68894	1.32154e-245	2.6481e-241	0.775	0.456	TATA-box binding protein associated factor, RNA polymerase I subunit D [Source:HGNC Symbol;Acc:HGNC:28759]
6.67413e-243	ZFAS1	Cluster 4	0.880787	6.67413e-243	1.33736e-238	0.731	0.485	ZNFX1 antisense RNA 1 [Source:HGNC Symbol;Acc:HGNC:33101]
1.42507e-240	NOC2L	Cluster 4	0.667178	1.42507e-240	2.85555e-236	0.666	0.286	NOC2 like nucleolar associated transcriptional repressor [Source:HGNC Symbol;Acc:HGNC:24517]
2.39553e-240	MTHFD2	Cluster 4	0.817767	2.39553e-240	4.80016e-236	0.857	0.592	methylenetetrahydrofolate dehydrogenase (NADP+ dependent) 2, methenyltetrahydrofolate cyclohydrolase [Source:HGNC Symbol;Acc:HGNC:7434]
1.09664e-238	HNRNPAB	Cluster 4	0.723078	1.09664e-238	2.19745e-234	0.689	0.32	heterogeneous nuclear ribonucleoprotein A/B [Source:HGNC Symbol;Acc:HGNC:5034]
2.21867e-235	RNPS1	Cluster 4	0.500656	2.21867e-235	4.44578e-231	0.891	0.686	RNA binding protein with serine rich domain 1 [Source:HGNC Symbol;Acc:HGNC:10080]
1.04551e-233	SLC43A3	Cluster 4	0.901863	1.04551e-233	2.09499e-229	0.613	0.234	solute carrier family 43 member 3 [Source:HGNC Symbol;Acc:HGNC:17466]
8.9995e-227	SRSF7	Cluster 4	0.622455	8.9995e-227	1.80332e-222	0.933	0.767	serine and arginine rich splicing factor 7 [Source:HGNC Symbol;Acc:HGNC:10789]
1.10287e-225	TKT	Cluster 4	0.649975	1.10287e-225	2.20993e-221	0.82	0.617	transketolase [Source:HGNC Symbol;Acc:HGNC:11834]
9.80326e-224	GAR1	Cluster 4	0.676389	9.80326e-224	1.96438e-219	0.623	0.221	GAR1 ribonucleoprotein [Source:HGNC Symbol;Acc:HGNC:14264]
3.1541e-222	GNL3	Cluster 4	0.70474	3.1541e-222	6.32019e-218	0.639	0.235	G protein nucleolar 3 [Source:HGNC Symbol;Acc:HGNC:29931]
7.70521e-222	SLC29A1	Cluster 4	0.55267	7.70521e-222	1.54397e-217	0.331	0.027	solute carrier family 29 member 1 (Augustine blood group) [Source:HGNC Symbol;Acc:HGNC:11003]
1.45276e-221	NR4A3	Cluster 4	0.53543	1.45276e-221	2.91105e-217	0.159	0.006	nuclear receptor subfamily 4 group A member 3 [Source:HGNC Symbol;Acc:HGNC:7982]
3.53871e-220	NR4A2	Cluster 4	0.954367	3.53871e-220	7.09086e-216	0.166	0.015	nuclear receptor subfamily 4 group A member 2 [Source:HGNC Symbol;Acc:HGNC:7981]
5.44099e-217	NDUFAF8	Cluster 4	0.606507	5.44099e-217	1.09027e-212	0.657	0.317	NADH:ubiquinone oxidoreductase complex assembly factor 8 [Source:HGNC Symbol;Acc:HGNC:33551]
7.93944e-217	CCDC86	Cluster 4	0.715894	7.93944e-217	1.59091e-212	0.534	0.129	coiled-coil domain containing 86 [Source:HGNC Symbol;Acc:HGNC:28359]
4.2317e-216	NME2	Cluster 4	0.736624	4.2317e-216	8.47948e-212	0.801	0.462	NME/NM23 nucleoside diphosphate kinase 2 [Source:HGNC Symbol;Acc:HGNC:7850]
1.03284e-215	STRAP	Cluster 4	0.533743	1.03284e-215	2.06961e-211	0.792	0.54	serine/threonine kinase receptor associated protein [Source:HGNC Symbol;Acc:HGNC:30796]
3.59356e-214	RACK1	Cluster 4	0.441908	3.59356e-214	7.20077e-210	0.996	0.994	receptor for activated C kinase 1 [Source:HGNC Symbol;Acc:HGNC:4399]
8.66037e-214	DNAJC2	Cluster 4	0.640097	8.66037e-214	1.73537e-209	0.683	0.328	DnaJ heat shock protein family (Hsp40) member C2 [Source:HGNC Symbol;Acc:HGNC:13192]
2.29134e-213	EIF1AX	Cluster 4	0.598953	2.29134e-213	4.5914e-209	0.827	0.571	eukaryotic translation initiation factor 1A X-linked [Source:HGNC Symbol;Acc:HGNC:3250]
1.92672e-211	EIF3M	Cluster 4	0.551177	1.92672e-211	3.86075e-207	0.894	0.72	eukaryotic translation initiation factor 3 subunit M [Source:HGNC Symbol;Acc:HGNC:24460]
1.36302e-210	AK6	Cluster 4	0.571245	1.36302e-210	2.73123e-206	0.646	0.298	adenylate kinase 6 [Source:HGNC Symbol;Acc:HGNC:49151]
2.51815e-208	BACH2	Cluster 4	0.58725	2.51815e-208	5.04587e-204	0.283	0.047	BTB domain and CNC homolog 2 [Source:HGNC Symbol;Acc:HGNC:14078]
3.72626e-207	SLC3A2	Cluster 4	0.577731	3.72626e-207	7.46669e-203	0.9	0.7	solute carrier family 3 member 2 [Source:HGNC Symbol;Acc:HGNC:11026]
7.66436e-206	NOB1	Cluster 4	0.628454	7.66436e-206	1.53578e-201	0.663	0.281	NIN1 (RPN12) binding protein 1 homolog [Source:HGNC Symbol;Acc:HGNC:29540]
8.047e-204	ZNF593	Cluster 4	0.675939	8.047e-204	1.61246e-199	0.667	0.316	zinc finger protein 593 [Source:HGNC Symbol;Acc:HGNC:30943]
8.40451e-204	EIF5B	Cluster 4	0.583956	8.40451e-204	1.68409e-199	0.815	0.531	eukaryotic translation initiation factor 5B [Source:HGNC Symbol;Acc:HGNC:30793]
1.04837e-203	SHMT2	Cluster 4	0.688009	1.04837e-203	2.10072e-199	0.638	0.304	serine hydroxymethyltransferase 2 [Source:HGNC Symbol;Acc:HGNC:10852]
4.23831e-202	ILF3	Cluster 4	0.579106	4.23831e-202	8.49273e-198	0.801	0.518	interleukin enhancer binding factor 3 [Source:HGNC Symbol;Acc:HGNC:6038]
5.97969e-202	ERH	Cluster 4	0.541138	5.97969e-202	1.19821e-197	0.912	0.777	ERH mRNA splicing and mitosis factor [Source:HGNC Symbol;Acc:HGNC:3447]
1.24706e-201	MFSD2A	Cluster 4	0.622599	1.24706e-201	2.49886e-197	0.336	0.059	major facilitator superfamily domain containing 2A [Source:HGNC Symbol;Acc:HGNC:25897]
5.53659e-201	DDX18	Cluster 4	0.534532	5.53659e-201	1.10942e-196	0.84	0.584	DEAD-box helicase 18 [Source:HGNC Symbol;Acc:HGNC:2741]
4.39965e-197	TRMT1	Cluster 4	0.570809	4.39965e-197	8.81602e-193	0.477	0.119	tRNA methyltransferase 1 [Source:HGNC Symbol;Acc:HGNC:25980]
5.86598e-196	PES1	Cluster 4	0.601103	5.86598e-196	1.17543e-191	0.619	0.255	pescadillo ribosomal biogenesis factor 1 [Source:HGNC Symbol;Acc:HGNC:8848]
1.08571e-195	TOMM20	Cluster 4	0.534363	1.08571e-195	2.17554e-191	0.829	0.585	translocase of outer mitochondrial membrane 20 [Source:HGNC Symbol;Acc:HGNC:20947]
6.26604e-195	APEX1	Cluster 4	0.59331	6.26604e-195	1.25559e-190	0.718	0.399	apurinic/apyrimidinic endodeoxyribonuclease 1 [Source:HGNC Symbol;Acc:HGNC:587]
4.76988e-193	EIF5	Cluster 4	0.525932	4.76988e-193	9.55788e-189	0.897	0.74	eukaryotic translation initiation factor 5 [Source:HGNC Symbol;Acc:HGNC:3299]
2.01109e-191	EIF5A	Cluster 4	0.629766	2.01109e-191	4.02983e-187	0.974	0.934	eukaryotic translation initiation factor 5A [Source:HGNC Symbol;Acc:HGNC:3300]
9.94251e-189	GNL2	Cluster 4	0.580768	9.94251e-189	1.99228e-184	0.615	0.25	G protein nucleolar 2 [Source:HGNC Symbol;Acc:HGNC:29925]
1.13813e-186	CCDC124	Cluster 4	0.534954	1.13813e-186	2.28058e-182	0.74	0.47	coiled-coil domain containing 124 [Source:HGNC Symbol;Acc:HGNC:25171]
4.02113e-186	TFAM	Cluster 4	0.580819	4.02113e-186	8.05754e-182	0.654	0.299	transcription factor A, mitochondrial [Source:HGNC Symbol;Acc:HGNC:11741]
6.90445e-186	EXOSC5	Cluster 4	0.571743	6.90445e-186	1.38351e-181	0.501	0.13	exosome component 5 [Source:HGNC Symbol;Acc:HGNC:24662]
9.70544e-185	GNG4	Cluster 4	0.459042	9.70544e-185	1.94478e-180	0.16	0.006	G protein subunit gamma 4 [Source:HGNC Symbol;Acc:HGNC:4407]
7.42639e-184	FARSB	Cluster 4	0.595668	7.42639e-184	1.4881e-179	0.522	0.158	phenylalanyl-tRNA synthetase subunit beta [Source:HGNC Symbol;Acc:HGNC:17800]
8.24111e-184	ESF1	Cluster 4	0.597617	8.24111e-184	1.65135e-179	0.583	0.223	ESF1 nucleolar pre-rRNA processing protein homolog [Source:HGNC Symbol;Acc:HGNC:15898]
1.89986e-183	PNPT1	Cluster 4	0.682823	1.89986e-183	3.80694e-179	0.595	0.228	polyribonucleotide nucleotidyltransferase 1 [Source:HGNC Symbol;Acc:HGNC:23166]
6.36036e-183	PDCD5	Cluster 4	0.559845	6.36036e-183	1.27449e-178	0.856	0.716	programmed cell death 5 [Source:HGNC Symbol;Acc:HGNC:8764]
2.00185e-182	RUVBL2	Cluster 4	0.613118	2.00185e-182	4.01131e-178	0.636	0.265	RuvB like AAA ATPase 2 [Source:HGNC Symbol;Acc:HGNC:10475]
1.20434e-181	CLEC2D	Cluster 4	0.582209	1.20434e-181	2.41326e-177	0.866	0.644	C-type lectin domain family 2 member D [Source:HGNC Symbol;Acc:HGNC:14351]
5.51279e-181	G3BP1	Cluster 4	0.530855	5.51279e-181	1.10465e-176	0.859	0.649	G3BP stress granule assembly factor 1 [Source:HGNC Symbol;Acc:HGNC:30292]
1.07914e-178	HSPH1	Cluster 4	0.660432	1.07914e-178	2.16239e-174	0.793	0.558	heat shock protein family H (Hsp110) member 1 [Source:HGNC Symbol;Acc:HGNC:16969]
9.76285e-178	CD200	Cluster 4	0.54149	9.76285e-178	1.95628e-173	0.143	0.01	CD200 molecule [Source:HGNC Symbol;Acc:HGNC:7203]
1.19794e-177	ATP5MC1	Cluster 4	0.542534	1.19794e-177	2.40044e-173	0.786	0.527	ATP synthase membrane subunit c locus 1 [Source:HGNC Symbol;Acc:HGNC:841]
1.40127e-176	IL21R	Cluster 4	0.680622	1.40127e-176	2.80786e-172	0.476	0.152	interleukin 21 receptor [Source:HGNC Symbol;Acc:HGNC:6006]
1.54457e-176	CD320	Cluster 4	0.660947	1.54457e-176	3.09501e-172	0.594	0.227	CD320 molecule [Source:HGNC Symbol;Acc:HGNC:16692]
1.32566e-175	GTF3A	Cluster 4	0.521903	1.32566e-175	2.65636e-171	0.773	0.529	general transcription factor IIIA [Source:HGNC Symbol;Acc:HGNC:4662]
2.25281e-175	FAM136A	Cluster 4	0.613816	2.25281e-175	4.51419e-171	0.594	0.241	family with sequence similarity 136 member A [Source:HGNC Symbol;Acc:HGNC:25911]
4.14561e-175	DPH2	Cluster 4	0.538126	4.14561e-175	8.30698e-171	0.456	0.106	diphthamide biosynthesis 2 [Source:HGNC Symbol;Acc:HGNC:3004]
1.09214e-174	HNRNPDL	Cluster 4	0.483964	1.09214e-174	2.18844e-170	0.956	0.889	heterogeneous nuclear ribonucleoprotein D like [Source:HGNC Symbol;Acc:HGNC:5037]
5.45766e-174	WDR36	Cluster 4	0.534901	5.45766e-174	1.0936e-169	0.492	0.15	WD repeat domain 36 [Source:HGNC Symbol;Acc:HGNC:30696]
1.31354e-172	NAP1L1	Cluster 4	0.479757	1.31354e-172	2.63206e-168	0.863	0.648	nucleosome assembly protein 1 like 1 [Source:HGNC Symbol;Acc:HGNC:7637]
4.06226e-172	NOP14	Cluster 4	0.585552	4.06226e-172	8.13995e-168	0.592	0.245	NOP14 nucleolar protein [Source:HGNC Symbol;Acc:HGNC:16821]
5.10726e-172	EIF4E	Cluster 4	0.503914	5.10726e-172	1.02339e-167	0.743	0.447	eukaryotic translation initiation factor 4E [Source:HGNC Symbol;Acc:HGNC:3287]
4.12972e-169	INSIG1	Cluster 4	1.33685	4.12972e-169	8.27513e-165	0.654	0.474	insulin induced gene 1 [Source:HGNC Symbol;Acc:HGNC:6083]
9.24712e-169	RBM8A	Cluster 4	0.486974	9.24712e-169	1.85294e-164	0.968	0.905	RNA binding motif protein 8A [Source:HGNC Symbol;Acc:HGNC:9905]
1.59891e-168	ZC3H15	Cluster 4	0.404953	1.59891e-168	3.20389e-164	0.834	0.642	zinc finger CCCH-type containing 15 [Source:HGNC Symbol;Acc:HGNC:29528]
3.72954e-168	FAM216A	Cluster 4	0.514225	3.72954e-168	7.47324e-164	0.347	0.042	family with sequence similarity 216 member A [Source:HGNC Symbol;Acc:HGNC:30180]
3.23347e-167	NOL7	Cluster 4	0.45399	3.23347e-167	6.47922e-163	0.935	0.811	nucleolar protein 7 [Source:HGNC Symbol;Acc:HGNC:21040]
6.46446e-167	NAB2	Cluster 4	0.369208	6.46446e-167	1.29535e-162	0.217	0.024	NGFI-A binding protein 2 [Source:HGNC Symbol;Acc:HGNC:7627]
4.92646e-166	HNRNPR	Cluster 4	0.472711	4.92646e-166	9.87165e-162	0.817	0.6	heterogeneous nuclear ribonucleoprotein R [Source:HGNC Symbol;Acc:HGNC:5047]
1.04988e-164	TCERG1	Cluster 4	0.567144	1.04988e-164	2.10374e-160	0.633	0.293	transcription elongation regulator 1 [Source:HGNC Symbol;Acc:HGNC:15630]
2.59105e-164	ALG3	Cluster 4	0.51301	2.59105e-164	5.19195e-160	0.566	0.217	ALG3 alpha-1,3- mannosyltransferase [Source:HGNC Symbol;Acc:HGNC:23056]
3.46817e-164	UTP4	Cluster 4	0.547481	3.46817e-164	6.94952e-160	0.502	0.161	UTP4 small subunit processome component [Source:HGNC Symbol;Acc:HGNC:1983]
1.26715e-163	TSR1	Cluster 4	0.585946	1.26715e-163	2.53912e-159	0.537	0.189	TSR1 ribosome maturation factor [Source:HGNC Symbol;Acc:HGNC:25542]
3.9798e-163	TFAP4	Cluster 4	0.400082	3.9798e-163	7.97472e-159	0.282	0.03	transcription factor AP-4 [Source:HGNC Symbol;Acc:HGNC:11745]
4.73923e-163	EIF3J	Cluster 4	0.507108	4.73923e-163	9.49647e-159	0.708	0.395	eukaryotic translation initiation factor 3 subunit J [Source:HGNC Symbol;Acc:HGNC:3270]
8.9804e-162	WDR3	Cluster 4	0.522676	8.9804e-162	1.79949e-157	0.431	0.104	WD repeat domain 3 [Source:HGNC Symbol;Acc:HGNC:12755]
2.54812e-161	SET	Cluster 4	0.520507	2.54812e-161	5.10593e-157	0.78	0.534	SET nuclear proto-oncogene [Source:HGNC Symbol;Acc:HGNC:10760]
3.03951e-161	BUD23	Cluster 4	0.502633	3.03951e-161	6.09056e-157	0.692	0.378	BUD23 rRNA methyltransferase and ribosome maturation factor [Source:HGNC Symbol;Acc:HGNC:16405]
1.32295e-160	PLAGL2	Cluster 4	0.550155	1.32295e-160	2.65093e-156	0.452	0.124	PLAG1 like zinc finger 2 [Source:HGNC Symbol;Acc:HGNC:9047]
1.27988e-159	POLR2F	Cluster 4	0.51187	1.27988e-159	2.56462e-155	0.693	0.405	RNA polymerase II subunit F [Source:HGNC Symbol;Acc:HGNC:9193]
3.28652e-159	CENPV	Cluster 4	0.416072	3.28652e-159	6.58552e-155	0.248	0.019	centromere protein V [Source:HGNC Symbol;Acc:HGNC:29920]
2.59665e-158	C19orf53	Cluster 4	0.406088	2.59665e-158	5.20316e-154	0.884	0.748	chromosome 19 open reading frame 53 [Source:HGNC Symbol;Acc:HGNC:24991]
4.76277e-158	MAGOH	Cluster 4	0.420983	4.76277e-158	9.54363e-154	0.849	0.659	mago homolog, exon junction complex subunit [Source:HGNC Symbol;Acc:HGNC:6815]
1.48292e-156	RIOK1	Cluster 4	0.530804	1.48292e-156	2.97148e-152	0.574	0.225	RIO kinase 1 [Source:HGNC Symbol;Acc:HGNC:18656]
3.4312e-154	EIF3D	Cluster 4	0.462664	3.4312e-154	6.87543e-150	0.865	0.665	eukaryotic translation initiation factor 3 subunit D [Source:HGNC Symbol;Acc:HGNC:3278]
2.28674e-153	SLC25A6	Cluster 4	0.412818	2.28674e-153	4.58217e-149	0.959	0.889	solute carrier family 25 member 6 [Source:HGNC Symbol;Acc:HGNC:10992]
8.44054e-153	LYST	Cluster 4	0.499813	8.44054e-153	1.69132e-148	0.374	0.148	lysosomal trafficking regulator [Source:HGNC Symbol;Acc:HGNC:1968]
1.1013e-152	SINHCAF	Cluster 4	0.551792	1.1013e-152	2.20679e-148	0.625	0.317	SIN3-HDAC complex associated factor [Source:HGNC Symbol;Acc:HGNC:30702]
1.77397e-152	CKS2	Cluster 4	0.656189	1.77397e-152	3.55468e-148	0.559	0.2	CDC28 protein kinase regulatory subunit 2 [Source:HGNC Symbol;Acc:HGNC:2000]
1.77962e-152	FKBP1A	Cluster 4	0.499249	1.77962e-152	3.566e-148	0.871	0.687	FKBP prolyl isomerase 1A [Source:HGNC Symbol;Acc:HGNC:3711]
1.27653e-151	TCEA1	Cluster 4	0.42621	1.27653e-151	2.55791e-147	0.86	0.699	transcription elongation factor A1 [Source:HGNC Symbol;Acc:HGNC:11612]
2.03398e-151	DDX56	Cluster 4	0.525245	2.03398e-151	4.07568e-147	0.61	0.273	DEAD-box helicase 56 [Source:HGNC Symbol;Acc:HGNC:18193]
4.59943e-151	ACP1	Cluster 4	0.442414	4.59943e-151	9.21634e-147	0.754	0.486	acid phosphatase 1 [Source:HGNC Symbol;Acc:HGNC:122]
1.20039e-150	IL2	Cluster 4	3.51477	1.20039e-150	2.40534e-146	0.105	0.001	interleukin 2 [Source:HGNC Symbol;Acc:HGNC:6001]
2.57483e-150	BTG3	Cluster 4	0.459638	2.57483e-150	5.15944e-146	0.537	0.304	BTG anti-proliferation factor 3 [Source:HGNC Symbol;Acc:HGNC:1132]
2.76209e-150	CTPS1	Cluster 4	0.524163	2.76209e-150	5.53467e-146	0.423	0.092	CTP synthase 1 [Source:HGNC Symbol;Acc:HGNC:2519]
1.37658e-149	PSMB5	Cluster 4	0.552542	1.37658e-149	2.75839e-145	0.781	0.522	proteasome subunit beta 5 [Source:HGNC Symbol;Acc:HGNC:9542]
4.41602e-149	SRSF10	Cluster 4	0.446643	4.41602e-149	8.84882e-145	0.848	0.602	serine and arginine rich splicing factor 10 [Source:HGNC Symbol;Acc:HGNC:16713]
7.91786e-149	CYC1	Cluster 4	0.497373	7.91786e-149	1.58658e-144	0.742	0.471	cytochrome c1 [Source:HGNC Symbol;Acc:HGNC:2579]
1.55779e-148	AIMP2	Cluster 4	0.566192	1.55779e-148	3.1215e-144	0.582	0.229	aminoacyl tRNA synthetase complex interacting multifunctional protein 2 [Source:HGNC Symbol;Acc:HGNC:20609]
2.15143e-148	KDM6B	Cluster 4	0.561176	2.15143e-148	4.31103e-144	0.403	0.157	lysine demethylase 6B [Source:HGNC Symbol;Acc:HGNC:29012]
3.37621e-148	TIMM17A	Cluster 4	0.560185	3.37621e-148	6.76525e-144	0.673	0.344	translocase of inner mitochondrial membrane 17A [Source:HGNC Symbol;Acc:HGNC:17315]
3.90854e-148	RUVBL1	Cluster 4	0.595836	3.90854e-148	7.83194e-144	0.51	0.155	RuvB like AAA ATPase 1 [Source:HGNC Symbol;Acc:HGNC:10474]
7.08351e-148	TIMM9	Cluster 4	0.519637	7.08351e-148	1.41939e-143	0.508	0.168	translocase of inner mitochondrial membrane 9 [Source:HGNC Symbol;Acc:HGNC:11819]
5.97432e-147	HNRNPC	Cluster 4	0.506976	5.97432e-147	1.19714e-142	0.934	0.826	heterogeneous nuclear ribonucleoprotein C (C1/C2) [Source:HGNC Symbol;Acc:HGNC:5035]
1.675e-146	C19orf48	Cluster 4	0.475632	1.675e-146	3.35636e-142	0.328	0.056	chromosome 19 open reading frame 48 [Source:HGNC Symbol;Acc:HGNC:29667]
3.33204e-145	C20orf27	Cluster 4	0.502207	3.33204e-145	6.67674e-141	0.432	0.1	chromosome 20 open reading frame 27 [Source:HGNC Symbol;Acc:HGNC:15873]
5.34209e-145	EIF3G	Cluster 4	0.391231	5.34209e-145	1.07045e-140	0.892	0.736	eukaryotic translation initiation factor 3 subunit G [Source:HGNC Symbol;Acc:HGNC:3274]
5.70734e-145	HSPBP1	Cluster 4	0.479239	5.70734e-145	1.14364e-140	0.563	0.227	HSPA (Hsp70) binding protein 1 [Source:HGNC Symbol;Acc:HGNC:24989]
1.54899e-144	AHCY	Cluster 4	0.584929	1.54899e-144	3.10387e-140	0.554	0.199	adenosylhomocysteinase [Source:HGNC Symbol;Acc:HGNC:343]
2.02898e-144	SRSF2	Cluster 4	0.529767	2.02898e-144	4.06568e-140	0.942	0.833	serine and arginine rich splicing factor 2 [Source:HGNC Symbol;Acc:HGNC:10783]
5.04518e-144	PDCD2	Cluster 4	0.428302	5.04518e-144	1.01095e-139	0.679	0.395	programmed cell death 2 [Source:HGNC Symbol;Acc:HGNC:8762]
6.69772e-144	EIF3E	Cluster 4	0.412584	6.69772e-144	1.34209e-139	0.919	0.76	eukaryotic translation initiation factor 3 subunit E [Source:HGNC Symbol;Acc:HGNC:3277]
1.08979e-143	DCAF13	Cluster 4	0.516646	1.08979e-143	2.18372e-139	0.583	0.246	DDB1 and CUL4 associated factor 13 [Source:HGNC Symbol;Acc:HGNC:24535]
2.04712e-143	RBM25	Cluster 4	0.433608	2.04712e-143	4.10201e-139	0.832	0.594	RNA binding motif protein 25 [Source:HGNC Symbol;Acc:HGNC:23244]
1.05205e-142	PRMT5	Cluster 4	0.522088	1.05205e-142	2.10811e-138	0.465	0.116	protein arginine methyltransferase 5 [Source:HGNC Symbol;Acc:HGNC:10894]
7.15431e-142	GADD45GIP1	Cluster 4	0.458199	7.15431e-142	1.43358e-137	0.866	0.684	GADD45G interacting protein 1 [Source:HGNC Symbol;Acc:HGNC:29996]
1.11956e-141	POLR2E	Cluster 4	0.455256	1.11956e-141	2.24337e-137	0.775	0.551	RNA polymerase II subunit E [Source:HGNC Symbol;Acc:HGNC:9192]
6.5326e-141	HSPA4	Cluster 4	0.518765	6.5326e-141	1.309e-136	0.719	0.438	heat shock protein family A (Hsp70) member 4 [Source:HGNC Symbol;Acc:HGNC:5237]
1.28527e-140	NCBP2	Cluster 4	0.452577	1.28527e-140	2.57542e-136	0.596	0.293	nuclear cap binding protein subunit 2 [Source:HGNC Symbol;Acc:HGNC:7659]
5.34114e-140	TRMT10C	Cluster 4	0.476306	5.34114e-140	1.07026e-135	0.648	0.343	tRNA methyltransferase 10C, mitochondrial RNase P subunit [Source:HGNC Symbol;Acc:HGNC:26022]
1.29534e-139	C19orf24	Cluster 4	0.497878	1.29534e-139	2.5956e-135	0.662	0.362	NA
1.51645e-139	LBH	Cluster 4	0.552873	1.51645e-139	3.03867e-135	0.556	0.35	LBH regulator of WNT signaling pathway [Source:HGNC Symbol;Acc:HGNC:29532]
2.97513e-139	TIMM50	Cluster 4	0.514782	2.97513e-139	5.96157e-135	0.566	0.241	translocase of inner mitochondrial membrane 50 [Source:HGNC Symbol;Acc:HGNC:23656]
2.03683e-138	GRWD1	Cluster 4	0.497449	2.03683e-138	4.08141e-134	0.541	0.192	glutamate rich WD repeat containing 1 [Source:HGNC Symbol;Acc:HGNC:21270]
3.62496e-138	DIMT1	Cluster 4	0.490057	3.62496e-138	7.26369e-134	0.573	0.256	DIMT1 rRNA methyltransferase and ribosome maturation factor [Source:HGNC Symbol;Acc:HGNC:30217]
5.06231e-138	EXOSC8	Cluster 4	0.478646	5.06231e-138	1.01439e-133	0.642	0.341	exosome component 8 [Source:HGNC Symbol;Acc:HGNC:17035]
6.67959e-138	EEF2	Cluster 4	0.546418	6.67959e-138	1.33846e-133	0.978	0.943	eukaryotic translation elongation factor 2 [Source:HGNC Symbol;Acc:HGNC:3214]
3.29212e-137	NOL11	Cluster 4	0.475905	3.29212e-137	6.59676e-133	0.595	0.268	nucleolar protein 11 [Source:HGNC Symbol;Acc:HGNC:24557]
5.24212e-137	JTB	Cluster 4	0.417277	5.24212e-137	1.05042e-132	0.861	0.706	jumping translocation breakpoint [Source:HGNC Symbol;Acc:HGNC:6201]
1.49978e-136	ZNF706	Cluster 4	0.394041	1.49978e-136	3.00526e-132	0.827	0.643	zinc finger protein 706 [Source:HGNC Symbol;Acc:HGNC:24992]
1.5789e-136	TRIAP1	Cluster 4	0.453267	1.5789e-136	3.1638e-132	0.483	0.18	TP53 regulated inhibitor of apoptosis 1 [Source:HGNC Symbol;Acc:HGNC:26937]
1.90513e-136	EGR2	Cluster 4	0.26523	1.90513e-136	3.8175e-132	0.102	0.004	early growth response 2 [Source:HGNC Symbol;Acc:HGNC:3239]
7.61266e-136	EIF2S1	Cluster 4	0.505584	7.61266e-136	1.52542e-131	0.762	0.49	eukaryotic translation initiation factor 2 subunit alpha [Source:HGNC Symbol;Acc:HGNC:3265]
5.36592e-135	ETF1	Cluster 4	0.518655	5.36592e-135	1.07522e-130	0.638	0.305	eukaryotic translation termination factor 1 [Source:HGNC Symbol;Acc:HGNC:3477]
5.98703e-135	GADD45B	Cluster 4	0.875951	5.98703e-135	1.19968e-130	0.821	0.666	growth arrest and DNA damage inducible beta [Source:HGNC Symbol;Acc:HGNC:4096]
1.07657e-134	WDR77	Cluster 4	0.53198	1.07657e-134	2.15723e-130	0.559	0.22	WD repeat domain 77 [Source:HGNC Symbol;Acc:HGNC:29652]
1.24548e-134	IRF8	Cluster 4	0.68915	1.24548e-134	2.4957e-130	0.272	0.043	interferon regulatory factor 8 [Source:HGNC Symbol;Acc:HGNC:5358]
2.10209e-134	STK4	Cluster 4	0.389843	2.10209e-134	4.21218e-130	0.795	0.631	serine/threonine kinase 4 [Source:HGNC Symbol;Acc:HGNC:11408]
4.05688e-134	EIF4B	Cluster 4	0.42382	4.05688e-134	8.12917e-130	0.825	0.609	eukaryotic translation initiation factor 4B [Source:HGNC Symbol;Acc:HGNC:3285]
1.54856e-132	ARL5A	Cluster 4	0.438175	1.54856e-132	3.10301e-128	0.636	0.34	ADP ribosylation factor like GTPase 5A [Source:HGNC Symbol;Acc:HGNC:696]
6.75662e-132	WDR75	Cluster 4	0.458497	6.75662e-132	1.35389e-127	0.475	0.16	WD repeat domain 75 [Source:HGNC Symbol;Acc:HGNC:25725]
9.54647e-132	PPAT	Cluster 4	0.457135	9.54647e-132	1.91292e-127	0.379	0.084	phosphoribosyl pyrophosphate amidotransferase [Source:HGNC Symbol;Acc:HGNC:9238]
9.05663e-130	QTRT1	Cluster 4	0.415553	9.05663e-130	1.81477e-125	0.402	0.116	queuine tRNA-ribosyltransferase catalytic subunit 1 [Source:HGNC Symbol;Acc:HGNC:23797]
1.56685e-129	TCP1	Cluster 4	0.511018	1.56685e-129	3.13966e-125	0.832	0.654	t-complex 1 [Source:HGNC Symbol;Acc:HGNC:11655]
2.06119e-129	CD3EAP	Cluster 4	0.371283	2.06119e-129	4.13022e-125	0.251	0.031	CD3e molecule associated protein [Source:HGNC Symbol;Acc:HGNC:24219]
6.12441e-129	PTGES3	Cluster 4	0.401867	6.12441e-129	1.22721e-124	0.965	0.922	prostaglandin E synthase 3 [Source:HGNC Symbol;Acc:HGNC:16049]
6.39265e-128	NFKB1	Cluster 4	0.456772	6.39265e-128	1.28096e-123	0.409	0.159	nuclear factor kappa B subunit 1 [Source:HGNC Symbol;Acc:HGNC:7794]
3.24422e-127	PUF60	Cluster 4	0.393832	3.24422e-127	6.50076e-123	0.792	0.571	poly(U) binding splicing factor 60 [Source:HGNC Symbol;Acc:HGNC:17042]
5.84169e-127	NGDN	Cluster 4	0.390124	5.84169e-127	1.17056e-122	0.595	0.308	neuroguidin [Source:HGNC Symbol;Acc:HGNC:20271]
7.58721e-127	CD82	Cluster 4	0.388155	7.58721e-127	1.52033e-122	0.651	0.632	CD82 molecule [Source:HGNC Symbol;Acc:HGNC:6210]
1.37936e-126	MPHOSPH10	Cluster 4	0.444906	1.37936e-126	2.76396e-122	0.588	0.267	M-phase phosphoprotein 10 [Source:HGNC Symbol;Acc:HGNC:7213]
4.70301e-126	RABGGTB	Cluster 4	0.534663	4.70301e-126	9.42389e-122	0.583	0.27	Rab geranylgeranyltransferase subunit beta [Source:HGNC Symbol;Acc:HGNC:9796]
7.78205e-126	C8orf33	Cluster 4	0.471471	7.78205e-126	1.55937e-121	0.455	0.146	chromosome 8 open reading frame 33 [Source:HGNC Symbol;Acc:HGNC:26104]
1.05387e-125	GARS	Cluster 4	0.510087	1.05387e-125	2.11175e-121	0.789	0.525	glycyl-tRNA synthetase [Source:HGNC Symbol;Acc:HGNC:4162]
1.39584e-125	VSIR	Cluster 4	0.303603	1.39584e-125	2.79699e-121	0.223	0.138	V-set immunoregulatory receptor [Source:HGNC Symbol;Acc:HGNC:30085]
2.84319e-125	RAD23A	Cluster 4	0.419514	2.84319e-125	5.69718e-121	0.857	0.68	RAD23 homolog A, nucleotide excision repair protein [Source:HGNC Symbol;Acc:HGNC:9812]
4.31441e-125	SLA	Cluster 4	0.575928	4.31441e-125	8.64521e-121	0.479	0.312	Src like adaptor [Source:HGNC Symbol;Acc:HGNC:10902]
1.50973e-124	TIMM8B	Cluster 4	0.449575	1.50973e-124	3.02519e-120	0.662	0.397	translocase of inner mitochondrial membrane 8 homolog B [Source:HGNC Symbol;Acc:HGNC:11818]
2.39749e-123	EXOSC7	Cluster 4	0.450956	2.39749e-123	4.80408e-119	0.566	0.237	exosome component 7 [Source:HGNC Symbol;Acc:HGNC:28112]
5.80944e-123	UTP11	Cluster 4	0.474871	5.80944e-123	1.1641e-118	0.565	0.238	UTP11 small subunit processome component [Source:HGNC Symbol;Acc:HGNC:24329]
1.65566e-122	COA4	Cluster 4	0.4753	1.65566e-122	3.3176e-118	0.709	0.423	cytochrome c oxidase assembly factor 4 homolog [Source:HGNC Symbol;Acc:HGNC:24604]
7.36354e-122	TM2D3	Cluster 4	0.383944	7.36354e-122	1.47551e-117	0.566	0.307	TM2 domain containing 3 [Source:HGNC Symbol;Acc:HGNC:24128]
7.89775e-122	SLC1A5	Cluster 4	0.630776	7.89775e-122	1.58255e-117	0.592	0.266	solute carrier family 1 member 5 [Source:HGNC Symbol;Acc:HGNC:10943]
2.7609e-121	EIF3A	Cluster 4	0.443396	2.7609e-121	5.5323e-117	0.807	0.572	eukaryotic translation initiation factor 3 subunit A [Source:HGNC Symbol;Acc:HGNC:3271]
3.29567e-121	TRAF4	Cluster 4	0.555105	3.29567e-121	6.60387e-117	0.581	0.314	TNF receptor associated factor 4 [Source:HGNC Symbol;Acc:HGNC:12034]
3.98244e-121	PVT1	Cluster 4	0.316914	3.98244e-121	7.98002e-117	0.221	0.039	Pvt1 oncogene [Source:HGNC Symbol;Acc:HGNC:9709]
5.69938e-121	SSSCA1	Cluster 4	0.5102	5.69938e-121	1.14204e-116	0.66	0.364	NA
7.74327e-121	TOMM34	Cluster 4	0.445121	7.74327e-121	1.5516e-116	0.433	0.139	translocase of outer mitochondrial membrane 34 [Source:HGNC Symbol;Acc:HGNC:15746]
3.88138e-120	PABPC4	Cluster 4	0.441806	3.88138e-120	7.77751e-116	0.491	0.187	poly(A) binding protein cytoplasmic 4 [Source:HGNC Symbol;Acc:HGNC:8557]
4.20319e-120	TCF7	Cluster 4	0.675483	4.20319e-120	8.42235e-116	0.276	0.074	transcription factor 7 [Source:HGNC Symbol;Acc:HGNC:11639]
5.23925e-119	NSA2	Cluster 4	0.403615	5.23925e-119	1.04984e-114	0.831	0.617	NSA2 ribosome biogenesis factor [Source:HGNC Symbol;Acc:HGNC:30728]
7.90641e-119	IARS	Cluster 4	0.519129	7.90641e-119	1.58429e-114	0.557	0.233	isoleucyl-tRNA synthetase [Source:HGNC Symbol;Acc:HGNC:5330]
2.87923e-118	IDH3A	Cluster 4	0.463548	2.87923e-118	5.7694e-114	0.537	0.212	isocitrate dehydrogenase (NAD(+)) 3 alpha [Source:HGNC Symbol;Acc:HGNC:5384]
3.17218e-118	LARS	Cluster 4	0.448595	3.17218e-118	6.35642e-114	0.681	0.374	leucyl-tRNA synthetase [Source:HGNC Symbol;Acc:HGNC:6512]
1.36838e-117	POLR3K	Cluster 4	0.480772	1.36838e-117	2.74195e-113	0.533	0.224	RNA polymerase III subunit K [Source:HGNC Symbol;Acc:HGNC:14121]
2.83616e-117	ATP5MC3	Cluster 4	0.496357	2.83616e-117	5.68309e-113	0.93	0.874	ATP synthase membrane subunit c locus 3 [Source:HGNC Symbol;Acc:HGNC:843]
3.93964e-117	WDR46	Cluster 4	0.45691	3.93964e-117	7.89425e-113	0.582	0.267	WD repeat domain 46 [Source:HGNC Symbol;Acc:HGNC:13923]
6.50457e-117	PSAT1	Cluster 4	0.609464	6.50457e-117	1.30339e-112	0.436	0.181	phosphoserine aminotransferase 1 [Source:HGNC Symbol;Acc:HGNC:19129]
7.5194e-117	YIF1A	Cluster 4	0.388081	7.5194e-117	1.50674e-112	0.747	0.488	Yip1 interacting factor homolog A, membrane trafficking protein [Source:HGNC Symbol;Acc:HGNC:16688]
1.36131e-116	POLR2K	Cluster 4	0.381573	1.36131e-116	2.7278e-112	0.751	0.543	RNA polymerase II subunit K [Source:HGNC Symbol;Acc:HGNC:9198]
2.01791e-116	TIMM8A	Cluster 4	0.390259	2.01791e-116	4.04349e-112	0.327	0.07	translocase of inner mitochondrial membrane 8A [Source:HGNC Symbol;Acc:HGNC:11817]
2.20096e-116	NME1	Cluster 4	0.416597	2.20096e-116	4.41028e-112	0.334	0.052	NME/NM23 nucleoside diphosphate kinase 1 [Source:HGNC Symbol;Acc:HGNC:7849]
1.00739e-114	NAA20	Cluster 4	0.382446	1.00739e-114	2.0186e-110	0.738	0.498	N(alpha)-acetyltransferase 20, NatB catalytic subunit [Source:HGNC Symbol;Acc:HGNC:15908]
1.25277e-114	WDR18	Cluster 4	0.477878	1.25277e-114	2.51029e-110	0.578	0.265	WD repeat domain 18 [Source:HGNC Symbol;Acc:HGNC:17956]
1.2649e-114	TIMM10	Cluster 4	0.477146	1.2649e-114	2.5346e-110	0.606	0.284	translocase of inner mitochondrial membrane 10 [Source:HGNC Symbol;Acc:HGNC:11814]
8.52318e-114	AMD1	Cluster 4	0.409944	8.52318e-114	1.70787e-109	0.604	0.336	adenosylmethionine decarboxylase 1 [Source:HGNC Symbol;Acc:HGNC:457]
1.70083e-113	EIF3I	Cluster 4	0.393889	1.70083e-113	3.40812e-109	0.887	0.739	eukaryotic translation initiation factor 3 subunit I [Source:HGNC Symbol;Acc:HGNC:3272]
2.30363e-113	HPRT1	Cluster 4	0.368901	2.30363e-113	4.61601e-109	0.687	0.441	hypoxanthine phosphoribosyltransferase 1 [Source:HGNC Symbol;Acc:HGNC:5157]
4.34968e-113	RTRAF	Cluster 4	0.342796	4.34968e-113	8.71589e-109	0.842	0.681	RNA transcription, translation and transport factor [Source:HGNC Symbol;Acc:HGNC:23169]
9.24211e-113	PPP1R15A	Cluster 4	0.540081	9.24211e-113	1.85193e-108	0.404	0.315	protein phosphatase 1 regulatory subunit 15A [Source:HGNC Symbol;Acc:HGNC:14375]
1.41011e-112	CMSS1	Cluster 4	0.467171	1.41011e-112	2.82558e-108	0.384	0.09	cms1 ribosomal small subunit homolog [Source:HGNC Symbol;Acc:HGNC:28666]
1.57238e-112	METTL1	Cluster 4	0.375313	1.57238e-112	3.15074e-108	0.324	0.066	methyltransferase like 1 [Source:HGNC Symbol;Acc:HGNC:7030]
2.99619e-112	SF3A3	Cluster 4	0.405678	2.99619e-112	6.00377e-108	0.699	0.419	splicing factor 3a subunit 3 [Source:HGNC Symbol;Acc:HGNC:10767]
3.74079e-112	LSM2	Cluster 4	0.40629	3.74079e-112	7.4958e-108	0.736	0.503	LSM2 homolog, U6 small nuclear RNA and mRNA degradation associated [Source:HGNC Symbol;Acc:HGNC:13940]
6.01502e-112	GSPT1	Cluster 4	0.455505	6.01502e-112	1.20529e-107	0.564	0.248	G1 to S phase transition 1 [Source:HGNC Symbol;Acc:HGNC:4621]
1.31999e-111	OLA1	Cluster 4	0.395555	1.31999e-111	2.645e-107	0.669	0.415	Obg like ATPase 1 [Source:HGNC Symbol;Acc:HGNC:28833]
2.03884e-111	EXOSC4	Cluster 4	0.471903	2.03884e-111	4.08544e-107	0.504	0.193	exosome component 4 [Source:HGNC Symbol;Acc:HGNC:18189]
4.84329e-111	EIF6	Cluster 4	0.357746	4.84329e-111	9.70499e-107	0.836	0.663	eukaryotic translation initiation factor 6 [Source:HGNC Symbol;Acc:HGNC:6159]
8.83741e-111	NIP7	Cluster 4	0.381755	8.83741e-111	1.77084e-106	0.594	0.323	nucleolar pre-rRNA processing protein NIP7 [Source:HGNC Symbol;Acc:HGNC:24328]
1.45975e-110	SSB	Cluster 4	0.377245	1.45975e-110	2.92506e-106	0.83	0.636	small RNA binding exonuclease protection factor La [Source:HGNC Symbol;Acc:HGNC:11316]
4.04641e-110	SPCS1	Cluster 4	0.326172	4.04641e-110	8.1082e-106	0.89	0.766	signal peptidase complex subunit 1 [Source:HGNC Symbol;Acc:HGNC:23401]
3.79521e-109	METAP2	Cluster 4	0.420915	3.79521e-109	7.60483e-105	0.651	0.367	methionyl aminopeptidase 2 [Source:HGNC Symbol;Acc:HGNC:16672]
4.8606e-109	BCLAF1	Cluster 4	0.428702	4.8606e-109	9.73967e-105	0.725	0.471	BCL2 associated transcription factor 1 [Source:HGNC Symbol;Acc:HGNC:16863]
5.88134e-109	PTPN6	Cluster 4	0.412848	5.88134e-109	1.1785e-104	0.38	0.204	protein tyrosine phosphatase non-receptor type 6 [Source:HGNC Symbol;Acc:HGNC:9658]
1.00039e-108	CEBPZ	Cluster 4	0.38805	1.00039e-108	2.00458e-104	0.66	0.369	CCAAT enhancer binding protein zeta [Source:HGNC Symbol;Acc:HGNC:24218]
1.65474e-108	POLR3H	Cluster 4	0.449234	1.65474e-108	3.31576e-104	0.393	0.094	RNA polymerase III subunit H [Source:HGNC Symbol;Acc:HGNC:30349]
2.11563e-108	POLR3G	Cluster 4	0.260477	2.11563e-108	4.2393e-104	0.175	0.01	RNA polymerase III subunit G [Source:HGNC Symbol;Acc:HGNC:30075]
2.76585e-108	LTV1	Cluster 4	0.444077	2.76585e-108	5.54221e-104	0.463	0.153	LTV1 ribosome biogenesis factor [Source:HGNC Symbol;Acc:HGNC:21173]
5.69653e-108	UQCC2	Cluster 4	0.44488	5.69653e-108	1.14147e-103	0.652	0.355	ubiquinol-cytochrome c reductase complex assembly factor 2 [Source:HGNC Symbol;Acc:HGNC:21237]
3.31843e-107	PNN	Cluster 4	0.398387	3.31843e-107	6.64946e-103	0.666	0.389	pinin, desmosome associated protein [Source:HGNC Symbol;Acc:HGNC:9162]
7.11873e-107	ID2	Cluster 4	0.870832	7.11873e-107	1.42645e-102	0.576	0.39	inhibitor of DNA binding 2 [Source:HGNC Symbol;Acc:HGNC:5361]
1.22324e-106	NDUFS6	Cluster 4	0.427096	1.22324e-106	2.45113e-102	0.818	0.626	NADH:ubiquinone oxidoreductase subunit S6 [Source:HGNC Symbol;Acc:HGNC:7713]
3.86502e-106	CCDC59	Cluster 4	0.444566	3.86502e-106	7.74473e-102	0.619	0.308	coiled-coil domain containing 59 [Source:HGNC Symbol;Acc:HGNC:25005]
4.10358e-106	YARS	Cluster 4	0.42299	4.10358e-106	8.22275e-102	0.659	0.38	tyrosyl-tRNA synthetase [Source:HGNC Symbol;Acc:HGNC:12840]
1.56786e-105	UBA2	Cluster 4	0.305188	1.56786e-105	3.14167e-101	0.737	0.5	ubiquitin like modifier activating enzyme 2 [Source:HGNC Symbol;Acc:HGNC:30661]
2.19924e-105	BYSL	Cluster 4	0.478166	2.19924e-105	4.40684e-101	0.472	0.145	bystin like [Source:HGNC Symbol;Acc:HGNC:1157]
3.30933e-105	NDUFB9	Cluster 4	0.361614	3.30933e-105	6.63123e-101	0.88	0.744	NADH:ubiquinone oxidoreductase subunit B9 [Source:HGNC Symbol;Acc:HGNC:7704]
2.18834e-104	SNHG12	Cluster 4	0.423272	2.18834e-104	4.38499e-100	0.441	0.239	small nucleolar RNA host gene 12 [Source:HGNC Symbol;Acc:HGNC:30062]
5.5827e-104	LSM5	Cluster 4	0.392613	5.5827e-104	1.11866e-99	0.674	0.428	LSM5 homolog, U6 small nuclear RNA and mRNA degradation associated [Source:HGNC Symbol;Acc:HGNC:17162]
1.415e-103	CHCHD10	Cluster 4	0.489874	1.415e-103	2.83539e-99	0.64	0.413	coiled-coil-helix-coiled-coil-helix domain containing 10 [Source:HGNC Symbol;Acc:HGNC:15559]
1.42427e-103	TNFAIP8	Cluster 4	0.364799	1.42427e-103	2.85395e-99	0.854	0.759	TNF alpha induced protein 8 [Source:HGNC Symbol;Acc:HGNC:17260]
2.73295e-103	MTDH	Cluster 4	0.395702	2.73295e-103	5.47628e-99	0.853	0.714	metadherin [Source:HGNC Symbol;Acc:HGNC:29608]
3.28081e-103	TBL3	Cluster 4	0.399908	3.28081e-103	6.57408e-99	0.422	0.142	transducin beta like 3 [Source:HGNC Symbol;Acc:HGNC:11587]
6.40333e-103	SLC38A5	Cluster 4	0.543138	6.40333e-103	1.2831e-98	0.569	0.256	solute carrier family 38 member 5 [Source:HGNC Symbol;Acc:HGNC:18070]
1.67329e-102	COPS3	Cluster 4	0.384458	1.67329e-102	3.35294e-98	0.633	0.342	COP9 signalosome subunit 3 [Source:HGNC Symbol;Acc:HGNC:2239]
6.96738e-102	SDAD1	Cluster 4	0.352114	6.96738e-102	1.39612e-97	0.596	0.324	SDA1 domain containing 1 [Source:HGNC Symbol;Acc:HGNC:25537]
9.94116e-102	SLC25A39	Cluster 4	0.458313	9.94116e-102	1.99201e-97	0.627	0.347	solute carrier family 25 member 39 [Source:HGNC Symbol;Acc:HGNC:24279]
1.32754e-101	XRCC6	Cluster 4	0.377286	1.32754e-101	2.66013e-97	0.91	0.794	X-ray repair cross complementing 6 [Source:HGNC Symbol;Acc:HGNC:4055]
6.39842e-101	UCK2	Cluster 4	0.427577	6.39842e-101	1.28212e-96	0.332	0.061	uridine-cytidine kinase 2 [Source:HGNC Symbol;Acc:HGNC:12562]
7.35503e-101	SRRM1	Cluster 4	0.353397	7.35503e-101	1.4738e-96	0.854	0.69	serine and arginine repetitive matrix 1 [Source:HGNC Symbol;Acc:HGNC:16638]
2.10185e-100	TIMM23	Cluster 4	0.427073	2.10185e-100	4.21169e-96	0.621	0.324	translocase of inner mitochondrial membrane 23 [Source:HGNC Symbol;Acc:HGNC:17312]
9.92963e-100	CALM2	Cluster 4	0.343087	9.92963e-100	1.9897e-95	0.939	0.859	calmodulin 2 [Source:HGNC Symbol;Acc:HGNC:1445]
1.86981e-99	KRR1	Cluster 4	0.352869	1.86981e-99	3.74672e-95	0.653	0.396	KRR1 small subunit processome component homolog [Source:HGNC Symbol;Acc:HGNC:5176]
3.93548e-99	RBMX	Cluster 4	0.415348	3.93548e-99	7.88591e-95	0.754	0.516	RNA binding motif protein X-linked [Source:HGNC Symbol;Acc:HGNC:9910]
8.64975e-99	LITAF	Cluster 4	0.299876	8.64975e-99	1.73324e-94	0.682	0.553	lipopolysaccharide induced TNF factor [Source:HGNC Symbol;Acc:HGNC:16841]
8.88356e-99	CENPX	Cluster 4	0.446712	8.88356e-99	1.78009e-94	0.524	0.229	centromere protein X [Source:HGNC Symbol;Acc:HGNC:11422]
3.16014e-98	METTL5	Cluster 4	0.378262	3.16014e-98	6.33229e-94	0.62	0.339	methyltransferase like 5 [Source:HGNC Symbol;Acc:HGNC:25006]
6.27706e-98	GNG8	Cluster 4	0.416558	6.27706e-98	1.2578e-93	0.127	0.011	G protein subunit gamma 8 [Source:HGNC Symbol;Acc:HGNC:19664]
1.0346e-97	UTP18	Cluster 4	0.408321	1.0346e-97	2.07313e-93	0.585	0.291	UTP18 small subunit processome component [Source:HGNC Symbol;Acc:HGNC:24274]
1.12482e-97	PFDN6	Cluster 4	0.451854	1.12482e-97	2.25392e-93	0.65	0.367	prefoldin subunit 6 [Source:HGNC Symbol;Acc:HGNC:4926]
1.54399e-97	RBPJ	Cluster 4	0.509655	1.54399e-97	3.09385e-93	0.638	0.485	recombination signal binding protein for immunoglobulin kappa J region [Source:HGNC Symbol;Acc:HGNC:5724]
2.95931e-97	STAT5A	Cluster 4	0.414171	2.95931e-97	5.92986e-93	0.514	0.283	signal transducer and activator of transcription 5A [Source:HGNC Symbol;Acc:HGNC:11366]
3.13838e-97	KPNA2	Cluster 4	0.499958	3.13838e-97	6.28868e-93	0.581	0.284	karyopherin subunit alpha 2 [Source:HGNC Symbol;Acc:HGNC:6395]
3.89976e-97	UQCRQ	Cluster 4	0.376356	3.89976e-97	7.81434e-93	0.848	0.687	ubiquinol-cytochrome c reductase complex III subunit VII [Source:HGNC Symbol;Acc:HGNC:29594]
3.99641e-97	SEH1L	Cluster 4	0.440424	3.99641e-97	8.00801e-93	0.458	0.142	SEH1 like nucleoporin [Source:HGNC Symbol;Acc:HGNC:30379]
4.21865e-97	CCDC58	Cluster 4	0.404277	4.21865e-97	8.45334e-93	0.446	0.153	coiled-coil domain containing 58 [Source:HGNC Symbol;Acc:HGNC:31136]
2.05016e-96	CCL3	Cluster 4	2.2574	2.05016e-96	4.1081e-92	0.125	0.049	C-C motif chemokine ligand 3 [Source:HGNC Symbol;Acc:HGNC:10627]
2.25428e-96	SF1	Cluster 4	0.299776	2.25428e-96	4.51712e-92	0.839	0.66	splicing factor 1 [Source:HGNC Symbol;Acc:HGNC:12950]
2.88226e-96	PHF5A	Cluster 4	0.348558	2.88226e-96	5.77548e-92	0.667	0.411	PHD finger protein 5A [Source:HGNC Symbol;Acc:HGNC:18000]
4.75367e-96	CD69	Cluster 4	0.693046	4.75367e-96	9.52541e-92	0.586	0.621	CD69 molecule [Source:HGNC Symbol;Acc:HGNC:1694]
5.80717e-96	NAA15	Cluster 4	0.397365	5.80717e-96	1.16364e-91	0.544	0.249	N(alpha)-acetyltransferase 15, NatA auxiliary subunit [Source:HGNC Symbol;Acc:HGNC:30782]
8.82224e-96	RGS16	Cluster 4	0.644396	8.82224e-96	1.7678e-91	0.319	0.174	regulator of G protein signaling 16 [Source:HGNC Symbol;Acc:HGNC:9997]
2.35951e-95	NDUFAF3	Cluster 4	0.330442	2.35951e-95	4.728e-91	0.821	0.659	NADH:ubiquinone oxidoreductase complex assembly factor 3 [Source:HGNC Symbol;Acc:HGNC:29918]
3.43645e-95	NASP	Cluster 4	0.457527	3.43645e-95	6.88596e-91	0.706	0.45	nuclear autoantigenic sperm protein [Source:HGNC Symbol;Acc:HGNC:7644]
4.11527e-95	GRSF1	Cluster 4	0.360717	4.11527e-95	8.24619e-91	0.712	0.491	G-rich RNA sequence binding factor 1 [Source:HGNC Symbol;Acc:HGNC:4610]
1.33638e-94	DDX10	Cluster 4	0.393063	1.33638e-94	2.67784e-90	0.387	0.119	DEAD-box helicase 10 [Source:HGNC Symbol;Acc:HGNC:2735]
2.1394e-94	ATP5MC2	Cluster 4	0.269995	2.1394e-94	4.28693e-90	0.951	0.919	ATP synthase membrane subunit c locus 2 [Source:HGNC Symbol;Acc:HGNC:842]
2.31651e-94	ASXL1	Cluster 4	0.388486	2.31651e-94	4.64182e-90	0.364	0.154	ASXL transcriptional regulator 1 [Source:HGNC Symbol;Acc:HGNC:18318]
3.03492e-94	PRDX1	Cluster 4	0.607515	3.03492e-94	6.08137e-90	0.962	0.926	peroxiredoxin 1 [Source:HGNC Symbol;Acc:HGNC:9352]
6.18441e-94	SRSF3	Cluster 4	0.461946	6.18441e-94	1.23923e-89	0.886	0.754	serine and arginine rich splicing factor 3 [Source:HGNC Symbol;Acc:HGNC:10785]
1.2443e-93	RCC1	Cluster 4	0.346986	1.2443e-93	2.49332e-89	0.323	0.079	regulator of chromosome condensation 1 [Source:HGNC Symbol;Acc:HGNC:1913]
1.32045e-93	UBE2G2	Cluster 4	0.366037	1.32045e-93	2.64592e-89	0.514	0.257	ubiquitin conjugating enzyme E2 G2 [Source:HGNC Symbol;Acc:HGNC:12483]
3.99938e-93	LEF1	Cluster 4	0.43726	3.99938e-93	8.01396e-89	0.32	0.117	lymphoid enhancer binding factor 1 [Source:HGNC Symbol;Acc:HGNC:6551]
9.48411e-93	POLR2I	Cluster 4	0.387652	9.48411e-93	1.90043e-88	0.654	0.394	RNA polymerase II subunit I [Source:HGNC Symbol;Acc:HGNC:9196]
1.26148e-92	FOXP1	Cluster 4	0.366971	1.26148e-92	2.52776e-88	0.587	0.428	forkhead box P1 [Source:HGNC Symbol;Acc:HGNC:3823]
1.65125e-92	DNAJA2	Cluster 4	0.364155	1.65125e-92	3.30878e-88	0.802	0.609	DnaJ heat shock protein family (Hsp40) member A2 [Source:HGNC Symbol;Acc:HGNC:14884]
4.53449e-92	NLE1	Cluster 4	0.321356	4.53449e-92	9.08622e-88	0.287	0.06	notchless homolog 1 [Source:HGNC Symbol;Acc:HGNC:19889]
4.75274e-92	FAM207A	Cluster 4	0.420416	4.75274e-92	9.52355e-88	0.56	0.262	family with sequence similarity 207 member A [Source:HGNC Symbol;Acc:HGNC:15811]
7.53944e-92	ZBED2	Cluster 4	0.554096	7.53944e-92	1.51075e-87	0.115	0.006	zinc finger BED-type containing 2 [Source:HGNC Symbol;Acc:HGNC:20710]
1.34189e-91	ST13	Cluster 4	0.289968	1.34189e-91	2.68888e-87	0.855	0.714	ST13 Hsp70 interacting protein [Source:HGNC Symbol;Acc:HGNC:11343]
2.30098e-91	ZPR1	Cluster 4	0.398822	2.30098e-91	4.6107e-87	0.617	0.331	ZPR1 zinc finger [Source:HGNC Symbol;Acc:HGNC:13051]
3.12984e-91	PPM1G	Cluster 4	0.341812	3.12984e-91	6.27157e-87	0.794	0.602	protein phosphatase, Mg2+/Mn2+ dependent 1G [Source:HGNC Symbol;Acc:HGNC:9278]
3.67444e-91	YDJC	Cluster 4	0.351754	3.67444e-91	7.36283e-87	0.511	0.233	YdjC chitooligosaccharide deacetylase homolog [Source:HGNC Symbol;Acc:HGNC:27158]
9.21971e-91	MAT2A	Cluster 4	0.398635	9.21971e-91	1.84744e-86	0.591	0.376	methionine adenosyltransferase 2A [Source:HGNC Symbol;Acc:HGNC:6904]
1.28117e-90	UQCRFS1	Cluster 4	0.316345	1.28117e-90	2.5672e-86	0.815	0.649	ubiquinol-cytochrome c reductase, Rieske iron-sulfur polypeptide 1 [Source:HGNC Symbol;Acc:HGNC:12587]
1.3829e-90	POLR2H	Cluster 4	0.448408	1.3829e-90	2.77106e-86	0.697	0.428	RNA polymerase II subunit H [Source:HGNC Symbol;Acc:HGNC:9195]
9.31994e-90	PUS7	Cluster 4	0.332003	9.31994e-90	1.86753e-85	0.279	0.057	pseudouridine synthase 7 [Source:HGNC Symbol;Acc:HGNC:26033]
1.03258e-89	NAA50	Cluster 4	0.406814	1.03258e-89	2.06908e-85	0.57	0.295	N(alpha)-acetyltransferase 50, NatE catalytic subunit [Source:HGNC Symbol;Acc:HGNC:29533]
1.1453e-89	NUS1	Cluster 4	0.415244	1.1453e-89	2.29495e-85	0.399	0.175	NUS1 dehydrodolichyl diphosphate synthase subunit [Source:HGNC Symbol;Acc:HGNC:21042]
1.26839e-89	TGS1	Cluster 4	0.373387	1.26839e-89	2.5416e-85	0.607	0.327	trimethylguanosine synthase 1 [Source:HGNC Symbol;Acc:HGNC:17843]
6.44258e-89	NUCKS1	Cluster 4	0.377732	6.44258e-89	1.29096e-84	0.669	0.442	nuclear casein kinase and cyclin dependent kinase substrate 1 [Source:HGNC Symbol;Acc:HGNC:29923]
1.94242e-88	GNPDA1	Cluster 4	0.396061	1.94242e-88	3.89222e-84	0.461	0.219	glucosamine-6-phosphate deaminase 1 [Source:HGNC Symbol;Acc:HGNC:4417]
5.66598e-88	PRELID3B	Cluster 4	0.37468	5.66598e-88	1.13535e-83	0.71	0.459	PRELI domain containing 3B [Source:HGNC Symbol;Acc:HGNC:15892]
6.68594e-88	UTP14A	Cluster 4	0.418887	6.68594e-88	1.33973e-83	0.459	0.164	UTP14A small subunit processome component [Source:HGNC Symbol;Acc:HGNC:10665]
8.95726e-88	AK2	Cluster 4	0.422566	8.95726e-88	1.79486e-83	0.724	0.484	adenylate kinase 2 [Source:HGNC Symbol;Acc:HGNC:362]
1.03017e-87	IGFBP4	Cluster 4	0.640498	1.03017e-87	2.06425e-83	0.204	0.046	insulin like growth factor binding protein 4 [Source:HGNC Symbol;Acc:HGNC:5473]
1.03499e-87	RBM17	Cluster 4	0.35589	1.03499e-87	2.0739e-83	0.877	0.697	RNA binding motif protein 17 [Source:HGNC Symbol;Acc:HGNC:16944]
1.87946e-87	C12orf45	Cluster 4	0.358885	1.87946e-87	3.76607e-83	0.357	0.105	chromosome 12 open reading frame 45 [Source:HGNC Symbol;Acc:HGNC:28628]
4.52414e-87	DCXR	Cluster 4	0.289805	4.52414e-87	9.06547e-83	0.645	0.435	dicarbonyl and L-xylulose reductase [Source:HGNC Symbol;Acc:HGNC:18985]
5.51618e-87	DDX54	Cluster 4	0.363918	5.51618e-87	1.10533e-82	0.563	0.284	DEAD-box helicase 54 [Source:HGNC Symbol;Acc:HGNC:20084]
1.42272e-86	RABEPK	Cluster 4	0.340044	1.42272e-86	2.85085e-82	0.355	0.101	Rab9 effector protein with kelch motifs [Source:HGNC Symbol;Acc:HGNC:16896]
1.50532e-86	NAF1	Cluster 4	0.328586	1.50532e-86	3.01637e-82	0.296	0.072	nuclear assembly factor 1 ribonucleoprotein [Source:HGNC Symbol;Acc:HGNC:25126]
1.51972e-86	DPM2	Cluster 4	0.337074	1.51972e-86	3.04522e-82	0.55	0.288	dolichyl-phosphate mannosyltransferase subunit 2, regulatory [Source:HGNC Symbol;Acc:HGNC:3006]
1.81081e-86	HMGN2	Cluster 4	0.375784	1.81081e-86	3.62849e-82	0.859	0.731	high mobility group nucleosomal binding domain 2 [Source:HGNC Symbol;Acc:HGNC:4986]
4.36223e-86	EPRS	Cluster 4	0.354035	4.36223e-86	8.74104e-82	0.694	0.477	glutamyl-prolyl-tRNA synthetase [Source:HGNC Symbol;Acc:HGNC:3418]
8.86928e-86	COPS2	Cluster 4	0.339126	8.86928e-86	1.77723e-81	0.602	0.337	COP9 signalosome subunit 2 [Source:HGNC Symbol;Acc:HGNC:30747]
9.34979e-86	ATP5F1A	Cluster 4	0.338093	9.34979e-86	1.87351e-81	0.822	0.679	ATP synthase F1 subunit alpha [Source:HGNC Symbol;Acc:HGNC:823]
1.0314e-85	SRSF1	Cluster 4	0.410079	1.0314e-85	2.06671e-81	0.674	0.4	serine and arginine rich splicing factor 1 [Source:HGNC Symbol;Acc:HGNC:10780]
1.56586e-85	NUTF2	Cluster 4	0.326589	1.56586e-85	3.13768e-81	0.783	0.615	nuclear transport factor 2 [Source:HGNC Symbol;Acc:HGNC:13722]
1.73556e-85	TMEM147	Cluster 4	0.374844	1.73556e-85	3.47771e-81	0.731	0.516	transmembrane protein 147 [Source:HGNC Symbol;Acc:HGNC:30414]
3.05258e-85	GART	Cluster 4	0.412886	3.05258e-85	6.11676e-81	0.582	0.28	phosphoribosylglycinamide formyltransferase, phosphoribosylglycinamide synthetase, phosphoribosylaminoimidazole synthetase [Source:HGNC Symbol;Acc:HGNC:4163]
3.97915e-85	PDAP1	Cluster 4	0.351517	3.97915e-85	7.97341e-81	0.751	0.55	PDGFA associated protein 1 [Source:HGNC Symbol;Acc:HGNC:14634]
7.17763e-85	THAP2	Cluster 4	0.38508	7.17763e-85	1.43825e-80	0.227	0.114	THAP domain containing 2 [Source:HGNC Symbol;Acc:HGNC:20854]
8.5348e-85	TAGAP	Cluster 4	0.365601	8.5348e-85	1.7102e-80	0.243	0.112	T cell activation RhoGTPase activating protein [Source:HGNC Symbol;Acc:HGNC:15669]
1.05351e-84	AHSA1	Cluster 4	0.404195	1.05351e-84	2.11103e-80	0.718	0.497	activator of HSP90 ATPase activity 1 [Source:HGNC Symbol;Acc:HGNC:1189]
1.07307e-84	TRMT112	Cluster 4	0.305934	1.07307e-84	2.15022e-80	0.924	0.838	tRNA methyltransferase subunit 11-2 [Source:HGNC Symbol;Acc:HGNC:26940]
2.71023e-84	SLC16A1	Cluster 4	0.369411	2.71023e-84	5.43077e-80	0.367	0.108	solute carrier family 16 member 1 [Source:HGNC Symbol;Acc:HGNC:10922]
1.03157e-83	BCL2L1	Cluster 4	0.421224	1.03157e-83	2.06706e-79	0.634	0.427	BCL2 like 1 [Source:HGNC Symbol;Acc:HGNC:992]
1.16075e-83	CNIH1	Cluster 4	0.311682	1.16075e-83	2.32591e-79	0.695	0.445	cornichon family AMPA receptor auxiliary protein 1 [Source:HGNC Symbol;Acc:HGNC:19431]
1.46024e-82	EMC6	Cluster 4	0.295159	1.46024e-82	2.92604e-78	0.735	0.531	ER membrane protein complex subunit 6 [Source:HGNC Symbol;Acc:HGNC:28430]
2.27992e-82	CD27	Cluster 4	0.385889	2.27992e-82	4.56851e-78	0.167	0.037	CD27 molecule [Source:HGNC Symbol;Acc:HGNC:11922]
2.35351e-82	CTU2	Cluster 4	0.314789	2.35351e-82	4.71597e-78	0.306	0.076	cytosolic thiouridylase subunit 2 [Source:HGNC Symbol;Acc:HGNC:28005]
6.50364e-82	PTRH2	Cluster 4	0.418606	6.50364e-82	1.3032e-77	0.502	0.21	peptidyl-tRNA hydrolase 2 [Source:HGNC Symbol;Acc:HGNC:24265]
2.56378e-81	NAXE	Cluster 4	0.284687	2.56378e-81	5.13731e-77	0.623	0.401	NAD(P)HX epimerase [Source:HGNC Symbol;Acc:HGNC:18453]
7.60619e-81	ISOC2	Cluster 4	0.363427	7.60619e-81	1.52413e-76	0.394	0.13	isochorismatase domain containing 2 [Source:HGNC Symbol;Acc:HGNC:26278]
1.04958e-80	C1orf43	Cluster 4	0.33001	1.04958e-80	2.10316e-76	0.729	0.501	chromosome 1 open reading frame 43 [Source:HGNC Symbol;Acc:HGNC:29876]
1.16133e-80	YWHAE	Cluster 4	0.326479	1.16133e-80	2.32707e-76	0.821	0.641	tyrosine 3-monooxygenase/tryptophan 5-monooxygenase activation protein epsilon [Source:HGNC Symbol;Acc:HGNC:12851]
3.02567e-80	TAF9	Cluster 4	0.318373	3.02567e-80	6.06285e-76	0.526	0.271	TATA-box binding protein associated factor 9 [Source:HGNC Symbol;Acc:HGNC:11542]
5.514e-80	COX5A	Cluster 4	0.351632	5.514e-80	1.1049e-75	0.897	0.828	cytochrome c oxidase subunit 5A [Source:HGNC Symbol;Acc:HGNC:2267]
5.81135e-80	GPX4	Cluster 4	0.269479	5.81135e-80	1.16448e-75	0.785	0.654	glutathione peroxidase 4 [Source:HGNC Symbol;Acc:HGNC:4556]
9.45826e-80	COA6	Cluster 4	0.356715	9.45826e-80	1.89525e-75	0.642	0.378	cytochrome c oxidase assembly factor 6 [Source:HGNC Symbol;Acc:HGNC:18025]
1.52788e-79	MDH2	Cluster 4	0.356718	1.52788e-79	3.06156e-75	0.793	0.616	malate dehydrogenase 2 [Source:HGNC Symbol;Acc:HGNC:6971]
1.78494e-79	FUS	Cluster 4	0.286102	1.78494e-79	3.57666e-75	0.942	0.848	FUS RNA binding protein [Source:HGNC Symbol;Acc:HGNC:4010]
1.86491e-79	NDUFAF2	Cluster 4	0.381893	1.86491e-79	3.73691e-75	0.415	0.151	NADH:ubiquinone oxidoreductase complex assembly factor 2 [Source:HGNC Symbol;Acc:HGNC:28086]
2.09806e-79	LSM4	Cluster 4	0.37887	2.09806e-79	4.20409e-75	0.656	0.402	LSM4 homolog, U6 small nuclear RNA and mRNA degradation associated [Source:HGNC Symbol;Acc:HGNC:17259]
3.7613e-79	SIGMAR1	Cluster 4	0.353981	3.7613e-79	7.53689e-75	0.37	0.114	sigma non-opioid intracellular receptor 1 [Source:HGNC Symbol;Acc:HGNC:8157]
1.35988e-78	PDF	Cluster 4	0.320087	1.35988e-78	2.72492e-74	0.337	0.102	peptide deformylase, mitochondrial [Source:HGNC Symbol;Acc:HGNC:30012]
1.63286e-78	C1orf109	Cluster 4	0.295708	1.63286e-78	3.27193e-74	0.264	0.066	chromosome 1 open reading frame 109 [Source:HGNC Symbol;Acc:HGNC:26039]
2.12663e-78	TRMT61A	Cluster 4	0.287478	2.12663e-78	4.26135e-74	0.279	0.065	tRNA methyltransferase 61A [Source:HGNC Symbol;Acc:HGNC:23790]
3.97648e-78	MAK16	Cluster 4	0.349615	3.97648e-78	7.96807e-74	0.326	0.087	MAK16 homolog [Source:HGNC Symbol;Acc:HGNC:13703]
4.48331e-78	ZMPSTE24	Cluster 4	0.343359	4.48331e-78	8.98365e-74	0.506	0.241	zinc metallopeptidase STE24 [Source:HGNC Symbol;Acc:HGNC:12877]
4.52338e-78	TXLNG	Cluster 4	0.308325	4.52338e-78	9.06396e-74	0.319	0.101	taxilin gamma [Source:HGNC Symbol;Acc:HGNC:18578]
6.1435e-78	TOP1	Cluster 4	0.332623	6.1435e-78	1.23103e-73	0.858	0.689	DNA topoisomerase I [Source:HGNC Symbol;Acc:HGNC:11986]
6.6221e-78	TRA2B	Cluster 4	0.333086	6.6221e-78	1.32694e-73	0.752	0.531	transformer 2 beta homolog [Source:HGNC Symbol;Acc:HGNC:10781]
6.62515e-78	SLC25A33	Cluster 4	0.3171	6.62515e-78	1.32755e-73	0.288	0.068	solute carrier family 25 member 33 [Source:HGNC Symbol;Acc:HGNC:29681]
6.91107e-78	PMM2	Cluster 4	0.374414	6.91107e-78	1.38484e-73	0.431	0.161	phosphomannomutase 2 [Source:HGNC Symbol;Acc:HGNC:9115]
2.39272e-77	PLK3	Cluster 4	0.391285	2.39272e-77	4.79452e-73	0.409	0.198	polo like kinase 3 [Source:HGNC Symbol;Acc:HGNC:2154]
2.63498e-77	AEN	Cluster 4	0.312585	2.63498e-77	5.27998e-73	0.271	0.072	apoptosis enhancing nuclease [Source:HGNC Symbol;Acc:HGNC:25722]
8.46641e-77	PELP1	Cluster 4	0.361631	8.46641e-77	1.6965e-72	0.395	0.134	proline, glutamate and leucine rich protein 1 [Source:HGNC Symbol;Acc:HGNC:30134]
9.7725e-77	SAP18	Cluster 4	0.260188	9.7725e-77	1.95821e-72	0.915	0.829	Sin3A associated protein 18 [Source:HGNC Symbol;Acc:HGNC:10530]
1.28768e-76	PRDX3	Cluster 4	0.268646	1.28768e-76	2.58024e-72	0.754	0.613	peroxiredoxin 3 [Source:HGNC Symbol;Acc:HGNC:9354]
3.40863e-76	NOC3L	Cluster 4	0.350519	3.40863e-76	6.83021e-72	0.45	0.179	NOC3 like DNA replication regulator [Source:HGNC Symbol;Acc:HGNC:24034]
4.86818e-76	BTLA	Cluster 4	0.336381	4.86818e-76	9.75485e-72	0.206	0.072	B and T lymphocyte associated [Source:HGNC Symbol;Acc:HGNC:21087]
1.82108e-75	RCL1	Cluster 4	0.29897	1.82108e-75	3.64908e-71	0.279	0.061	RNA terminal phosphate cyclase like 1 [Source:HGNC Symbol;Acc:HGNC:17687]
3.29447e-75	AAMP	Cluster 4	0.304352	3.29447e-75	6.60146e-71	0.586	0.34	angio associated migratory cell protein [Source:HGNC Symbol;Acc:HGNC:18]
5.06482e-75	TXNL1	Cluster 4	0.310778	5.06482e-75	1.01489e-70	0.795	0.605	thioredoxin like 1 [Source:HGNC Symbol;Acc:HGNC:12436]
5.5226e-75	TNFSF14	Cluster 4	0.380819	5.5226e-75	1.10662e-70	0.28	0.18	TNF superfamily member 14 [Source:HGNC Symbol;Acc:HGNC:11930]
8.34698e-75	PRMT3	Cluster 4	0.270606	8.34698e-75	1.67257e-70	0.247	0.053	protein arginine methyltransferase 3 [Source:HGNC Symbol;Acc:HGNC:30163]
1.32363e-74	EIF3L	Cluster 4	0.32408	1.32363e-74	2.65229e-70	0.781	0.572	eukaryotic translation initiation factor 3 subunit L [Source:HGNC Symbol;Acc:HGNC:18138]
1.88904e-74	CD83	Cluster 4	0.6555	1.88904e-74	3.78527e-70	0.448	0.301	CD83 molecule [Source:HGNC Symbol;Acc:HGNC:1703]
2.14812e-74	EIF2S2	Cluster 4	0.293385	2.14812e-74	4.3044e-70	0.878	0.752	eukaryotic translation initiation factor 2 subunit beta [Source:HGNC Symbol;Acc:HGNC:3266]
3.10009e-74	NUFIP1	Cluster 4	0.318283	3.10009e-74	6.21196e-70	0.291	0.08	nuclear FMR1 interacting protein 1 [Source:HGNC Symbol;Acc:HGNC:8057]
3.46171e-74	C8orf59	Cluster 4	0.28944	3.46171e-74	6.93657e-70	0.751	0.546	NA
4.82932e-74	EIF4EBP1	Cluster 4	0.442568	4.82932e-74	9.677e-70	0.352	0.12	eukaryotic translation initiation factor 4E binding protein 1 [Source:HGNC Symbol;Acc:HGNC:3288]
5.67139e-74	NUDT4	Cluster 4	0.316365	5.67139e-74	1.13643e-69	0.326	0.101	nudix hydrolase 4 [Source:HGNC Symbol;Acc:HGNC:8051]
6.61892e-74	SNRNP40	Cluster 4	0.300966	6.61892e-74	1.3263e-69	0.604	0.359	small nuclear ribonucleoprotein U5 subunit 40 [Source:HGNC Symbol;Acc:HGNC:30857]
8.19893e-74	U2AF2	Cluster 4	0.323767	8.19893e-74	1.6429e-69	0.634	0.377	U2 small nuclear RNA auxiliary factor 2 [Source:HGNC Symbol;Acc:HGNC:23156]
1.44559e-73	DHX15	Cluster 4	0.327889	1.44559e-73	2.89667e-69	0.594	0.342	DEAH-box helicase 15 [Source:HGNC Symbol;Acc:HGNC:2738]
3.03502e-73	DDX49	Cluster 4	0.351412	3.03502e-73	6.08157e-69	0.408	0.141	DEAD-box helicase 49 [Source:HGNC Symbol;Acc:HGNC:18684]
3.36366e-73	DNTTIP2	Cluster 4	0.323923	3.36366e-73	6.7401e-69	0.734	0.495	deoxynucleotidyltransferase terminal interacting protein 2 [Source:HGNC Symbol;Acc:HGNC:24013]
6.71816e-73	SLC25A3	Cluster 4	0.334692	6.71816e-73	1.34618e-68	0.942	0.873	solute carrier family 25 member 3 [Source:HGNC Symbol;Acc:HGNC:10989]
1.45879e-72	PARK7	Cluster 4	0.262425	1.45879e-72	2.92313e-68	0.92	0.86	Parkinsonism associated deglycase [Source:HGNC Symbol;Acc:HGNC:16369]
2.10025e-72	SF3B6	Cluster 4	0.316713	2.10025e-72	4.20847e-68	0.815	0.649	splicing factor 3b subunit 6 [Source:HGNC Symbol;Acc:HGNC:30096]
6.52981e-72	MAGOHB	Cluster 4	0.379287	6.52981e-72	1.30844e-67	0.524	0.23	mago homolog B, exon junction complex subunit [Source:HGNC Symbol;Acc:HGNC:25504]
[truncated: 1,174 more rows]

## Sheet: Supplementary Data 10
Supplementary Data 10: ADT markers for each EM CD4+ T cluster
[truncated: 15 more rows]

[truncated: 11 more sheets: Supplementary Data 11, Supplementary Data 12, Supplementary Data 13, Supplementrary Data 14, Supplementary Data 15, Supplementary Data 16, Supplementary Data 17, Supplementary Data 18, Supplementary Data 19, S Table_L_CD4+ T (d0 vs d70) , CD4+ T (d0 vs d70) in BCG Grp]
