# Supplementary material for: Adolescent BCG revaccination induces a phenotypic shift in CD4+ T cell responses to Mycobacterium tuberculosis
Source: Nat Commun. 2024 Jun 18;15:5191. doi: 10.1038/s41467-024-49050-1 (PMC11189459; doi:10.1038/s41467-024-49050-1)
Supplement: Supplementary file 6 — Source Data [file 41467_2024_49050_MOESM6_ESM.xlsx]

## Sheet: Figures 1a-1b
Source Data_Figure 1a-1b is the processed ICS data output that was used to create Figure 1.
BATCH	PUBID	ARM	STIM	VISITNO	VISITDAY	nsub.total	cytnum.total	nsub_neg.total	cytnum_neg.total	pctpos.total	pctneg.total	pctpos_adj.total	SUBSET	nsub	cytnum	nsub_neg	cytnum_neg	pctpos	pctneg	pctpos_adj
773	042002	BCG	Ag85B	2	0	98112	319	105970	425	0.3251386170906719	0.4010569028970463	-0.0759183	CCR7-CD45RA-	16535	113	18789	152	0.11517449445531637	0.14343682174200245	-0.0282623
773	042002	BCG	Ag85B	2	0	98112	319	105970	425	0.3251386170906719	0.4010569028970463	-0.0759183	CCR7-CD45RA+	2131	5	2591	12	0.00509622	0.011324	-0.00622774
773	042002	BCG	Ag85B	2	0	98112	319	105970	425	0.3251386170906719	0.4010569028970463	-0.0759183	CCR7+CD45RA-	21179	136	21660	185	0.13861709067188518	0.17457771067283193	-0.0359606
773	042002	BCG	Ag85B	2	0	98112	319	105970	425	0.3251386170906719	0.4010569028970463	-0.0759183	CCR7+CD45RA+	58267	65	62930	76	0.0662508	0.0717184	-0.0054676
773	042002	BCG	BCG-Pasteur	2	0	111386	344	105970	425	0.3088359398847252	0.4010569028970463	-0.092221	CCR7-CD45RA-	20310	131	18789	152	0.11760903524679941	0.14343682174200245	-0.0258278
773	042002	BCG	BCG-Pasteur	2	0	111386	344	105970	425	0.3088359398847252	0.4010569028970463	-0.092221	CCR7-CD45RA+	2583	15	2591	12	0.013466683425206039	0.011324	0.00214272
773	042002	BCG	BCG-Pasteur	2	0	111386	344	105970	425	0.3088359398847252	0.4010569028970463	-0.092221	CCR7+CD45RA-	24278	129	21660	185	0.11581347745677195	0.17457771067283193	-0.0587642
773	042002	BCG	BCG-Pasteur	2	0	111386	344	105970	425	0.3088359398847252	0.4010569028970463	-0.092221	CCR7+CD45RA+	64215	69	62930	76	0.0619467	0.0717184	-0.00977167
773	042002	BCG	TB 10.4	2	0	100484	364	105970	425	0.362247	0.4010569028970463	-0.0388102	CCR7-CD45RA-	19159	144	18789	152	0.14330639703833448	0.14343682174200245	-0.000130425
773	042002	BCG	TB 10.4	2	0	100484	364	105970	425	0.362247	0.4010569028970463	-0.0388102	CCR7-CD45RA+	1991	12	2591	12	0.011942199753194539	0.011324	6.182401419838179e-4
773	042002	BCG	TB 10.4	2	0	100484	364	105970	425	0.362247	0.4010569028970463	-0.0388102	CCR7+CD45RA-	21485	138	21660	185	0.13733529716173717	0.17457771067283193	-0.0372424
773	042002	BCG	TB 10.4	2	0	100484	364	105970	425	0.362247	0.4010569028970463	-0.0388102	CCR7+CD45RA+	57849	70	62930	76	0.0696628	0.0717184	-0.00205558
773	042002	BCG	TB WCL	2	0	101469	582	105970	425	0.5735741950743577	0.4010569028970463	0.17251729217731138	CCR7-CD45RA-	18235	239	18789	152	0.2355399185958273	0.14343682174200245	0.0921031
773	042002	BCG	TB WCL	2	0	101469	582	105970	425	0.5735741950743577	0.4010569028970463	0.17251729217731138	CCR7-CD45RA+	2099	20	2591	12	0.0197105	0.011324	0.00838649
773	042002	BCG	TB WCL	2	0	101469	582	105970	425	0.5735741950743577	0.4010569028970463	0.17251729217731138	CCR7+CD45RA-	21978	221	21660	185	0.2178005105007441	0.17457771067283193	0.0432228
773	042002	BCG	TB WCL	2	0	101469	582	105970	425	0.5735741950743577	0.4010569028970463	0.17251729217731138	CCR7+CD45RA+	59157	102	62930	76	0.10052331253880495	0.0717184	0.028804901667803723
802	042002	BCG	Ag85B	7	28	90668	267	108632	270	0.29448096351524244	0.2485455482730687	0.0459354	CCR7-CD45RA-	22042	116	22866	126	0.1279392950103675	0.11598792252743206	0.0119514
802	042002	BCG	Ag85B	7	28	90668	267	108632	270	0.29448096351524244	0.2485455482730687	0.0459354	CCR7-CD45RA+	2758	21	3324	18	0.0231614	0.0165697	0.00659172
802	042002	BCG	Ag85B	7	28	90668	267	108632	270	0.29448096351524244	0.2485455482730687	0.0459354	CCR7+CD45RA-	15675	57	17537	57	0.0628667	0.0524707	0.010395995690549983
802	042002	BCG	Ag85B	7	28	90668	267	108632	270	0.29448096351524244	0.2485455482730687	0.0459354	CCR7+CD45RA+	50193	73	64905	69	0.0805135	0.0635172	0.016996326190188413
802	042002	BCG	BCG-Pasteur	7	28	108156	370	108632	270	0.3420984503864788	0.2485455482730687	0.0935529	CCR7-CD45RA-	20738	198	22866	126	0.18306890047708865	0.11598792252743206	0.067081
802	042002	BCG	BCG-Pasteur	7	28	108156	370	108632	270	0.3420984503864788	0.2485455482730687	0.0935529	CCR7-CD45RA+	2311	15	3324	18	0.0138689	0.0165697	-0.00270085
802	042002	BCG	BCG-Pasteur	7	28	108156	370	108632	270	0.3420984503864788	0.2485455482730687	0.0935529	CCR7+CD45RA-	20592	67	17537	57	0.0619476	0.0524707	0.00947683
802	042002	BCG	BCG-Pasteur	7	28	108156	370	108632	270	0.3420984503864788	0.2485455482730687	0.0935529	CCR7+CD45RA+	64515	90	64905	69	0.0832131	0.0635172	0.019695940910710613
802	042002	BCG	TB 10.4	7	28	114026	298	108632	270	0.2613439040218898	0.2485455482730687	0.012798355748821072	CCR7-CD45RA-	25657	115	22866	126	0.10085419114938698	0.11598792252743206	-0.0151337
802	042002	BCG	TB 10.4	7	28	114026	298	108632	270	0.2613439040218898	0.2485455482730687	0.012798355748821072	CCR7-CD45RA+	3485	8	3324	18	0.00701594	0.0165697	-0.00955376
802	042002	BCG	TB 10.4	7	28	114026	298	108632	270	0.2613439040218898	0.2485455482730687	0.012798355748821072	CCR7+CD45RA-	18399	66	17537	57	0.0578815	0.0524707	0.00541081
802	042002	BCG	TB 10.4	7	28	114026	298	108632	270	0.2613439040218898	0.2485455482730687	0.012798355748821072	CCR7+CD45RA+	66485	109	64905	69	0.0955922	0.0635172	0.032075037680504306
802	042002	BCG	TB WCL	7	28	100395	765	108632	270	0.76199	0.2485455482730687	0.5134445906780742	CCR7-CD45RA-	20656	372	22866	126	0.3705363812938891	0.11598792252743206	0.25454845876645704
802	042002	BCG	TB WCL	7	28	100395	765	108632	270	0.76199	0.2485455482730687	0.5134445906780742	CCR7-CD45RA+	2124	70	3324	18	0.0697246	0.0165697	0.053154884659677784
802	042002	BCG	TB WCL	7	28	100395	765	108632	270	0.76199	0.2485455482730687	0.5134445906780742	CCR7+CD45RA-	20070	179	17537	57	0.17829573185915631	0.0524707	0.12582500500150848
802	042002	BCG	TB WCL	7	28	100395	765	108632	270	0.76199	0.2485455482730687	0.5134445906780742	CCR7+CD45RA+	57545	144	64905	69	0.14343343792021515	0.0635172	0.0799162
773	042002	BCG	Ag85B	10	70	125282	431	124959	409	0.3440238821219329	0.3273073568130347	0.016716525308898222	CCR7-CD45RA-	20986	166	20759	138	0.1325010775690043	0.11043622308117064	0.0220649
773	042002	BCG	Ag85B	10	70	125282	431	124959	409	0.3440238821219329	0.3273073568130347	0.016716525308898222	CCR7-CD45RA+	2324	14	2599	14	0.011174789674494342	0.0112037	-2.88851e-05
773	042002	BCG	Ag85B	10	70	125282	431	124959	409	0.3440238821219329	0.3273073568130347	0.016716525308898222	CCR7+CD45RA-	28674	148	27309	166	0.11813349084465447	0.13284357269184294	-0.0147101
773	042002	BCG	Ag85B	10	70	125282	431	124959	409	0.3440238821219329	0.3273073568130347	0.016716525308898222	CCR7+CD45RA+	73298	103	74292	91	0.0822145	0.0728239	0.00939064
773	042002	BCG	BCG-Pasteur	10	70	118476	414	124959	409	0.34943786083257367	0.3273073568130347	0.022130504019538977	CCR7-CD45RA-	20879	180	20759	138	0.15192950470981464	0.11043622308117064	0.041493281628644005
773	042002	BCG	BCG-Pasteur	10	70	118476	414	124959	409	0.34943786083257367	0.3273073568130347	0.022130504019538977	CCR7-CD45RA+	2215	12	2599	14	0.010128633647320976	0.0112037	-0.00107504
773	042002	BCG	BCG-Pasteur	10	70	118476	414	124959	409	0.34943786083257367	0.3273073568130347	0.022130504019538977	CCR7+CD45RA-	27188	127	27309	166	0.10719470610081366	0.13284357269184294	-0.0256489
773	042002	BCG	BCG-Pasteur	10	70	118476	414	124959	409	0.34943786083257367	0.3273073568130347	0.022130504019538977	CCR7+CD45RA+	68194	95	74292	91	0.080185	0.0728239	0.00736113
773	042002	BCG	TB 10.4	10	70	138169	435	124959	409	0.31483183637429524	0.3273073568130347	-0.0124755	CCR7-CD45RA-	24726	168	20759	138	0.12159022646179678	0.11043622308117064	0.011154003380626137
773	042002	BCG	TB 10.4	10	70	138169	435	124959	409	0.31483183637429524	0.3273073568130347	-0.0124755	CCR7-CD45RA+	2287	11	2599	14	0.00796126	0.0112037	-0.00324241
773	042002	BCG	TB 10.4	10	70	138169	435	124959	409	0.31483183637429524	0.3273073568130347	-0.0124755	CCR7+CD45RA-	31739	165	27309	166	0.11941897241783614	0.13284357269184294	-0.0134246
773	042002	BCG	TB 10.4	10	70	138169	435	124959	409	0.31483183637429524	0.3273073568130347	-0.0124755	CCR7+CD45RA+	79417	91	74292	91	0.0658614	0.0728239	-0.00696251
773	042002	BCG	TB WCL	10	70	150669	1493	124959	409	0.9909138575287552	0.3273073568130347	0.6636065007157205	CCR7-CD45RA-	25744	692	20759	138	0.4592849225786327	0.11043622308117064	0.34884869949746206
773	042002	BCG	TB WCL	10	70	150669	1493	124959	409	0.9909138575287552	0.3273073568130347	0.6636065007157205	CCR7-CD45RA+	2594	51	2599	14	0.033849033311431014	0.0112037	0.022645358506094865
773	042002	BCG	TB WCL	10	70	150669	1493	124959	409	0.9909138575287552	0.3273073568130347	0.6636065007157205	CCR7+CD45RA-	34892	554	27309	166	0.3676934206771134	0.13284357269184294	0.23484984798527048
773	042002	BCG	TB WCL	10	70	150669	1493	124959	409	0.9909138575287552	0.3273073568130347	0.6636065007157205	CCR7+CD45RA+	87439	196	74292	91	0.13008648096157804	0.0728239	0.057262594726893074
802	042002	BCG	Ag85B	11	168	76032	368	76662	304	0.484007	0.3965458767055386	0.0874609	CCR7-CD45RA-	21864	223	20685	181	0.29329755892255893	0.2361013279069161	0.057196231015642834
802	042002	BCG	Ag85B	11	168	76032	368	76662	304	0.484007	0.3965458767055386	0.0874609	CCR7-CD45RA+	2647	16	2704	10	0.0210438	0.0130443	0.0079995
802	042002	BCG	Ag85B	11	168	76032	368	76662	304	0.484007	0.3965458767055386	0.0874609	CCR7+CD45RA-	12319	73	12381	75	0.0960122	0.097832	-0.00181984
802	042002	BCG	Ag85B	11	168	76032	368	76662	304	0.484007	0.3965458767055386	0.0874609	CCR7+CD45RA+	39202	56	40892	38	0.0736532	0.049568234588192324	0.024084964065006327
802	042002	BCG	BCG-Pasteur	11	168	85692	442	76662	304	0.5158007748681324	0.3965458767055386	0.11925489816259377	CCR7-CD45RA-	20802	301	20685	181	0.3512579937450404	0.2361013279069161	0.11515666583812431
802	042002	BCG	BCG-Pasteur	11	168	85692	442	76662	304	0.5158007748681324	0.3965458767055386	0.11925489816259377	CCR7-CD45RA+	2176	9	2704	10	0.010502730709984595	0.0130443	-0.00254154
802	042002	BCG	BCG-Pasteur	11	168	85692	442	76662	304	0.5158007748681324	0.3965458767055386	0.11925489816259377	CCR7+CD45RA-	14938	72	12381	75	0.0840218	0.097832	-0.0138102
802	042002	BCG	BCG-Pasteur	11	168	85692	442	76662	304	0.5158007748681324	0.3965458767055386	0.11925489816259377	CCR7+CD45RA+	47776	60	40892	38	0.0700182	0.049568234588192324	0.02045
802	042002	BCG	TB 10.4	11	168	83876	337	76662	304	0.40178358529257474	0.3965458767055386	0.00523771	CCR7-CD45RA-	23228	211	20685	181	0.25156182936716104	0.2361013279069161	0.015460501460244941
802	042002	BCG	TB 10.4	11	168	83876	337	76662	304	0.40178358529257474	0.3965458767055386	0.00523771	CCR7-CD45RA+	2931	9	2704	10	0.010730125423243836	0.0130443	-0.00231415
802	042002	BCG	TB 10.4	11	168	83876	337	76662	304	0.40178358529257474	0.3965458767055386	0.00523771	CCR7+CD45RA-	12940	53	12381	75	0.0631885	0.097832	-0.0346435
802	042002	BCG	TB 10.4	11	168	83876	337	76662	304	0.40178358529257474	0.3965458767055386	0.00523771	CCR7+CD45RA+	44777	64	40892	38	0.0763031	0.049568234588192324	0.026734879532652737
802	042002	BCG	TB WCL	11	168	78488	697	76662	304	0.888034	0.3965458767055386	0.4914879628622934	CCR7-CD45RA-	20377	419	20685	181	0.5338395678320252	0.2361013279069161	0.29773823992510917
802	042002	BCG	TB WCL	11	168	78488	697	76662	304	0.888034	0.3965458767055386	0.4914879628622934	CCR7-CD45RA+	2029	50	2704	10	0.063704	0.0130443	0.0506597
802	042002	BCG	TB WCL	11	168	78488	697	76662	304	0.888034	0.3965458767055386	0.4914879628622934	CCR7+CD45RA-	14791	132	12381	75	0.16817857506880032	0.097832	0.0703465
802	042002	BCG	TB WCL	11	168	78488	697	76662	304	0.888034	0.3965458767055386	0.4914879628622934	CCR7+CD45RA+	41291	96	40892	38	0.12231169095912751	0.049568234588192324	0.0727435
794	042027	BCG	Ag85B	2	0	119448	241	110854	234	0.20176143593865115	0.21108845869341658	-0.00932702	CCR7-CD45RA-	15674	56	14288	72	0.0468823	0.0649503	-0.018068
794	042027	BCG	Ag85B	2	0	119448	241	110854	234	0.20176143593865115	0.21108845869341658	-0.00932702	CCR7-CD45RA+	3376	13	2996	6	0.010883396959346326	0.00541252	0.00547087
794	042027	BCG	Ag85B	2	0	119448	241	110854	234	0.20176143593865115	0.21108845869341658	-0.00932702	CCR7+CD45RA-	18229	80	16876	73	0.0669748	0.0658524	0.00112237
794	042027	BCG	Ag85B	2	0	119448	241	110854	234	0.20176143593865115	0.21108845869341658	-0.00932702	CCR7+CD45RA+	82169	92	76694	83	0.077021	0.0748733	0.00214771
794	042027	BCG	BCG-Pasteur	2	0	112100	187	110854	234	0.16681534344335416	0.21108845869341658	-0.0442731	CCR7-CD45RA-	13184	49	14288	72	0.043710972346119537	0.0649503	-0.0212393
794	042027	BCG	BCG-Pasteur	2	0	112100	187	110854	234	0.16681534344335416	0.21108845869341658	-0.0442731	CCR7-CD45RA+	2208	7	2996	6	0.00624442	0.00541252	8.31900038991743e-4
794	042027	BCG	BCG-Pasteur	2	0	112100	187	110854	234	0.16681534344335416	0.21108845869341658	-0.0442731	CCR7+CD45RA-	18529	57	16876	73	0.0508475	0.0658524	-0.0150049
794	042027	BCG	BCG-Pasteur	2	0	112100	187	110854	234	0.16681534344335416	0.21108845869341658	-0.0442731	CCR7+CD45RA+	78179	74	76694	83	0.0660125	0.0748733	-0.00886077
794	042027	BCG	TB 10.4	2	0	115379	228	110854	234	0.19760961700136076	0.21108845869341658	-0.0134788	CCR7-CD45RA-	15238	54	14288	72	0.0468023	0.0649503	-0.018148
794	042027	BCG	TB 10.4	2	0	115379	228	110854	234	0.19760961700136076	0.21108845869341658	-0.0134788	CCR7-CD45RA+	3047	13	2996	6	0.011267215004463552	0.00541252	0.00585469
794	042027	BCG	TB 10.4	2	0	115379	228	110854	234	0.19760961700136076	0.21108845869341658	-0.0134788	CCR7+CD45RA-	18221	51	16876	73	0.0442022	0.0658524	-0.0216502
794	042027	BCG	TB 10.4	2	0	115379	228	110854	234	0.19760961700136076	0.21108845869341658	-0.0134788	CCR7+CD45RA+	78873	110	76694	83	0.095338	0.0748733	0.020464716398650662
794	042027	BCG	TB WCL	2	0	111934	318	110854	234	0.2840959851340969	0.21108845869341658	0.0730075	CCR7-CD45RA-	14085	106	14288	72	0.0946987	0.0649503	0.029748366728775913
794	042027	BCG	TB WCL	2	0	111934	318	110854	234	0.2840959851340969	0.21108845869341658	0.0730075	CCR7-CD45RA+	2092	20	2996	6	0.017867672021012384	0.00541252	0.012455147439129908
794	042027	BCG	TB WCL	2	0	111934	318	110854	234	0.2840959851340969	0.21108845869341658	0.0730075	CCR7+CD45RA-	19264	88	16876	73	0.0786178	0.0658524	0.0127654
794	042027	BCG	TB WCL	2	0	111934	318	110854	234	0.2840959851340969	0.21108845869341658	0.0730075	CCR7+CD45RA+	76493	104	76694	83	0.0929119	0.0748733	0.0180386
820	042027	BCG	Ag85B	11	168	89914	388	88688	262	0.43152345574660234	0.29541764387515784	0.1361058118714445	CCR7-CD45RA-	14881	113	13764	73	0.12567564561692285	0.082311	0.0433646
820	042027	BCG	Ag85B	11	168	89914	388	88688	262	0.43152345574660234	0.29541764387515784	0.1361058118714445	CCR7-CD45RA+	1721	17	1703	6	0.018906955535289274	0.00676529	0.012141665980896346
820	042027	BCG	Ag85B	11	168	89914	388	88688	262	0.43152345574660234	0.29541764387515784	0.1361058118714445	CCR7+CD45RA-	15917	126	15528	106	0.14013390573214404	0.11952011546094171	0.0206138
820	042027	BCG	Ag85B	11	168	89914	388	88688	262	0.43152345574660234	0.29541764387515784	0.1361058118714445	CCR7+CD45RA+	57395	132	57693	77	0.14680694886224616	0.0868212	0.059985732914203574
820	042027	BCG	BCG-Pasteur	11	168	94018	1114	88688	262	1.184879491161267	0.29541764387515784	0.8894618472861091	CCR7-CD45RA-	14070	546	13764	73	0.5807398583250016	0.082311	0.498429
820	042027	BCG	BCG-Pasteur	11	168	94018	1114	88688	262	1.184879491161267	0.29541764387515784	0.8894618472861091	CCR7-CD45RA+	1759	37	1703	6	0.0393542	0.00676529	0.0325889
820	042027	BCG	BCG-Pasteur	11	168	94018	1114	88688	262	1.184879491161267	0.29541764387515784	0.8894618472861091	CCR7+CD45RA-	16760	368	15528	106	0.3914144100065945	0.11952011546094171	0.2718942945456528
820	042027	BCG	BCG-Pasteur	11	168	94018	1114	88688	262	1.184879491161267	0.29541764387515784	0.8894618472861091	CCR7+CD45RA+	61429	163	57693	77	0.1733710566061818	0.0868212	0.0865498
820	042027	BCG	TB 10.4	11	168	91682	344	88688	262	0.3752099648786021	0.29541764387515784	0.0797923	CCR7-CD45RA-	14918	105	13764	73	0.11452629741934076	0.082311	0.032215274507560135
820	042027	BCG	TB 10.4	11	168	91682	344	88688	262	0.3752099648786021	0.29541764387515784	0.0797923	CCR7-CD45RA+	1991	12	1703	6	0.013088719705067517	0.00676529	0.00632343
820	042027	BCG	TB 10.4	11	168	91682	344	88688	262	0.3752099648786021	0.29541764387515784	0.0797923	CCR7+CD45RA-	16052	119	15528	106	0.12979647040858622	0.11952011546094171	0.010276354947644506
820	042027	BCG	TB 10.4	11	168	91682	344	88688	262	0.3752099648786021	0.29541764387515784	0.0797923	CCR7+CD45RA+	58721	108	57693	77	0.11779847734560765	0.0868212	0.0309773
820	042027	BCG	TB WCL	11	168	86869	2416	88688	262	2.781199277072373	0.29541764387515784	2.4857816331972153	CCR7-CD45RA-	13645	954	13764	73	1.0982053436784123	0.082311	1.0158943207666316
820	042027	BCG	TB WCL	11	168	86869	2416	88688	262	2.781199277072373	0.29541764387515784	2.4857816331972153	CCR7-CD45RA+	1672	188	1703	6	0.21641782454039993	0.00676529	0.209653
820	042027	BCG	TB WCL	11	168	86869	2416	88688	262	2.781199277072373	0.29541764387515784	2.4857816331972153	CCR7+CD45RA-	16799	736	15528	106	0.8472527599028423	0.11952011546094171	0.7277326444419006
820	042027	BCG	TB WCL	11	168	86869	2416	88688	262	2.781199277072373	0.29541764387515784	2.4857816331972153	CCR7+CD45RA+	54753	538	57693	77	0.6193233489507189	0.0868212	0.5325021330026763
774	042016	BCG	Ag85B	2	0	186650	380	175241	409	0.2035896062148406	0.23339287038992018	-0.0298033	CCR7-CD45RA-	41955	121	39322	113	0.0648272	0.0644826	3.44589933233011e-4
774	042016	BCG	Ag85B	2	0	186650	380	175241	409	0.2035896062148406	0.23339287038992018	-0.0298033	CCR7-CD45RA+	3904	24	4262	27	0.012858290918832038	0.0154074	-0.00254906
774	042016	BCG	Ag85B	2	0	186650	380	175241	409	0.2035896062148406	0.23339287038992018	-0.0298033	CCR7+CD45RA-	54723	95	51309	145	0.0508974	0.0827432	-0.0318458
774	042016	BCG	Ag85B	2	0	186650	380	175241	409	0.2035896062148406	0.23339287038992018	-0.0298033	CCR7+CD45RA+	86068	140	80348	124	0.0750067	0.0707597	0.004247
774	042016	BCG	BCG-Pasteur	2	0	137404	366	175241	409	0.2663677913306745	0.23339287038992018	0.032974920940754326	CCR7-CD45RA-	28591	122	39322	113	0.0887893	0.0644826	0.0243066
774	042016	BCG	BCG-Pasteur	2	0	137404	366	175241	409	0.2663677913306745	0.23339287038992018	0.032974920940754326	CCR7-CD45RA+	2878	20	4262	27	0.014555617012605165	0.0154074	-0.000851736
774	042016	BCG	BCG-Pasteur	2	0	137404	366	175241	409	0.2663677913306745	0.23339287038992018	0.032974920940754326	CCR7+CD45RA-	41321	98	51309	145	0.0713225	0.0827432	-0.0114207
774	042016	BCG	BCG-Pasteur	2	0	137404	366	175241	409	0.2663677913306745	0.23339287038992018	0.032974920940754326	CCR7+CD45RA+	64614	126	80348	124	0.0917004	0.0707597	0.020940690533079773
774	042016	BCG	TB 10.4	2	0	129091	314	175241	409	0.24323926532446105	0.23339287038992018	0.00984639	CCR7-CD45RA-	29483	77	39322	113	0.0596478	0.0644826	-0.00483478
774	042016	BCG	TB 10.4	2	0	129091	314	175241	409	0.24323926532446105	0.23339287038992018	0.00984639	CCR7-CD45RA+	2531	24	4262	27	0.018591536203143518	0.0154074	0.00318418
774	042016	BCG	TB 10.4	2	0	129091	314	175241	409	0.24323926532446105	0.23339287038992018	0.00984639	CCR7+CD45RA-	38799	98	51309	145	0.0759154	0.0827432	-0.00682775
774	042016	BCG	TB 10.4	2	0	129091	314	175241	409	0.24323926532446105	0.23339287038992018	0.00984639	CCR7+CD45RA+	58278	115	80348	124	0.0890844	0.0707597	0.0183247
774	042016	BCG	TB WCL	2	0	158137	609	175241	409	0.38510911424903727	0.23339287038992018	0.15171624385911708	CCR7-CD45RA-	35580	216	39322	113	0.1365904247582792	0.0644826	0.0721078
774	042016	BCG	TB WCL	2	0	158137	609	175241	409	0.38510911424903727	0.23339287038992018	0.15171624385911708	CCR7-CD45RA+	2873	33	4262	27	0.020868	0.0154074	0.00546063
774	042016	BCG	TB WCL	2	0	158137	609	175241	409	0.38510911424903727	0.23339287038992018	0.15171624385911708	CCR7+CD45RA-	49084	181	51309	145	0.1144577170428173	0.0827432	0.031714523383799154
774	042016	BCG	TB WCL	2	0	158137	609	175241	409	0.38510911424903727	0.23339287038992018	0.15171624385911708	CCR7+CD45RA+	70600	179	80348	124	0.11319299088764805	0.0707597	0.042433294241315284
803	042016	BCG	Ag85B	7	28	75093	217	70605	261	0.2889750043279667	0.36966220522625876	-0.0806872	CCR7-CD45RA-	22194	75	21213	102	0.0998762	0.14446568939876778	-0.0445895
803	042016	BCG	Ag85B	7	28	75093	217	70605	261	0.2889750043279667	0.36966220522625876	-0.0806872	CCR7-CD45RA+	1851	6	1933	3	0.00799009	0.00424899	0.0037411
803	042016	BCG	Ag85B	7	28	75093	217	70605	261	0.2889750043279667	0.36966220522625876	-0.0806872	CCR7+CD45RA-	21391	106	20145	127	0.14115829704499755	0.17987394660434813	-0.0387156
803	042016	BCG	Ag85B	7	28	75093	217	70605	261	0.2889750043279667	0.36966220522625876	-0.0806872	CCR7+CD45RA+	29657	30	27314	29	0.039950461427829494	0.041073578358473195	-0.00112312
803	042016	BCG	BCG-Pasteur	7	28	74410	211	70605	261	0.28356403709178873	0.36966220522625876	-0.0860982	CCR7-CD45RA-	19684	97	21213	102	0.1303588227388792	0.14446568939876778	-0.0141069
803	042016	BCG	BCG-Pasteur	7	28	74410	211	70605	261	0.28356403709178873	0.36966220522625876	-0.0860982	CCR7-CD45RA+	1584	1	1933	3	0.00134391	0.00424899	-0.00290509
803	042016	BCG	BCG-Pasteur	7	28	74410	211	70605	261	0.28356403709178873	0.36966220522625876	-0.0860982	CCR7+CD45RA-	22970	86	20145	127	0.11557586345921247	0.17987394660434813	-0.0642981
803	042016	BCG	BCG-Pasteur	7	28	74410	211	70605	261	0.28356403709178873	0.36966220522625876	-0.0860982	CCR7+CD45RA+	30172	27	27314	29	0.0362854	0.041073578358473195	-0.00478813
803	042016	BCG	TB 10.4	7	28	73030	239	70605	261	0.3272627687251814	0.36966220522625876	-0.0423994	CCR7-CD45RA-	22421	75	21213	102	0.10269752156647953	0.14446568939876778	-0.0417682
803	042016	BCG	TB 10.4	7	28	73030	239	70605	261	0.3272627687251814	0.36966220522625876	-0.0423994	CCR7-CD45RA+	1571	5	1933	3	0.0068465	0.00424899	0.00259751
803	042016	BCG	TB 10.4	7	28	73030	239	70605	261	0.3272627687251814	0.36966220522625876	-0.0423994	CCR7+CD45RA-	21049	116	20145	127	0.158839	0.17987394660434813	-0.0210351
803	042016	BCG	TB 10.4	7	28	73030	239	70605	261	0.3272627687251814	0.36966220522625876	-0.0423994	CCR7+CD45RA+	27989	43	27314	29	0.0588799	0.041073578358473195	0.0178063
803	042016	BCG	TB WCL	7	28	67683	313	70605	261	0.46245	0.36966220522625876	0.0927877	CCR7-CD45RA-	20097	126	21213	102	0.18616196090598822	0.14446568939876778	0.0416963
803	042016	BCG	TB WCL	7	28	67683	313	70605	261	0.46245	0.36966220522625876	0.0927877	CCR7-CD45RA+	1306	6	1933	3	0.00886486	0.00424899	0.00461586
803	042016	BCG	TB WCL	7	28	67683	313	70605	261	0.46245	0.36966220522625876	0.0927877	CCR7+CD45RA-	21540	145	20145	127	0.21423400262990705	0.17987394660434813	0.034360056025558916
803	042016	BCG	TB WCL	7	28	67683	313	70605	261	0.46245	0.36966220522625876	0.0927877	CCR7+CD45RA+	24740	36	27314	29	0.0531891	0.041073578358473195	0.012115553328952006
774	042016	BCG	Ag85B	10	70	190170	360	182559	299	0.18930430667297682	0.16378266752118492	0.025521639151791897	CCR7-CD45RA-	47221	125	41013	77	0.0657307	0.042178145147596116	0.023552516891631944
774	042016	BCG	Ag85B	10	70	190170	360	182559	299	0.18930430667297682	0.16378266752118492	0.025521639151791897	CCR7-CD45RA+	4814	18	5056	22	0.00946522	0.012050898613598891	-0.00258568
774	042016	BCG	Ag85B	10	70	190170	360	182559	299	0.18930430667297682	0.16378266752118492	0.025521639151791897	CCR7+CD45RA-	54488	86	51106	69	0.045222695482988906	0.037796	0.0074267
774	042016	BCG	Ag85B	10	70	190170	360	182559	299	0.18930430667297682	0.16378266752118492	0.025521639151791897	CCR7+CD45RA+	83647	131	85384	131	0.0688857	0.0717576	-0.00287189
774	042016	BCG	BCG-Pasteur	10	70	146053	459	182559	299	0.3142694775184351	0.16378266752118492	0.15048680999725017	CCR7-CD45RA-	32971	179	41013	77	0.12255824940261412	0.042178145147596116	0.0803801
774	042016	BCG	BCG-Pasteur	10	70	146053	459	182559	299	0.3142694775184351	0.16378266752118492	0.15048680999725017	CCR7-CD45RA+	3605	26	5056	22	0.017801756896469092	0.012050898613598891	0.00575086
774	042016	BCG	BCG-Pasteur	10	70	146053	459	182559	299	0.3142694775184351	0.16378266752118492	0.15048680999725017	CCR7+CD45RA-	42999	131	51106	69	0.0896935	0.037796	0.0518975
774	042016	BCG	BCG-Pasteur	10	70	146053	459	182559	299	0.3142694775184351	0.16378266752118492	0.15048680999725017	CCR7+CD45RA+	66478	123	85384	131	0.084216	0.0717576	0.012458380216656531
774	042016	BCG	TB 10.4	10	70	139210	283	182559	299	0.20328999353494717	0.16378266752118492	0.0395073	CCR7-CD45RA-	35526	82	41013	77	0.058903814381150776	0.042178145147596116	0.0167257
774	042016	BCG	TB 10.4	10	70	139210	283	182559	299	0.20328999353494717	0.16378266752118492	0.0395073	CCR7-CD45RA+	3318	18	5056	22	0.012930105595862365	0.012050898613598891	8.792069822634741e-4
774	042016	BCG	TB 10.4	10	70	139210	283	182559	299	0.20328999353494717	0.16378266752118492	0.0395073	CCR7+CD45RA-	40576	77	51106	69	0.0553121	0.037796	0.0175161
774	042016	BCG	TB 10.4	10	70	139210	283	182559	299	0.20328999353494717	0.16378266752118492	0.0395073	CCR7+CD45RA+	59790	106	85384	131	0.076144	0.0717576	0.00438633
774	042016	BCG	TB WCL	10	70	121112	681	182559	299	0.5622894510865976	0.16378266752118492	0.39850678356541264	CCR7-CD45RA-	28431	335	41013	77	0.2766034744699121	0.042178145147596116	0.23442532932231602
774	042016	BCG	TB WCL	10	70	121112	681	182559	299	0.5622894510865976	0.16378266752118492	0.39850678356541264	CCR7-CD45RA+	2663	27	5056	22	0.022293414360261575	0.012050898613598891	0.010242515746662684
774	042016	BCG	TB WCL	10	70	121112	681	182559	299	0.5622894510865976	0.16378266752118492	0.39850678356541264	CCR7+CD45RA-	36438	189	51106	69	0.15605390052183102	0.037796	0.1182579003246345
774	042016	BCG	TB WCL	10	70	121112	681	182559	299	0.5622894510865976	0.16378266752118492	0.39850678356541264	CCR7+CD45RA+	53580	130	85384	131	0.10733866173459278	0.0717576	0.035581038171799376
803	042016	BCG	Ag85B	11	168	69123	359	69728	327	0.5193640322323974	0.4689651216154199	0.0503989	CCR7-CD45RA-	32711	151	32942	130	0.21845116676070192	0.1864387333639284	0.0320124
803	042016	BCG	Ag85B	11	168	69123	359	69728	327	0.5193640322323974	0.4689651216154199	0.0503989	CCR7-CD45RA+	1369	7	1508	4	0.0101269	0.00573658	0.0043903
803	042016	BCG	Ag85B	11	168	69123	359	69728	327	0.5193640322323974	0.4689651216154199	0.0503989	CCR7+CD45RA-	15646	170	15598	168	0.24593839966436642	0.24093620927030748	0.00500219
803	042016	BCG	Ag85B	11	168	69123	359	69728	327	0.5193640322323974	0.4689651216154199	0.0503989	CCR7+CD45RA+	19397	31	19680	25	0.0448476	0.0358536	0.00899399
803	042016	BCG	BCG-Pasteur	11	168	65825	311	69728	327	0.4724648689707558	0.4689651216154199	0.00349975	CCR7-CD45RA-	29671	150	32942	130	0.22787694644891757	0.1864387333639284	0.041438213084989156
803	042016	BCG	BCG-Pasteur	11	168	65825	311	69728	327	0.4724648689707558	0.4689651216154199	0.00349975	CCR7-CD45RA+	1106	2	1508	4	0.00303836	0.00573658	-0.00269822
803	042016	BCG	BCG-Pasteur	11	168	65825	311	69728	327	0.4724648689707558	0.4689651216154199	0.00349975	CCR7+CD45RA-	15951	140	15598	168	0.21268515001898977	0.24093620927030748	-0.0282511
803	042016	BCG	BCG-Pasteur	11	168	65825	311	69728	327	0.4724648689707558	0.4689651216154199	0.00349975	CCR7+CD45RA+	19097	19	19680	25	0.0288644	0.0358536	-0.00698919
803	042016	BCG	TB 10.4	11	168	65874	248	69728	327	0.37647630324559006	0.4689651216154199	-0.0924888	CCR7-CD45RA-	31198	120	32942	130	0.18216595318335005	0.1864387333639284	-0.00427278
803	042016	BCG	TB 10.4	11	168	65874	248	69728	327	0.37647630324559006	0.4689651216154199	-0.0924888	CCR7-CD45RA+	1031	1	1508	4	0.00151805	0.00573658	-0.00421853
803	042016	BCG	TB 10.4	11	168	65874	248	69728	327	0.37647630324559006	0.4689651216154199	-0.0924888	CCR7+CD45RA-	15232	101	15598	168	0.1533230105959863	0.24093620927030748	-0.0876132
803	042016	BCG	TB 10.4	11	168	65874	248	69728	327	0.37647630324559006	0.4689651216154199	-0.0924888	CCR7+CD45RA+	18413	26	19680	25	0.0394693	0.0358536	0.00361569
776	042053	BCG	Ag85B	2	0	126187	193	153174	355	0.15294760950018624	0.23176257067126274	-0.078815	CCR7-CD45RA-	23700	69	27472	121	0.0546808	0.0789951	-0.0243144
776	042053	BCG	Ag85B	2	0	126187	193	153174	355	0.15294760950018624	0.23176257067126274	-0.078815	CCR7-CD45RA+	2537	3	2919	10	0.00237742	0.00652852	-0.0041511
776	042053	BCG	Ag85B	2	0	126187	193	153174	355	0.15294760950018624	0.23176257067126274	-0.078815	CCR7+CD45RA-	18954	54	23393	126	0.042793631673627236	0.0822594	-0.0394658
776	042053	BCG	Ag85B	2	0	126187	193	153174	355	0.15294760950018624	0.23176257067126274	-0.078815	CCR7+CD45RA+	80996	67	99390	98	0.053095802261722676	0.0639795	-0.0108837
776	042053	BCG	BCG-Pasteur	2	0	142184	541	153174	355	0.38049288246216173	0.23176257067126274	0.14873	CCR7-CD45RA-	21573	257	27472	121	0.18075170201991786	0.0789951	0.10175657229816351
776	042053	BCG	BCG-Pasteur	2	0	142184	541	153174	355	0.38049288246216173	0.23176257067126274	0.14873	CCR7-CD45RA+	2142	10	2919	10	0.00703314	0.00652852	5.046170389166786e-4
776	042053	BCG	BCG-Pasteur	2	0	142184	541	153174	355	0.38049288246216173	0.23176257067126274	0.14873	CCR7+CD45RA-	23597	176	23393	126	0.12378326675293984	0.0822594	0.041523875472435315
776	042053	BCG	BCG-Pasteur	2	0	142184	541	153174	355	0.38049288246216173	0.23176257067126274	0.14873	CCR7+CD45RA+	94872	98	99390	98	0.0689248	0.0639795	0.00494525
776	042053	BCG	TB 10.4	2	0	128710	387	153174	355	0.3006759381555435	0.23176257067126274	0.0689134	CCR7-CD45RA-	23732	136	27472	121	0.10566389557920908	0.0789951	0.0266688
776	042053	BCG	TB 10.4	2	0	128710	387	153174	355	0.3006759381555435	0.23176257067126274	0.0689134	CCR7-CD45RA+	2080	11	2919	10	0.00854634	0.00652852	0.00201782
776	042053	BCG	TB 10.4	2	0	128710	387	153174	355	0.3006759381555435	0.23176257067126274	0.0689134	CCR7+CD45RA-	20948	164	23393	126	0.1274182270219874	0.0822594	0.0451588
776	042053	BCG	TB 10.4	2	0	128710	387	153174	355	0.3006759381555435	0.23176257067126274	0.0689134	CCR7+CD45RA+	81950	76	99390	98	0.0590475	0.0639795	-0.00493206
776	042053	BCG	TB WCL	2	0	147060	2015	153174	355	1.3701890384876922	0.23176257067126274	1.1384264678164295	CCR7-CD45RA-	25326	1078	27472	121	0.7330341357269142	0.0789951	0.6540390060051599
776	042053	BCG	TB WCL	2	0	147060	2015	153174	355	1.3701890384876922	0.23176257067126274	1.1384264678164295	CCR7-CD45RA+	2333	41	2919	10	0.027879776961784303	0.00652852	0.021351253844283945
776	042053	BCG	TB WCL	2	0	147060	2015	153174	355	1.3701890384876922	0.23176257067126274	1.1384264678164295	CCR7+CD45RA-	24447	762	23393	126	0.518156	0.0822594	0.4358964634726574
776	042053	BCG	TB WCL	2	0	147060	2015	153174	355	1.3701890384876922	0.23176257067126274	1.1384264678164295	CCR7+CD45RA+	94954	134	99390	98	0.0911193	0.0639795	0.027139744494328114
804	042053	BCG	Ag85B	7	28	74697	177	70418	249	0.23695730752239047	0.353603	-0.116645	CCR7-CD45RA-	20887	81	19172	147	0.10843808988312784	0.20875344372177565	-0.100315
804	042053	BCG	Ag85B	7	28	74697	177	70418	249	0.23695730752239047	0.353603	-0.116645	CCR7-CD45RA+	1579	8	1566	14	0.010709934803271886	0.019881280354454828	-0.00917135
804	042053	BCG	Ag85B	7	28	74697	177	70418	249	0.23695730752239047	0.353603	-0.116645	CCR7+CD45RA-	11741	35	10858	57	0.046855964764314494	0.0809452	-0.0340892
804	042053	BCG	Ag85B	7	28	74697	177	70418	249	0.23695730752239047	0.353603	-0.116645	CCR7+CD45RA+	40490	53	38822	31	0.0709533	0.044022835070578546	0.0269305
804	042053	BCG	BCG-Pasteur	7	28	61116	560	70418	249	0.9162903331369854	0.353603	0.5626875611184674	CCR7-CD45RA-	16694	419	19172	147	0.6855815171149945	0.20875344372177565	0.47682807339321887
804	042053	BCG	BCG-Pasteur	7	28	61116	560	70418	249	0.9162903331369854	0.353603	0.5626875611184674	CCR7-CD45RA+	931	49	1566	14	0.0801754	0.019881280354454828	0.0602941
804	042053	BCG	BCG-Pasteur	7	28	61116	560	70418	249	0.9162903331369854	0.353603	0.5626875611184674	CCR7+CD45RA-	10504	57	10858	57	0.0932653	0.0809452	0.012320053179734211
804	042053	BCG	BCG-Pasteur	7	28	61116	560	70418	249	0.9162903331369854	0.353603	0.5626875611184674	CCR7+CD45RA+	32987	35	38822	31	0.057268145821061586	0.044022835070578546	0.0132453
804	042053	BCG	TB 10.4	7	28	64870	320	70418	249	0.4932942808694312	0.353603	0.13969150885091325	CCR7-CD45RA-	19569	143	19172	147	0.22044088176352705	0.20875344372177565	0.011687438041751402
804	042053	BCG	TB 10.4	7	28	64870	320	70418	249	0.4932942808694312	0.353603	0.13969150885091325	CCR7-CD45RA+	1402	98	1566	14	0.1510713735162633	0.019881280354454828	0.13119009316180846
804	042053	BCG	TB 10.4	7	28	64870	320	70418	249	0.4932942808694312	0.353603	0.13969150885091325	CCR7+CD45RA-	10463	32	10858	57	0.049329428086943114	0.0809452	-0.0316158
804	042053	BCG	TB 10.4	7	28	64870	320	70418	249	0.4932942808694312	0.353603	0.13969150885091325	CCR7+CD45RA+	33436	47	38822	31	0.0724526	0.044022835070578546	0.028429762432119164
804	042053	BCG	TB WCL	7	28	60488	2117	70418	249	3.499867742362121	0.353603	3.146264970343603	CCR7-CD45RA-	16569	985	19172	147	1.6284221663801084	0.20875344372177565	1.4196687226583327
804	042053	BCG	TB WCL	7	28	60488	2117	70418	249	3.499867742362121	0.353603	3.146264970343603	CCR7-CD45RA+	1655	767	1566	14	1.2680201031609575	0.019881280354454828	1.2481388228065027
804	042053	BCG	TB WCL	7	28	60488	2117	70418	249	3.499867742362121	0.353603	3.146264970343603	CCR7+CD45RA-	10687	155	10858	57	0.2562491733897632	0.0809452	0.17530396051805427
804	042053	BCG	TB WCL	7	28	60488	2117	70418	249	3.499867742362121	0.353603	3.146264970343603	CCR7+CD45RA+	31577	210	38822	31	0.3471762994312922	0.044022835070578546	0.30315346436071366
776	042053	BCG	Ag85B	10	70	123448	232	168773	303	0.18793338085671699	0.1795310861334455	0.00840229	CCR7-CD45RA-	24603	90	32092	101	0.0729052	0.0598437	0.013061495471773314
776	042053	BCG	Ag85B	10	70	123448	232	168773	303	0.18793338085671699	0.1795310861334455	0.00840229	CCR7-CD45RA+	2909	9	3463	10	0.00729052	0.00592512	0.0013654
776	042053	BCG	Ag85B	10	70	123448	232	168773	303	0.18793338085671699	0.1795310861334455	0.00840229	CCR7+CD45RA-	21838	75	30726	101	0.060754325707990414	0.0598437	9.106303301752369e-4
776	042053	BCG	Ag85B	10	70	123448	232	168773	303	0.18793338085671699	0.1795310861334455	0.00840229	CCR7+CD45RA+	74098	58	102492	91	0.046983345214179247	0.053918577023576046	-0.00693523
776	042053	BCG	BCG-Pasteur	10	70	110378	956	168773	303	0.8661146242910724	0.1795310861334455	0.686584	CCR7-CD45RA-	18569	597	32092	101	0.5408686513616844	0.0598437	0.4810249559838692
776	042053	BCG	BCG-Pasteur	10	70	110378	956	168773	303	0.8661146242910724	0.1795310861334455	0.686584	CCR7-CD45RA+	2021	14	3463	10	0.012683686966605663	0.00592512	0.00675857
776	042053	BCG	BCG-Pasteur	10	70	110378	956	168773	303	0.8661146242910724	0.1795310861334455	0.686584	CCR7+CD45RA-	20374	272	30726	101	0.2464259182083386	0.0598437	0.18658222283052342
776	042053	BCG	BCG-Pasteur	10	70	110378	956	168773	303	0.8661146242910724	0.1795310861334455	0.686584	CCR7+CD45RA+	69414	73	102492	91	0.0661364	0.053918577023576046	0.012217790730867768
776	042053	BCG	TB 10.4	10	70	117220	442	168773	303	0.3770687595973383	0.1795310861334455	0.1975376734638928	CCR7-CD45RA-	24402	201	32092	101	0.17147244497526018	0.0598437	0.11162874959744501
776	042053	BCG	TB 10.4	10	70	117220	442	168773	303	0.3770687595973383	0.1795310861334455	0.1975376734638928	CCR7-CD45RA+	2308	8	3463	10	0.00682477	0.00592512	8.996555751244638e-4
776	042053	BCG	TB 10.4	10	70	117220	442	168773	303	0.3770687595973383	0.1795310861334455	0.1975376734638928	CCR7+CD45RA-	21975	167	30726	101	0.14246715577546493	0.0598437	0.0826235
776	042053	BCG	TB 10.4	10	70	117220	442	168773	303	0.3770687595973383	0.1795310861334455	0.1975376734638928	CCR7+CD45RA+	68535	66	102492	91	0.056304384917249616	0.053918577023576046	0.00238581
776	042053	BCG	TB WCL	10	70	106588	2455	168773	303	2.303261155101888	0.1795310861334455	2.123730068968442	CCR7-CD45RA-	18944	1575	32092	101	1.4776522685480542	0.0598437	1.417808573170239
776	042053	BCG	TB WCL	10	70	106588	2455	168773	303	2.303261155101888	0.1795310861334455	2.123730068968442	CCR7-CD45RA+	1836	35	3463	10	0.0328367	0.00592512	0.026911598724606522
776	042053	BCG	TB WCL	10	70	106588	2455	168773	303	2.303261155101888	0.1795310861334455	2.123730068968442	CCR7+CD45RA-	21151	762	30726	101	0.7149022404022967	0.0598437	0.6550585450244815
776	042053	BCG	TB WCL	10	70	106588	2455	168773	303	2.303261155101888	0.1795310861334455	2.123730068968442	CCR7+CD45RA+	64657	83	102492	91	0.0778699	0.053918577023576046	0.0239514
804	042053	BCG	Ag85B	11	168	82845	275	82955	346	0.33194519886535095	0.4170936049665481	-0.0851484	CCR7-CD45RA-	19407	133	18520	174	0.16054076890578792	0.20975227532999818	-0.0492115
804	042053	BCG	Ag85B	11	168	82845	275	82955	346	0.33194519886535095	0.4170936049665481	-0.0851484	CCR7-CD45RA+	1573	17	1732	12	0.020520248657130785	0.0144657	0.00605457
804	042053	BCG	Ag85B	11	168	82845	275	82955	346	0.33194519886535095	0.4170936049665481	-0.0851484	CCR7+CD45RA-	13749	73	13138	106	0.0881164	0.12778012175275752	-0.0396638
804	042053	BCG	Ag85B	11	168	82845	275	82955	346	0.33194519886535095	0.4170936049665481	-0.0851484	CCR7+CD45RA+	48116	52	49565	54	0.0627678	0.0650955	-0.00232771
804	042053	BCG	BCG-Pasteur	11	168	71083	612	82955	346	0.8609653503650662	0.4170936049665481	0.44387174539851804	CCR7-CD45RA-	16650	397	18520	174	0.558502	0.20975227532999818	0.3487497575048568
804	042053	BCG	BCG-Pasteur	11	168	71083	612	82955	346	0.8609653503650662	0.4170936049665481	0.44387174539851804	CCR7-CD45RA+	1074	48	1732	12	0.0675267	0.0144657	0.053061
804	042053	BCG	BCG-Pasteur	11	168	71083	612	82955	346	0.8609653503650662	0.4170936049665481	0.44387174539851804	CCR7+CD45RA-	12435	108	13138	106	0.15193506182912933	0.12778012175275752	0.0241549
804	042053	BCG	BCG-Pasteur	11	168	71083	612	82955	346	0.8609653503650662	0.4170936049665481	0.44387174539851804	CCR7+CD45RA+	40924	59	49565	54	0.0830016	0.0650955	0.017906027831699256
804	042053	BCG	TB 10.4	11	168	74509	371	82955	346	0.4979264249956381	0.4170936049665481	0.0808328	CCR7-CD45RA-	19006	170	18520	174	0.22816	0.20975227532999818	0.018408081137005816
804	042053	BCG	TB 10.4	11	168	74509	371	82955	346	0.4979264249956381	0.4170936049665481	0.0808328	CCR7-CD45RA+	1397	69	1732	12	0.0926063	0.0144657	0.0781406
804	042053	BCG	TB 10.4	11	168	74509	371	82955	346	0.4979264249956381	0.4170936049665481	0.0808328	CCR7+CD45RA-	12497	66	13138	106	0.088579903098954485	0.12778012175275752	-0.0392002
804	042053	BCG	TB 10.4	11	168	74509	371	82955	346	0.4979264249956381	0.4170936049665481	0.0808328	CCR7+CD45RA+	41609	66	49565	54	0.088579903098954485	0.0650955	0.023484369375851605
804	042053	BCG	TB WCL	11	168	67735	1536	82955	346	2.267660736694471	0.4170936049665481	1.8505671317279229	CCR7-CD45RA-	15658	773	18520	174	1.1412120764744962	0.20975227532999818	0.93146
804	042053	BCG	TB WCL	11	168	67735	1536	82955	346	2.267660736694471	0.4170936049665481	1.8505671317279229	CCR7-CD45RA+	1335	439	1732	12	0.6481139735734849	0.0144657	0.6336482994127953
804	042053	BCG	TB WCL	11	168	67735	1536	82955	346	2.267660736694471	0.4170936049665481	1.8505671317279229	CCR7+CD45RA-	12215	142	13138	106	0.2096405108142024	0.12778012175275752	0.0818604
804	042053	BCG	TB WCL	11	168	67735	1536	82955	346	2.267660736694471	0.4170936049665481	1.8505671317279229	CCR7+CD45RA+	38527	182	49565	54	0.2686941758322876	0.0650955	0.2035986421091847
776	042063	BCG	Ag85B	2	0	108441	461	104570	655	0.42511596167501225	0.6263746772496892	-0.201259	CCR7-CD45RA-	13947	128	12640	162	0.11803653599653267	0.15492014918236588	-0.0368836
776	042063	BCG	Ag85B	2	0	108441	461	104570	655	0.42511596167501225	0.6263746772496892	-0.201259	CCR7-CD45RA+	3993	28	3982	42	0.025820492249241524	0.0401645	-0.014344
776	042063	BCG	Ag85B	2	0	108441	461	104570	655	0.42511596167501225	0.6263746772496892	-0.201259	CCR7+CD45RA-	27582	221	25673	350	0.20379745668151344	0.3347040260112843	-0.130907
776	042063	BCG	Ag85B	2	0	108441	461	104570	655	0.42511596167501225	0.6263746772496892	-0.201259	CCR7+CD45RA+	62919	84	62275	101	0.0774615	0.096586	-0.0191245
776	042063	BCG	BCG-Pasteur	2	0	86947	418	104570	655	0.4807526424143444	0.6263746772496892	-0.145622	CCR7-CD45RA-	9441	120	12640	162	0.1380151126548357	0.15492014918236588	-0.016905
776	042063	BCG	BCG-Pasteur	2	0	86947	418	104570	655	0.4807526424143444	0.6263746772496892	-0.145622	CCR7-CD45RA+	3184	27	3982	42	0.031053400347338035	0.0401645	-0.00911108
776	042063	BCG	BCG-Pasteur	2	0	86947	418	104570	655	0.4807526424143444	0.6263746772496892	-0.145622	CCR7+CD45RA-	22354	188	25673	350	0.21622367649257596	0.3347040260112843	-0.11848
776	042063	BCG	BCG-Pasteur	2	0	86947	418	104570	655	0.4807526424143444	0.6263746772496892	-0.145622	CCR7+CD45RA+	51968	83	62275	101	0.0954605	0.096586	-0.00112557
776	042063	BCG	TB 10.4	2	0	117720	449	104570	655	0.38141352361535846	0.6263746772496892	-0.244961	CCR7-CD45RA-	17788	122	12640	162	0.1036357458375807	0.15492014918236588	-0.0512844
776	042063	BCG	TB 10.4	2	0	117720	449	104570	655	0.38141352361535846	0.6263746772496892	-0.244961	CCR7-CD45RA+	4086	36	3982	42	0.030581	0.0401645	-0.00958344
776	042063	BCG	TB 10.4	2	0	117720	449	104570	655	0.38141352361535846	0.6263746772496892	-0.244961	CCR7+CD45RA-	30836	202	25673	350	0.17159361196058445	0.3347040260112843	-0.16311
776	042063	BCG	TB 10.4	2	0	117720	449	104570	655	0.38141352361535846	0.6263746772496892	-0.244961	CCR7+CD45RA+	65010	89	62275	101	0.0756031	0.096586	-0.0209829
776	042063	BCG	TB WCL	2	0	84707	538	104570	655	0.6351305086946769	0.6263746772496892	0.00875583	CCR7-CD45RA-	10300	120	12640	162	0.1416647974783666	0.15492014918236588	-0.0132554
776	042063	BCG	TB WCL	2	0	84707	538	104570	655	0.6351305086946769	0.6263746772496892	0.00875583	CCR7-CD45RA+	2999	36	3982	42	0.0424994	0.0401645	0.00233496
776	042063	BCG	TB WCL	2	0	84707	538	104570	655	0.6351305086946769	0.6263746772496892	0.00875583	CCR7+CD45RA-	23421	256	25673	350	0.30221823462051545	0.3347040260112843	-0.0324858
776	042063	BCG	TB WCL	2	0	84707	538	104570	655	0.6351305086946769	0.6263746772496892	0.00875583	CCR7+CD45RA+	47987	126	62275	101	0.14874803735228495	0.096586	0.052162018417600056
805	042063	BCG	Ag85B	7	28	70342	244	53674	208	0.34687668818060335	0.3875246860677423	-0.040648	CCR7-CD45RA-	20825	92	15263	79	0.13078957095334223	0.14718485672765214	-0.0163953
805	042063	BCG	Ag85B	7	28	70342	244	53674	208	0.34687668818060335	0.3875246860677423	-0.040648	CCR7-CD45RA+	891	9	652	9	0.0127946	0.0167679	-0.00397326
805	042063	BCG	Ag85B	7	28	70342	244	53674	208	0.34687668818060335	0.3875246860677423	-0.040648	CCR7+CD45RA-	23544	53	18172	48	0.0753462	0.0894288	-0.0140826
805	042063	BCG	Ag85B	7	28	70342	244	53674	208	0.34687668818060335	0.3875246860677423	-0.040648	CCR7+CD45RA+	25082	90	19587	72	0.12794631941087828	0.1341431605619108	-0.00619684
805	042063	BCG	BCG-Pasteur	7	28	65584	292	53674	208	0.4452305440351305	0.3875246860677423	0.0577059	CCR7-CD45RA-	18030	149	15263	79	0.2271895584288851	0.14718485672765214	0.0800047
805	042063	BCG	BCG-Pasteur	7	28	65584	292	53674	208	0.4452305440351305	0.3875246860677423	0.0577059	CCR7-CD45RA+	585	9	652	9	0.013722859233959503	0.0167679	-0.00304504
805	042063	BCG	BCG-Pasteur	7	28	65584	292	53674	208	0.4452305440351305	0.3875246860677423	0.0577059	CCR7+CD45RA-	23662	65	18172	48	0.0991095	0.0894288	0.00968077
805	042063	BCG	BCG-Pasteur	7	28	65584	292	53674	208	0.4452305440351305	0.3875246860677423	0.0577059	CCR7+CD45RA+	23307	69	19587	72	0.10520858746035618	0.1341431605619108	-0.0289346
805	042063	BCG	TB 10.4	7	28	73106	239	53674	208	0.32692255081662247	0.3875246860677423	-0.0606021	CCR7-CD45RA-	22224	110	15263	79	0.15046644598254588	0.14718485672765214	0.00328159
805	042063	BCG	TB 10.4	7	28	73106	239	53674	208	0.32692255081662247	0.3875246860677423	-0.0606021	CCR7-CD45RA+	779	8	652	9	0.010943014253276064	0.0167679	-0.00582488
805	042063	BCG	TB 10.4	7	28	73106	239	53674	208	0.32692255081662247	0.3875246860677423	-0.0606021	CCR7+CD45RA-	24634	55	18172	48	0.0752332	0.0894288	-0.0141956
805	042063	BCG	TB 10.4	7	28	73106	239	53674	208	0.32692255081662247	0.3875246860677423	-0.0606021	CCR7+CD45RA+	25469	66	19587	72	0.0902799	0.1341431605619108	-0.0438633
805	042063	BCG	TB WCL	7	28	61722	446	53674	208	0.7225948608275817	0.3875246860677423	0.3350701747598394	CCR7-CD45RA-	16882	235	15263	79	0.38073944460646125	0.14718485672765214	0.23355458787880912
805	042063	BCG	TB WCL	7	28	61722	446	53674	208	0.7225948608275817	0.3875246860677423	0.3350701747598394	CCR7-CD45RA+	469	30	652	9	0.048605	0.0167679	0.0318371
805	042063	BCG	TB WCL	7	28	61722	446	53674	208	0.7225948608275817	0.3875246860677423	0.3350701747598394	CCR7+CD45RA-	23140	112	18172	48	0.18145879913159002	0.0894288	0.09203
805	042063	BCG	TB WCL	7	28	61722	446	53674	208	0.7225948608275817	0.3875246860677423	0.3350701747598394	CCR7+CD45RA+	21231	69	19587	72	0.11179158160785459	0.1341431605619108	-0.0223516
776	042063	BCG	Ag85B	10	70	97838	385	120224	492	0.3935076350702181	0.4092360926270961	-0.0157285	CCR7-CD45RA-	28070	233	34114	286	0.23814877654898914	0.2378892733564014	2.5950319258774557e-4
776	042063	BCG	Ag85B	10	70	97838	385	120224	492	0.3935076350702181	0.4092360926270961	-0.0157285	CCR7-CD45RA+	1074	5	1459	17	0.00511049	0.014140271493212671	-0.00902978
776	042063	BCG	Ag85B	10	70	97838	385	120224	492	0.3935076350702181	0.4092360926270961	-0.0157285	CCR7+CD45RA-	35708	109	42537	134	0.11140865512377603	0.1114586105935587	-4.99555e-05
776	042063	BCG	Ag85B	10	70	97838	385	120224	492	0.3935076350702181	0.4092360926270961	-0.0157285	CCR7+CD45RA+	32986	38	42114	55	0.0388397	0.045747937183923344	-0.00690822
776	042063	BCG	BCG-Pasteur	10	70	98173	870	120224	492	0.8861907041650963	0.4092360926270961	0.4769546115380002	CCR7-CD45RA-	25300	532	34114	286	0.5419005225469324	0.2378892733564014	0.304011
776	042063	BCG	BCG-Pasteur	10	70	98173	870	120224	492	0.8861907041650963	0.4092360926270961	0.4769546115380002	CCR7-CD45RA+	782	23	1459	17	0.023428	0.014140271493212671	0.00928776
776	042063	BCG	BCG-Pasteur	10	70	98173	870	120224	492	0.8861907041650963	0.4092360926270961	0.4769546115380002	CCR7+CD45RA-	39517	268	42537	134	0.2729874812830412	0.1114586105935587	0.16152887068948246
776	042063	BCG	BCG-Pasteur	10	70	98173	870	120224	492	0.8861907041650963	0.4092360926270961	0.4769546115380002	CCR7+CD45RA+	32574	47	42114	55	0.0478747	0.045747937183923344	0.00212673
776	042063	BCG	TB 10.4	10	70	83619	371	120224	492	0.4436790681543668	0.4092360926270961	0.034442975527270714	CCR7-CD45RA-	24769	231	34114	286	0.2762530046998888	0.2378892733564014	0.0383637
776	042063	BCG	TB 10.4	10	70	83619	371	120224	492	0.4436790681543668	0.4092360926270961	0.034442975527270714	CCR7-CD45RA+	769	12	1459	17	0.0143508	0.014140271493212671	2.10533945742589e-4
776	042063	BCG	TB 10.4	10	70	83619	371	120224	492	0.4436790681543668	0.4092360926270961	0.034442975527270714	CCR7+CD45RA-	30950	99	42537	134	0.11839414487138092	0.1114586105935587	0.00693553
776	042063	BCG	TB 10.4	10	70	83619	371	120224	492	0.4436790681543668	0.4092360926270961	0.034442975527270714	CCR7+CD45RA+	27131	29	42114	55	0.034681113144141885	0.045747937183923344	-0.0110668
776	042063	BCG	TB WCL	10	70	90179	1001	120224	492	1.1100145266636356	0.4092360926270961	0.7007784340365395	CCR7-CD45RA-	21918	567	34114	286	0.6287494871311502	0.2378892733564014	0.3908602137747488
776	042063	BCG	TB WCL	10	70	90179	1001	120224	492	1.1100145266636356	0.4092360926270961	0.7007784340365395	CCR7-CD45RA+	740	10	1459	17	0.0110891	0.014140271493212671	-0.00305122
776	042063	BCG	TB WCL	10	70	90179	1001	120224	492	1.1100145266636356	0.4092360926270961	0.7007784340365395	CCR7+CD45RA-	37319	364	42537	134	0.40364164605950387	0.1114586105935587	0.29218303546594515
776	042063	BCG	TB WCL	10	70	90179	1001	120224	492	1.1100145266636356	0.4092360926270961	0.7007784340365395	CCR7+CD45RA+	30202	60	42114	55	0.0665343	0.045747937183923344	0.020786400078632243
805	042063	BCG	Ag85B	11	168	72861	309	61074	367	0.4240951949602668	0.6009103710253136	-0.176815	CCR7-CD45RA-	25113	153	20733	173	0.20998888294149134	0.2832629269410879	-0.073274
805	042063	BCG	Ag85B	11	168	72861	309	61074	367	0.4240951949602668	0.6009103710253136	-0.176815	CCR7-CD45RA+	916	10	708	9	0.013724763590947146	0.014736221632773355	-0.00101146
805	042063	BCG	Ag85B	11	168	72861	309	61074	367	0.4240951949602668	0.6009103710253136	-0.176815	CCR7+CD45RA-	24587	90	20575	121	0.12352287231852431	0.1981203130628418	-0.0745974
805	042063	BCG	Ag85B	11	168	72861	309	61074	367	0.4240951949602668	0.6009103710253136	-0.176815	CCR7+CD45RA+	22245	56	19058	64	0.0768587	0.10479090938861053	-0.0279322
805	042063	BCG	BCG-Pasteur	11	168	60965	294	61074	367	0.48224391044041665	0.6009103710253136	-0.118666	CCR7-CD45RA-	20487	170	20733	173	0.2788485196424178	0.2832629269410879	-0.00441441
805	042063	BCG	BCG-Pasteur	11	168	60965	294	61074	367	0.48224391044041665	0.6009103710253136	-0.118666	CCR7-CD45RA+	557	13	708	9	0.021323710325596653	0.014736221632773355	0.00658749
805	042063	BCG	BCG-Pasteur	11	168	60965	294	61074	367	0.48224391044041665	0.6009103710253136	-0.118666	CCR7+CD45RA-	21378	83	20575	121	0.13614368900188634	0.1981203130628418	-0.0619766
805	042063	BCG	BCG-Pasteur	11	168	60965	294	61074	367	0.48224391044041665	0.6009103710253136	-0.118666	CCR7+CD45RA+	18543	28	19058	64	0.045928	0.10479090938861053	-0.0588629
805	042063	BCG	TB 10.4	11	168	73816	397	61074	367	0.5378237780427008	0.6009103710253136	-0.0630866	CCR7-CD45RA-	26561	217	20733	173	0.29397420613417147	0.2832629269410879	0.010711279193083567
805	042063	BCG	TB 10.4	11	168	73816	397	61074	367	0.5378237780427008	0.6009103710253136	-0.0630866	CCR7-CD45RA+	858	8	708	9	0.010837758751490192	0.014736221632773355	-0.00389846
805	042063	BCG	TB 10.4	11	168	73816	397	61074	367	0.5378237780427008	0.6009103710253136	-0.0630866	CCR7+CD45RA-	24083	117	20575	121	0.15850222174054407	0.1981203130628418	-0.0396181
805	042063	BCG	TB 10.4	11	168	73816	397	61074	367	0.5378237780427008	0.6009103710253136	-0.0630866	CCR7+CD45RA+	22314	55	19058	64	0.0745096	0.10479090938861053	-0.0302813
805	042063	BCG	TB WCL	11	168	10175	63	61074	367	0.6191646191646192	0.6009103710253136	0.0182542	CCR7-CD45RA-	3164	37	20733	173	0.36363636363636365	0.2832629269410879	0.0803734
805	042063	BCG	TB WCL	11	168	10175	63	61074	367	0.6191646191646192	0.6009103710253136	0.0182542	CCR7-CD45RA+	66	4	708	9	0.039312	0.014736221632773355	0.024575817679265956
805	042063	BCG	TB WCL	11	168	10175	63	61074	367	0.6191646191646192	0.6009103710253136	0.0182542	CCR7+CD45RA-	3795	15	20575	121	0.14742014742014742	0.1981203130628418	-0.0507002
805	042063	BCG	TB WCL	11	168	10175	63	61074	367	0.6191646191646192	0.6009103710253136	0.0182542	CCR7+CD45RA+	3150	7	19058	64	0.0687961	0.10479090938861053	-0.0359948
777	042030	BCG	Ag85B	2	0	54460	146	60656	184	0.2680866691149468	0.3033500395673965	-0.0352634	CCR7-CD45RA-	14812	68	13825	72	0.12486228424531767	0.11870218939593775	0.00616009
777	042030	BCG	Ag85B	2	0	54460	146	60656	184	0.2680866691149468	0.3033500395673965	-0.0352634	CCR7-CD45RA+	3441	6	3813	12	0.011017260374586852	0.0197837	-0.00876644
777	042030	BCG	Ag85B	2	0	54460	146	60656	184	0.2680866691149468	0.3033500395673965	-0.0352634	CCR7+CD45RA-	6669	24	7496	56	0.044069	0.0923239	-0.0482549
777	042030	BCG	Ag85B	2	0	54460	146	60656	184	0.2680866691149468	0.3033500395673965	-0.0352634	CCR7+CD45RA+	29538	48	35522	44	0.0881381	0.0725402	0.015597856143621747
777	042030	BCG	BCG-Pasteur	2	0	53123	194	60656	184	0.36519	0.3033500395673965	0.0618402	CCR7-CD45RA-	13989	107	13825	72	0.20141934755190782	0.11870218939593775	0.0827172
777	042030	BCG	BCG-Pasteur	2	0	53123	194	60656	184	0.36519	0.3033500395673965	0.0618402	CCR7-CD45RA+	3257	24	3813	12	0.0451782	0.0197837	0.0253945
777	042030	BCG	BCG-Pasteur	2	0	53123	194	60656	184	0.36519	0.3033500395673965	0.0618402	CCR7+CD45RA-	7365	14	7496	56	0.0263539	0.0923239	-0.06597
777	042030	BCG	BCG-Pasteur	2	0	53123	194	60656	184	0.36519	0.3033500395673965	0.0618402	CCR7+CD45RA+	28512	49	35522	44	0.0922388	0.0725402	0.019698539782847344
777	042030	BCG	TB 10.4	2	0	60707	161	60656	184	0.26520829558370534	0.3033500395673965	-0.0381417	CCR7-CD45RA-	17668	73	13825	72	0.1202497240845372	0.11870218939593775	0.00154753
777	042030	BCG	TB 10.4	2	0	60707	161	60656	184	0.26520829558370534	0.3033500395673965	-0.0381417	CCR7-CD45RA+	3269	12	3813	12	0.019767077931704746	0.0197837	-1.66203e-05
777	042030	BCG	TB 10.4	2	0	60707	161	60656	184	0.26520829558370534	0.3033500395673965	-0.0381417	CCR7+CD45RA-	7489	22	7496	56	0.0362396	0.0923239	-0.0560843
777	042030	BCG	TB 10.4	2	0	60707	161	60656	184	0.26520829558370534	0.3033500395673965	-0.0381417	CCR7+CD45RA+	32281	54	35522	44	0.0889519	0.0725402	0.0164116
777	042030	BCG	TB WCL	2	0	71532	236	60656	184	0.3299222725493485	0.3033500395673965	0.0265722	CCR7-CD45RA-	16405	94	13825	72	0.13140971872728288	0.11870218939593775	0.012707529331345127
777	042030	BCG	TB WCL	2	0	71532	236	60656	184	0.3299222725493485	0.3033500395673965	0.0265722	CCR7-CD45RA+	3354	12	3813	12	0.016775708773695688	0.0197837	-0.00300799
777	042030	BCG	TB WCL	2	0	71532	236	60656	184	0.3299222725493485	0.3033500395673965	0.0265722	CCR7+CD45RA-	10603	40	7496	56	0.055919	0.0923239	-0.0364049
777	042030	BCG	TB WCL	2	0	71532	236	60656	184	0.3299222725493485	0.3033500395673965	0.0265722	CCR7+CD45RA+	41170	90	35522	44	0.12581781580271767	0.0725402	0.0532776
805	042030	BCG	Ag85B	7	28	88230	293	91255	305	0.33208659186217837	0.3342282614651252	-0.00214167	CCR7-CD45RA-	20027	87	18793	77	0.0986059	0.0843789	0.014226978214605446
805	042030	BCG	Ag85B	7	28	88230	293	91255	305	0.33208659186217837	0.3342282614651252	-0.00214167	CCR7-CD45RA+	2498	14	2836	5	0.015867618723790094	0.00547915	0.010388466896492959
805	042030	BCG	Ag85B	7	28	88230	293	91255	305	0.33208659186217837	0.3342282614651252	-0.00214167	CCR7+CD45RA-	15352	55	15431	82	0.0623371	0.0898581	-0.027521
805	042030	BCG	Ag85B	7	28	88230	293	91255	305	0.33208659186217837	0.3342282614651252	-0.00214167	CCR7+CD45RA+	50353	137	54195	141	0.15527598322566022	0.1545120815297792	7.639016958810307e-4
805	042030	BCG	BCG-Pasteur	7	28	73249	284	91255	305	0.3877186036669443	0.3342282614651252	0.053490342201819085	CCR7-CD45RA-	16331	132	18793	77	0.18020723832407268	0.0843789	0.0958283
805	042030	BCG	BCG-Pasteur	7	28	73249	284	91255	305	0.3877186036669443	0.3342282614651252	0.053490342201819085	CCR7-CD45RA+	1694	11	2836	5	0.0150173	0.00547915	0.00953812
805	042030	BCG	BCG-Pasteur	7	28	73249	284	91255	305	0.3877186036669443	0.3342282614651252	0.053490342201819085	CCR7+CD45RA-	13657	63	15431	82	0.086008	0.0898581	-0.00385009
805	042030	BCG	BCG-Pasteur	7	28	73249	284	91255	305	0.3877186036669443	0.3342282614651252	0.053490342201819085	CCR7+CD45RA+	41567	78	54195	141	0.10648609537331569	0.1545120815297792	-0.048026
805	042030	BCG	TB 10.4	7	28	94289	300	91255	305	0.3181707304139401	0.3342282614651252	-0.0160575	CCR7-CD45RA-	21588	108	18793	77	0.11454146294901843	0.0843789	0.030162524808642566
805	042030	BCG	TB 10.4	7	28	94289	300	91255	305	0.3181707304139401	0.3342282614651252	-0.0160575	CCR7-CD45RA+	2181	11	2836	5	0.011666260115177804	0.00547915	0.00618711
805	042030	BCG	TB 10.4	7	28	94289	300	91255	305	0.3181707304139401	0.3342282614651252	-0.0160575	CCR7+CD45RA-	16313	63	15431	82	0.0668159	0.0898581	-0.0230422
805	042030	BCG	TB 10.4	7	28	94289	300	91255	305	0.3181707304139401	0.3342282614651252	-0.0160575	CCR7+CD45RA+	54207	118	54195	141	0.12514715396281645	0.1545120815297792	-0.0293649
805	042030	BCG	TB WCL	7	28	77850	437	91255	305	0.5613359023763648	0.3342282614651252	0.22710764091123958	CCR7-CD45RA-	17635	220	18793	77	0.2825947334617855	0.0843789	0.19821579532140962
805	042030	BCG	TB WCL	7	28	77850	437	91255	305	0.5613359023763648	0.3342282614651252	0.22710764091123958	CCR7-CD45RA+	1719	24	2836	5	0.0308285	0.00547915	0.025349364550352194
805	042030	BCG	TB WCL	7	28	77850	437	91255	305	0.5613359023763648	0.3342282614651252	0.22710764091123958	CCR7+CD45RA-	15135	99	15431	82	0.12716763005780346	0.0898581	0.0373095
805	042030	BCG	TB WCL	7	28	77850	437	91255	305	0.5613359023763648	0.3342282614651252	0.22710764091123958	CCR7+CD45RA+	43361	94	54195	141	0.12074502247912654	0.1545120815297792	-0.0337671
777	042030	BCG	Ag85B	10	70	104279	280	133206	456	0.2685104383432906	0.3423269222107112	-0.0738165	CCR7-CD45RA-	20858	110	23078	182	0.10548624363486417	0.13663048211041545	-0.0311442
777	042030	BCG	Ag85B	10	70	104279	280	133206	456	0.2685104383432906	0.3423269222107112	-0.0738165	CCR7-CD45RA+	4263	11	5566	18	0.010548624363486418	0.013512904824107021	-0.00296428
777	042030	BCG	Ag85B	10	70	104279	280	133206	456	0.2685104383432906	0.3423269222107112	-0.0738165	CCR7+CD45RA-	14556	72	17856	118	0.0690455	0.0885846	-0.0195391
777	042030	BCG	Ag85B	10	70	104279	280	133206	456	0.2685104383432906	0.3423269222107112	-0.0738165	CCR7+CD45RA+	64602	87	86706	138	0.08343	0.10359893698482049	-0.0201689
777	042030	BCG	BCG-Pasteur	10	70	104916	462	133206	456	0.4403522818254604	0.3423269222107112	0.0980254	CCR7-CD45RA-	20013	227	23078	182	0.21636356704411147	0.13663048211041545	0.0797331
777	042030	BCG	BCG-Pasteur	10	70	104916	462	133206	456	0.4403522818254604	0.3423269222107112	0.0980254	CCR7-CD45RA+	3491	28	5566	18	0.026688	0.013512904824107021	0.0131751
777	042030	BCG	BCG-Pasteur	10	70	104916	462	133206	456	0.4403522818254604	0.3423269222107112	0.0980254	CCR7+CD45RA-	16270	102	17856	118	0.0972206	0.0885846	0.00863604
777	042030	BCG	BCG-Pasteur	10	70	104916	462	133206	456	0.4403522818254604	0.3423269222107112	0.0980254	CCR7+CD45RA+	65142	105	86706	138	0.10008006405124098	0.10359893698482049	-0.00351887
777	042030	BCG	TB 10.4	10	70	132635	362	133206	456	0.2729294680891167	0.3423269222107112	-0.0693975	CCR7-CD45RA-	26043	128	23078	182	0.0965054	0.13663048211041545	-0.040125
777	042030	BCG	TB 10.4	10	70	132635	362	133206	456	0.2729294680891167	0.3423269222107112	-0.0693975	CCR7-CD45RA+	4880	17	5566	18	0.012817129716892223	0.013512904824107021	-0.000695775
777	042030	BCG	TB 10.4	10	70	132635	362	133206	456	0.2729294680891167	0.3423269222107112	-0.0693975	CCR7+CD45RA-	18654	72	17856	118	0.0542843	0.0885846	-0.0343003
777	042030	BCG	TB 10.4	10	70	132635	362	133206	456	0.2729294680891167	0.3423269222107112	-0.0693975	CCR7+CD45RA+	83058	145	86706	138	0.1093225769970219	0.10359893698482049	0.00572364
777	042030	BCG	TB WCL	10	70	139254	850	133206	456	0.6103953925919543	0.3423269222107112	0.2680684703812431	CCR7-CD45RA-	23561	454	23078	182	0.3260229508667614	0.13663048211041545	0.18939246875634597
777	042030	BCG	TB WCL	10	70	139254	850	133206	456	0.6103953925919543	0.3423269222107112	0.2680684703812431	CCR7-CD45RA+	4000	37	5566	18	0.0265702	0.013512904824107021	0.013057247559307459
777	042030	BCG	TB WCL	10	70	139254	850	133206	456	0.6103953925919543	0.3423269222107112	0.2680684703812431	CCR7+CD45RA-	22250	172	17856	118	0.12351530297154839	0.0885846	0.0349307
777	042030	BCG	TB WCL	10	70	139254	850	133206	456	0.6103953925919543	0.3423269222107112	0.2680684703812431	CCR7+CD45RA+	89443	187	86706	138	0.13428698637022993	0.10359893698482049	0.030688049385409435
805	042030	BCG	Ag85B	11	168	69115	289	82365	433	0.41814367358749915	0.5257087355065865	-0.107565	CCR7-CD45RA-	19014	117	21212	145	0.16928307892642697	0.17604565045832574	-0.00676257
805	042030	BCG	Ag85B	11	168	69115	289	82365	433	0.41814367358749915	0.5257087355065865	-0.107565	CCR7-CD45RA+	2578	9	3345	9	0.013021775302032843	0.010927	0.0020948
805	042030	BCG	Ag85B	11	168	69115	289	82365	433	0.41814367358749915	0.5257087355065865	-0.107565	CCR7+CD45RA-	11147	72	12980	132	0.10417420241626274	0.1602622473137862	-0.056088
805	042030	BCG	Ag85B	11	168	69115	289	82365	433	0.41814367358749915	0.5257087355065865	-0.107565	CCR7+CD45RA+	36376	91	44828	147	0.13166461694277654	0.17847386632671644	-0.0468092
805	042030	BCG	BCG-Pasteur	11	168	63809	282	82365	433	0.441944	0.5257087355065865	-0.0837648	CCR7-CD45RA-	17567	149	21212	145	0.2335093795546083	0.17604565045832574	0.057463729096282556
805	042030	BCG	BCG-Pasteur	11	168	63809	282	82365	433	0.441944	0.5257087355065865	-0.0837648	CCR7-CD45RA+	2030	10	3345	9	0.015671770439906595	0.010927	0.0047448
805	042030	BCG	BCG-Pasteur	11	168	63809	282	82365	433	0.441944	0.5257087355065865	-0.0837648	CCR7+CD45RA-	10831	66	12980	132	0.10343368490338353	0.1602622473137862	-0.0568286
805	042030	BCG	BCG-Pasteur	11	168	63809	282	82365	433	0.441944	0.5257087355065865	-0.0837648	CCR7+CD45RA+	33381	57	44828	147	0.0893291	0.17847386632671644	-0.0891448
805	042030	BCG	TB 10.4	11	168	83994	350	82365	433	0.41669643069743073	0.5257087355065865	-0.109012	CCR7-CD45RA-	23692	140	21212	145	0.16667857227897231	0.17604565045832574	-0.00936708
805	042030	BCG	TB 10.4	11	168	83994	350	82365	433	0.41669643069743073	0.5257087355065865	-0.109012	CCR7-CD45RA+	2501	14	3345	9	0.0166679	0.010927	0.00574089
805	042030	BCG	TB 10.4	11	168	83994	350	82365	433	0.41669643069743073	0.5257087355065865	-0.109012	CCR7+CD45RA-	13207	93	12980	132	0.11072219444246018	0.1602622473137862	-0.0495401
805	042030	BCG	TB 10.4	11	168	83994	350	82365	433	0.41669643069743073	0.5257087355065865	-0.109012	CCR7+CD45RA+	44594	103	44828	147	0.12262780674810105	0.17847386632671644	-0.0558461
805	042030	BCG	TB WCL	11	168	65483	400	82365	433	0.6108455629705419	0.5257087355065865	0.0851368	CCR7-CD45RA-	18338	210	21212	145	0.3206939205595345	0.17604565045832574	0.14464827010120876
805	042030	BCG	TB WCL	11	168	65483	400	82365	433	0.6108455629705419	0.5257087355065865	0.0851368	CCR7-CD45RA+	1882	14	3345	9	0.021379594703968968	0.010927	0.010452623296210817
805	042030	BCG	TB WCL	11	168	65483	400	82365	433	0.6108455629705419	0.5257087355065865	0.0851368	CCR7+CD45RA-	11886	95	12980	132	0.14507582120550372	0.1602622473137862	-0.0151864
805	042030	BCG	TB WCL	11	168	65483	400	82365	433	0.6108455629705419	0.5257087355065865	0.0851368	CCR7+CD45RA+	33377	81	44828	147	0.12369622650153474	0.17847386632671644	-0.0547776
777	042067	BCG	Ag85B	2	0	81774	195	91831	223	0.2384621028688825	0.24283738606788557	-0.00437528	CCR7-CD45RA-	22218	65	22077	79	0.0794874	0.0860276	-0.00654023
777	042067	BCG	Ag85B	2	0	81774	195	91831	223	0.2384621028688825	0.24283738606788557	-0.00437528	CCR7-CD45RA+	2072	10	2564	5	0.0122288	0.00544478	0.00678404
777	042067	BCG	Ag85B	2	0	81774	195	91831	223	0.2384621028688825	0.24283738606788557	-0.00437528	CCR7+CD45RA-	12095	29	12674	51	0.0354636	0.0555368	-0.0200732
777	042067	BCG	Ag85B	2	0	81774	195	91831	223	0.2384621028688825	0.24283738606788557	-0.00437528	CCR7+CD45RA+	45389	91	54516	88	0.11128231467214518	0.0958282	0.015454108510827097
777	042067	BCG	BCG-Pasteur	2	0	59825	164	91831	223	0.27413288758880067	0.24283738606788557	0.0312955	CCR7-CD45RA-	16553	62	22077	79	0.10363560384454659	0.0860276	0.017608009676999686
777	042067	BCG	BCG-Pasteur	2	0	59825	164	91831	223	0.27413288758880067	0.24283738606788557	0.0312955	CCR7-CD45RA+	1128	7	2564	5	0.011700793982448809	0.00544478	0.00625601
777	042067	BCG	BCG-Pasteur	2	0	59825	164	91831	223	0.27413288758880067	0.24283738606788557	0.0312955	CCR7+CD45RA-	10070	35	12674	51	0.058504	0.0555368	0.00296717
777	042067	BCG	BCG-Pasteur	2	0	59825	164	91831	223	0.27413288758880067	0.24283738606788557	0.0312955	CCR7+CD45RA+	32074	60	54516	88	0.10029251984956122	0.0958282	0.00446431
777	042067	BCG	TB 10.4	2	0	91150	248	91831	223	0.27207899067471203	0.24283738606788557	0.029241604606826455	CCR7-CD45RA-	24268	86	22077	79	0.09435	0.0860276	0.00832238
777	042067	BCG	TB 10.4	2	0	91150	248	91831	223	0.27207899067471203	0.24283738606788557	0.029241604606826455	CCR7-CD45RA+	2341	5	2564	5	0.00548546	0.00544478	4.067908068359962e-5
777	042067	BCG	TB 10.4	2	0	91150	248	91831	223	0.27207899067471203	0.24283738606788557	0.029241604606826455	CCR7+CD45RA-	13536	42	12674	51	0.0460779	0.0555368	-0.00945891
777	042067	BCG	TB 10.4	2	0	91150	248	91831	223	0.27207899067471203	0.24283738606788557	0.029241604606826455	CCR7+CD45RA+	51005	115	54516	88	0.12616566099835436	0.0958282	0.030337454837036273
777	042067	BCG	TB WCL	2	0	93300	314	91831	223	0.3365487674169346	0.24283738606788557	0.0937114	CCR7-CD45RA-	21846	117	22077	79	0.12540192926045018	0.0860276	0.0393743
777	042067	BCG	TB WCL	2	0	93300	314	91831	223	0.3365487674169346	0.24283738606788557	0.0937114	CCR7-CD45RA+	1470	8	2564	5	0.00857449	0.00544478	0.00312971
777	042067	BCG	TB WCL	2	0	93300	314	91831	223	0.3365487674169346	0.24283738606788557	0.0937114	CCR7+CD45RA-	16094	67	12674	51	0.0718114	0.0555368	0.016274559902392106
777	042067	BCG	TB WCL	2	0	93300	314	91831	223	0.3365487674169346	0.24283738606788557	0.0937114	CCR7+CD45RA+	53890	122	54516	88	0.1307609860664523	0.0958282	0.0349328
806	042067	BCG	Ag85B	7	28	124746	152	100336	150	0.12184759431164126	0.14949768776909583	-0.0276501	CCR7-CD45RA-	23825	39	19918	34	0.0312635	0.0338861	-0.00262262
806	042067	BCG	Ag85B	7	28	124746	152	100336	150	0.12184759431164126	0.14949768776909583	-0.0276501	CCR7-CD45RA+	1478	3	1462	1	0.00240489	9.966512517939723e-4	0.00140824
806	042067	BCG	Ag85B	7	28	124746	152	100336	150	0.12184759431164126	0.14949768776909583	-0.0276501	CCR7+CD45RA-	22027	43	17329	43	0.03447	0.042856003827140804	-0.00838596
806	042067	BCG	Ag85B	7	28	124746	152	100336	150	0.12184759431164126	0.14949768776909583	-0.0276501	CCR7+CD45RA+	77416	67	61627	72	0.0537091	0.0717589	-0.0180498
806	042067	BCG	BCG-Pasteur	7	28	101738	161	100336	150	0.15824962157699188	0.14949768776909583	0.00875193	CCR7-CD45RA-	21381	72	19918	34	0.07077	0.0338861	0.0368839
806	042067	BCG	BCG-Pasteur	7	28	101738	161	100336	150	0.15824962157699188	0.14949768776909583	0.00875193	CCR7-CD45RA+	1282	3	1462	1	0.00294875	9.966512517939723e-4	0.0019521
806	042067	BCG	BCG-Pasteur	7	28	101738	161	100336	150	0.15824962157699188	0.14949768776909583	0.00875193	CCR7+CD45RA-	18745	49	17329	43	0.048162928306041006	0.042856003827140804	0.00530692
806	042067	BCG	BCG-Pasteur	7	28	101738	161	100336	150	0.15824962157699188	0.14949768776909583	0.00875193	CCR7+CD45RA+	60330	37	61627	72	0.036367925455581984	0.0717589	-0.035391
806	042067	BCG	TB 10.4	7	28	105508	129	100336	150	0.12226561019069643	0.14949768776909583	-0.0272321	CCR7-CD45RA-	20234	31	19918	34	0.0293817	0.0338861	-0.00450448
806	042067	BCG	TB 10.4	7	28	105508	129	100336	150	0.12226561019069643	0.14949768776909583	-0.0272321	CCR7-CD45RA+	1006	3	1462	1	0.00284339	9.966512517939723e-4	0.00184674
806	042067	BCG	TB 10.4	7	28	105508	129	100336	150	0.12226561019069643	0.14949768776909583	-0.0272321	CCR7+CD45RA-	19662	40	17329	43	0.0379118	0.042856003827140804	-0.00494419
806	042067	BCG	TB 10.4	7	28	105508	129	100336	150	0.12226561019069643	0.14949768776909583	-0.0272321	CCR7+CD45RA+	64606	55	61627	72	0.052128748530917084	0.0717589	-0.0196301
806	042067	BCG	TB WCL	7	28	121403	323	100336	150	0.26605602826948266	0.14949768776909583	0.11655834050038683	CCR7-CD45RA-	24711	143	19918	34	0.11778951096760377	0.0338861	0.0839034
806	042067	BCG	TB WCL	7	28	121403	323	100336	150	0.26605602826948266	0.14949768776909583	0.11655834050038683	CCR7-CD45RA+	1298	10	1462	1	0.00823703	9.966512517939723e-4	0.00724038
806	042067	BCG	TB WCL	7	28	121403	323	100336	150	0.26605602826948266	0.14949768776909583	0.11655834050038683	CCR7+CD45RA-	23157	110	17329	43	0.0906073	0.042856003827140804	0.0477513
806	042067	BCG	TB WCL	7	28	121403	323	100336	150	0.26605602826948266	0.14949768776909583	0.11655834050038683	CCR7+CD45RA+	72237	60	61627	72	0.0494222	0.0717589	-0.0223367
806	042067	BCG	Ag85B	11	168	87348	120	81706	134	0.13738150844896277	0.1640026436247032	-0.0266211	CCR7-CD45RA-	21179	42	19538	38	0.0480835	0.0465082	0.00157532
806	042067	BCG	Ag85B	11	168	87348	120	81706	134	0.13738150844896277	0.1640026436247032	-0.0266211	CCR7-CD45RA+	1497	2	1540	7	0.00228969	0.0085673	-0.00627761
806	042067	BCG	Ag85B	11	168	87348	120	81706	134	0.13738150844896277	0.1640026436247032	-0.0266211	CCR7+CD45RA-	17244	31	15741	48	0.0354902	0.0587472	-0.023257
806	042067	BCG	Ag85B	11	168	87348	120	81706	134	0.13738150844896277	0.1640026436247032	-0.0266211	CCR7+CD45RA+	47428	45	44887	41	0.051518065668361035	0.0501799	0.00133815
806	042067	BCG	BCG-Pasteur	11	168	83162	199	81706	134	0.23929198431976145	0.1640026436247032	0.0752893	CCR7-CD45RA-	20541	86	19538	38	0.1034126163391934	0.0465082	0.0569044
806	042067	BCG	BCG-Pasteur	11	168	83162	199	81706	134	0.23929198431976145	0.1640026436247032	0.0752893	CCR7-CD45RA+	1279	8	1540	7	0.00961978	0.0085673	0.00105248
806	042067	BCG	BCG-Pasteur	11	168	83162	199	81706	134	0.23929198431976145	0.1640026436247032	0.0752893	CCR7+CD45RA-	16319	61	15741	48	0.0733508	0.0587472	0.014603593637087117
806	042067	BCG	BCG-Pasteur	11	168	83162	199	81706	134	0.23929198431976145	0.1640026436247032	0.0752893	CCR7+CD45RA+	45023	44	44887	41	0.0529088	0.0501799	0.00272887
806	042067	BCG	TB 10.4	11	168	100001	125	81706	134	0.12499875001249988	0.1640026436247032	-0.0390039	CCR7-CD45RA-	22222	44	19538	38	0.0439996	0.0465082	-0.00250865
806	042067	BCG	TB 10.4	11	168	100001	125	81706	134	0.12499875001249988	0.1640026436247032	-0.0390039	CCR7-CD45RA+	1184	2	1540	7	0.00199998	0.0085673	-0.00656732
806	042067	BCG	TB 10.4	11	168	100001	125	81706	134	0.12499875001249988	0.1640026436247032	-0.0390039	CCR7+CD45RA-	20712	46	15741	48	0.0459995	0.0587472	-0.0127477
806	042067	BCG	TB 10.4	11	168	100001	125	81706	134	0.12499875001249988	0.1640026436247032	-0.0390039	CCR7+CD45RA+	55883	33	44887	41	0.032999670003299966	0.0501799	-0.0171802
806	042067	BCG	TB WCL	11	168	91511	280	81706	134	0.3059741451847319	0.1640026436247032	0.14197150156002872	CCR7-CD45RA-	21577	123	19538	38	0.1344100709204358	0.0465082	0.0879019
806	042067	BCG	TB WCL	11	168	91511	280	81706	134	0.3059741451847319	0.1640026436247032	0.14197150156002872	CCR7-CD45RA+	1073	7	1540	7	0.00764935	0.0085673	-0.000917949
806	042067	BCG	TB WCL	11	168	91511	280	81706	134	0.3059741451847319	0.1640026436247032	0.14197150156002872	CCR7+CD45RA-	19503	101	15741	48	0.11036924522734971	0.0587472	0.051622029600590355
806	042067	BCG	TB WCL	11	168	91511	280	81706	134	0.3059741451847319	0.1640026436247032	0.14197150156002872	CCR7+CD45RA+	49358	49	44887	41	0.0535455	0.0501799	0.00336556
778	042051	BCG	Ag85B	2	0	74287	348	64505	436	0.468453	0.6759165956127432	-0.207463	CCR7-CD45RA-	20690	121	18449	181	0.1628817962766029	0.2805984032245562	-0.117717
778	042051	BCG	Ag85B	2	0	74287	348	64505	436	0.468453	0.6759165956127432	-0.207463	CCR7-CD45RA+	4784	15	4596	18	0.020191958216107798	0.027904813580342608	-0.00771286
778	042051	BCG	Ag85B	2	0	74287	348	64505	436	0.468453	0.6759165956127432	-0.207463	CCR7+CD45RA-	18084	125	15691	159	0.16826631846756498	0.24649251995969304	-0.0782262
778	042051	BCG	Ag85B	2	0	74287	348	64505	436	0.468453	0.6759165956127432	-0.207463	CCR7+CD45RA+	30729	87	25769	78	0.11711335765342525	0.1209208588481513	-0.0038075
778	042051	BCG	BCG-Pasteur	2	0	72816	365	64505	436	0.5012634585805318	0.6759165956127432	-0.174653	CCR7-CD45RA-	19324	148	18449	181	0.20325203252032523	0.2805984032245562	-0.0773464
778	042051	BCG	BCG-Pasteur	2	0	72816	365	64505	436	0.5012634585805318	0.6759165956127432	-0.174653	CCR7-CD45RA+	4057	11	4596	18	0.015106569984618765	0.027904813580342608	-0.0127982
778	042051	BCG	BCG-Pasteur	2	0	72816	365	64505	436	0.5012634585805318	0.6759165956127432	-0.174653	CCR7+CD45RA-	19251	149	15691	159	0.20462535706438142	0.24649251995969304	-0.0418672
778	042051	BCG	BCG-Pasteur	2	0	72816	365	64505	436	0.5012634585805318	0.6759165956127432	-0.174653	CCR7+CD45RA+	30184	57	25769	78	0.0782795	0.1209208588481513	-0.0426414
778	042051	BCG	TB WCL	2	0	72606	322	64505	436	0.44348951877255327	0.6759165956127432	-0.232427	CCR7-CD45RA-	19615	107	18449	181	0.14737074071013415	0.2805984032245562	-0.133228
778	042051	BCG	TB WCL	2	0	72606	322	64505	436	0.44348951877255327	0.6759165956127432	-0.232427	CCR7-CD45RA+	3759	13	4596	18	0.017904856347960223	0.027904813580342608	-0.00999996
778	042051	BCG	TB WCL	2	0	72606	322	64505	436	0.44348951877255327	0.6759165956127432	-0.232427	CCR7+CD45RA-	19485	126	15691	159	0.1735393769109991	0.24649251995969304	-0.0729531
778	042051	BCG	TB WCL	2	0	72606	322	64505	436	0.44348951877255327	0.6759165956127432	-0.232427	CCR7+CD45RA+	29747	76	25769	78	0.10467454480345977	0.1209208588481513	-0.0162463
807	042051	BCG	Ag85B	7	28	67655	135	63758	136	0.1995417929199616	0.2133065654506101	-0.0137648	CCR7-CD45RA-	15508	41	14908	47	0.0606016	0.0737162	-0.0131147
807	042051	BCG	Ag85B	7	28	67655	135	63758	136	0.1995417929199616	0.2133065654506101	-0.0137648	CCR7-CD45RA+	2781	3	2756	2	0.00443426	0.00313686	0.0012974
807	042051	BCG	Ag85B	7	28	67655	135	63758	136	0.1995417929199616	0.2133065654506101	-0.0137648	CCR7+CD45RA-	19996	66	18062	74	0.0975538	0.11606386649518491	-0.0185101
807	042051	BCG	Ag85B	7	28	67655	135	63758	136	0.1995417929199616	0.2133065654506101	-0.0137648	CCR7+CD45RA+	29370	25	28032	13	0.0369522	0.020389598168073026	0.0165626
807	042051	BCG	BCG-Pasteur	7	28	71643	295	63758	136	0.411764	0.2133065654506101	0.19845731936716687	CCR7-CD45RA-	16170	89	14908	47	0.12422707033485475	0.0737162	0.0505108
807	042051	BCG	BCG-Pasteur	7	28	71643	295	63758	136	0.411764	0.2133065654506101	0.19845731936716687	CCR7-CD45RA+	2329	3	2756	2	0.00418743	0.00313686	0.00105057
807	042051	BCG	BCG-Pasteur	7	28	71643	295	63758	136	0.411764	0.2133065654506101	0.19845731936716687	CCR7+CD45RA-	22055	171	18062	74	0.23868347221640634	0.11606386649518491	0.12261960572122144
807	042051	BCG	BCG-Pasteur	7	28	71643	295	63758	136	0.411764	0.2133065654506101	0.19845731936716687	CCR7+CD45RA+	31089	32	28032	13	0.0446659	0.020389598168073026	0.024276314761312954
807	042051	BCG	TB 10.4	7	28	68531	134	63758	136	0.19553194904495777	0.2133065654506101	-0.0177746	CCR7-CD45RA-	15741	32	14908	47	0.0466942	0.0737162	-0.027022
807	042051	BCG	TB 10.4	7	28	68531	134	63758	136	0.19553194904495777	0.2133065654506101	-0.0177746	CCR7-CD45RA+	2531	5	2756	2	0.00729597	0.00313686	0.00415911
807	042051	BCG	TB 10.4	7	28	68531	134	63758	136	0.19553194904495777	0.2133065654506101	-0.0177746	CCR7+CD45RA-	20482	69	18062	74	0.10068436182165735	0.11606386649518491	-0.0153795
807	042051	BCG	TB 10.4	7	28	68531	134	63758	136	0.19553194904495777	0.2133065654506101	-0.0177746	CCR7+CD45RA+	29777	28	28032	13	0.0408574	0.020389598168073026	0.020467824020425605
807	042051	BCG	TB WCL	7	28	80945	322	63758	136	0.3978009759713385	0.2133065654506101	0.1844944105207284	CCR7-CD45RA-	16645	79	14908	47	0.0975971	0.0737162	0.023880894325596647
807	042051	BCG	TB WCL	7	28	80945	322	63758	136	0.3978009759713385	0.2133065654506101	0.1844944105207284	CCR7-CD45RA+	2996	6	2756	2	0.00741244	0.00313686	0.00427558
807	042051	BCG	TB WCL	7	28	80945	322	63758	136	0.3978009759713385	0.2133065654506101	0.1844944105207284	CCR7+CD45RA-	26050	169	18062	74	0.20878374204706898	0.11606386649518491	0.0927199
807	042051	BCG	TB WCL	7	28	80945	322	63758	136	0.3978009759713385	0.2133065654506101	0.1844944105207284	CCR7+CD45RA+	35254	68	28032	13	0.0840077	0.020389598168073026	0.0636181
778	042051	BCG	Ag85B	10	70	62066	346	56098	490	0.5574710791737827	0.873471	-0.316	CCR7-CD45RA-	16186	130	14661	177	0.20945445171269292	0.3155192698491925	-0.106065
778	042051	BCG	Ag85B	10	70	62066	346	56098	490	0.5574710791737827	0.873471	-0.316	CCR7-CD45RA+	4063	14	3732	12	0.0225566	0.0213911	0.0011655
778	042051	BCG	Ag85B	10	70	62066	346	56098	490	0.5574710791737827	0.873471	-0.316	CCR7+CD45RA-	15104	135	13236	246	0.21751039216318116	0.4385183072480302	-0.221008
778	042051	BCG	Ag85B	10	70	62066	346	56098	490	0.5574710791737827	0.873471	-0.316	CCR7+CD45RA+	26713	67	24469	55	0.10794960203654173	0.0980427	0.00990689
778	042051	BCG	BCG-Pasteur	10	70	56124	363	56098	490	0.6467821252939918	0.873471	-0.226689	CCR7-CD45RA-	14437	132	14661	177	0.23519350010690615	0.3155192698491925	-0.0803258
778	042051	BCG	BCG-Pasteur	10	70	56124	363	56098	490	0.6467821252939918	0.873471	-0.226689	CCR7-CD45RA+	3274	14	3732	12	0.0249448	0.0213911	0.00355363
778	042051	BCG	BCG-Pasteur	10	70	56124	363	56098	490	0.6467821252939918	0.873471	-0.226689	CCR7+CD45RA-	14353	165	13236	246	0.2939918751336327	0.4385183072480302	-0.144526
778	042051	BCG	BCG-Pasteur	10	70	56124	363	56098	490	0.6467821252939918	0.873471	-0.226689	CCR7+CD45RA+	24060	52	24469	55	0.092652	0.0980427	-0.00539073
778	042051	BCG	TB WCL	10	70	56103	371	56098	490	0.6612837103185213	0.873471	-0.212188	CCR7-CD45RA-	14626	157	14661	177	0.27984243266848474	0.3155192698491925	-0.0356768
778	042051	BCG	TB WCL	10	70	56103	371	56098	490	0.6612837103185213	0.873471	-0.212188	CCR7-CD45RA+	3037	16	3732	12	0.028518974029909272	0.0213911	0.00712784
778	042051	BCG	TB WCL	10	70	56103	371	56098	490	0.6612837103185213	0.873471	-0.212188	CCR7+CD45RA-	14857	146	13236	246	0.2602356380229221	0.4385183072480302	-0.178283
778	042051	BCG	TB WCL	10	70	56103	371	56098	490	0.6612837103185213	0.873471	-0.212188	CCR7+CD45RA+	23583	52	24469	55	0.0926867	0.0980427	-0.00535605
807	042051	BCG	Ag85B	11	168	101060	172	96390	196	0.17019592321393232	0.20334059549745823	-0.0331447	CCR7-CD45RA-	23957	57	21404	54	0.0564021	0.0560224	3.797283805665533e-4
807	042051	BCG	Ag85B	11	168	101060	172	96390	196	0.17019592321393232	0.20334059549745823	-0.0331447	CCR7-CD45RA+	3297	4	3359	4	0.00395804	0.00414981	-0.000191763
807	042051	BCG	Ag85B	11	168	101060	172	96390	196	0.17019592321393232	0.20334059549745823	-0.0331447	CCR7+CD45RA-	29133	86	27520	109	0.085098	0.11308226994501504	-0.0279843
807	042051	BCG	Ag85B	11	168	101060	172	96390	196	0.17019592321393232	0.20334059549745823	-0.0331447	CCR7+CD45RA+	44673	25	44107	29	0.024737779536908765	0.030086108517481065	-0.00534833
807	042051	BCG	BCG-Pasteur	11	168	99118	361	96390	196	0.3642123529530459	0.20334059549745823	0.16087175745558766	CCR7-CD45RA-	20707	131	21404	54	0.13216570148711637	0.0560224	0.0761433
807	042051	BCG	BCG-Pasteur	11	168	99118	361	96390	196	0.3642123529530459	0.20334059549745823	0.16087175745558766	CCR7-CD45RA+	2895	3	3359	4	0.0030267	0.00414981	-0.00112311
807	042051	BCG	BCG-Pasteur	11	168	99118	361	96390	196	0.3642123529530459	0.20334059549745823	0.16087175745558766	CCR7+CD45RA-	30342	192	27520	109	0.1937085090498194	0.11308226994501504	0.0806262
807	042051	BCG	BCG-Pasteur	11	168	99118	361	96390	196	0.3642123529530459	0.20334059549745823	0.16087175745558766	CCR7+CD45RA+	45174	35	44107	29	0.035311446962206665	0.030086108517481065	0.00522534
807	042051	BCG	TB 10.4	11	168	97966	162	96390	196	0.16536349345691362	0.20334059549745823	-0.0379771	CCR7-CD45RA-	21196	37	21404	54	0.0377682	0.0560224	-0.0182542
807	042051	BCG	TB 10.4	11	168	97966	162	96390	196	0.16536349345691362	0.20334059549745823	-0.0379771	CCR7-CD45RA+	2959	2	3359	4	0.00204152	0.00414981	-0.00210828
807	042051	BCG	TB 10.4	11	168	97966	162	96390	196	0.16536349345691362	0.20334059549745823	-0.0379771	CCR7+CD45RA-	29948	90	27520	109	0.0918686	0.11308226994501504	-0.0212137
807	042051	BCG	TB 10.4	11	168	97966	162	96390	196	0.16536349345691362	0.20334059549745823	-0.0379771	CCR7+CD45RA+	43863	33	44107	29	0.0336852	0.030086108517481065	0.00359905
807	042051	BCG	TB WCL	11	168	102952	403	96390	196	0.3914445566866112	0.20334059549745823	0.18810396118915299	CCR7-CD45RA-	20071	108	21404	54	0.10490325588623825	0.0560224	0.0488808
807	042051	BCG	TB WCL	11	168	102952	403	96390	196	0.3914445566866112	0.20334059549745823	0.18810396118915299	CCR7-CD45RA+	2935	8	3359	4	0.00777061	0.00414981	0.0036208
807	042051	BCG	TB WCL	11	168	102952	403	96390	196	0.3914445566866112	0.20334059549745823	0.18810396118915299	CCR7+CD45RA-	33324	196	27520	109	0.19037998290465458	0.11308226994501504	0.0772977
807	042051	BCG	TB WCL	11	168	102952	403	96390	196	0.3914445566866112	0.20334059549745823	0.18810396118915299	CCR7+CD45RA+	46622	91	44107	29	0.0883907	0.030086108517481065	0.058304597831108564
779	042035	BCG	Ag85B	2	0	100397	458	106660	472	0.456189	0.4425276579786237	0.013661271969482303	CCR7-CD45RA-	29884	192	30492	200	0.19124077412671692	0.18751171948246764	0.00372905
779	042035	BCG	Ag85B	2	0	100397	458	106660	472	0.456189	0.4425276579786237	0.013661271969482303	CCR7-CD45RA+	2665	16	3062	24	0.0159367	0.0225014	-0.00656468
779	042035	BCG	Ag85B	2	0	100397	458	106660	472	0.456189	0.4425276579786237	0.013661271969482303	CCR7+CD45RA-	27534	151	28933	155	0.15040290048507424	0.14532158259891245	0.00508132
779	042035	BCG	Ag85B	2	0	100397	458	106660	472	0.456189	0.4425276579786237	0.013661271969482303	CCR7+CD45RA+	40314	99	44173	93	0.0986085	0.0871929	0.011415574599740963
779	042035	BCG	BCG-Pasteur	2	0	94842	470	106660	472	0.4955610383585331	0.4425276579786237	0.0530334	CCR7-CD45RA-	25399	199	30492	200	0.20982265241137893	0.18751171948246764	0.022310932928911287
779	042035	BCG	BCG-Pasteur	2	0	94842	470	106660	472	0.4955610383585331	0.4425276579786237	0.0530334	CCR7-CD45RA+	2189	21	3062	24	0.0221421	0.0225014	-0.000359317
779	042035	BCG	BCG-Pasteur	2	0	94842	470	106660	472	0.4955610383585331	0.4425276579786237	0.0530334	CCR7+CD45RA-	28676	146	28933	155	0.15394023744754434	0.14532158259891245	0.00861865
779	042035	BCG	BCG-Pasteur	2	0	94842	470	106660	472	0.4955610383585331	0.4425276579786237	0.0530334	CCR7+CD45RA+	38578	104	44173	93	0.10965605955167541	0.0871929	0.0224631
779	042035	BCG	TB 10.4	2	0	96446	484	106660	472	0.5018352238558365	0.4425276579786237	0.0593076	CCR7-CD45RA-	29800	223	30492	200	0.23121746884266844	0.18751171948246764	0.0437057
779	042035	BCG	TB 10.4	2	0	96446	484	106660	472	0.5018352238558365	0.4425276579786237	0.0593076	CCR7-CD45RA+	2425	14	3062	24	0.014515894904920888	0.0225014	-0.00798551
779	042035	BCG	TB 10.4	2	0	96446	484	106660	472	0.5018352238558365	0.4425276579786237	0.0593076	CCR7+CD45RA-	25928	137	28933	155	0.14204840014101155	0.14532158259891245	-0.00327318
779	042035	BCG	TB 10.4	2	0	96446	484	106660	472	0.5018352238558365	0.4425276579786237	0.0593076	CCR7+CD45RA+	38293	110	44173	93	0.11405345996723555	0.0871929	0.0268605
779	042035	BCG	TB WCL	2	0	81311	479	106660	472	0.5890961862478631	0.4425276579786237	0.14656852826923938	CCR7-CD45RA-	22477	245	30492	200	0.3013122455756294	0.18751171948246764	0.11380052609316177
779	042035	BCG	TB WCL	2	0	81311	479	106660	472	0.5890961862478631	0.4425276579786237	0.14656852826923938	CCR7-CD45RA+	1838	25	3062	24	0.030746147507717283	0.0225014	0.00824474
779	042035	BCG	TB WCL	2	0	81311	479	106660	472	0.5890961862478631	0.4425276579786237	0.14656852826923938	CCR7+CD45RA-	24342	124	28933	155	0.1525008916382777	0.14532158259891245	0.00717931
779	042035	BCG	TB WCL	2	0	81311	479	106660	472	0.5890961862478631	0.4425276579786237	0.14656852826923938	CCR7+CD45RA+	32654	85	44173	93	0.10453690152623876	0.0871929	0.017344
808	042035	BCG	Ag85B	7	28	145284	586	123788	598	0.4033479254425814	0.4830839822923062	-0.0797361	CCR7-CD45RA-	31288	229	26553	210	0.15762231216100878	0.16964487672472292	-0.0120226
808	042035	BCG	Ag85B	7	28	145284	586	123788	598	0.4033479254425814	0.4830839822923062	-0.0797361	CCR7-CD45RA+	3069	20	2811	15	0.013766140800088105	0.012117491194623065	0.00164865
808	042035	BCG	Ag85B	7	28	145284	586	123788	598	0.4033479254425814	0.4830839822923062	-0.0797361	CCR7+CD45RA-	40523	259	33558	281	0.17827152336114094	0.22700100171260543	-0.0487295
808	042035	BCG	Ag85B	7	28	145284	586	123788	598	0.4033479254425814	0.4830839822923062	-0.0797361	CCR7+CD45RA+	70404	78	60866	92	0.053687949120343595	0.0743206	-0.0206327
808	042035	BCG	BCG-Pasteur	7	28	124136	647	123788	598	0.5212025520396983	0.4830839822923062	0.0381186	CCR7-CD45RA-	26152	300	26553	210	0.24167042598440422	0.16964487672472292	0.0720255
808	042035	BCG	BCG-Pasteur	7	28	124136	647	123788	598	0.5212025520396983	0.4830839822923062	0.0381186	CCR7-CD45RA+	2297	13	2811	15	0.010472385125990849	0.012117491194623065	-0.00164511
808	042035	BCG	BCG-Pasteur	7	28	124136	647	123788	598	0.5212025520396983	0.4830839822923062	0.0381186	CCR7+CD45RA-	36351	267	33558	281	0.21508667912611976	0.22700100171260543	-0.0119143
808	042035	BCG	BCG-Pasteur	7	28	124136	647	123788	598	0.5212025520396983	0.4830839822923062	0.0381186	CCR7+CD45RA+	59336	67	60866	92	0.053973061803183606	0.0743206	-0.0203476
808	042035	BCG	TB 10.4	7	28	147678	549	123788	598	0.3717547637427376	0.4830839822923062	-0.111329	CCR7-CD45RA-	30143	204	26553	210	0.13813838215577134	0.16964487672472292	-0.0315065
808	042035	BCG	TB 10.4	7	28	147678	549	123788	598	0.3717547637427376	0.4830839822923062	-0.111329	CCR7-CD45RA+	2409	8	2811	15	0.00541719	0.012117491194623065	-0.0067003
808	042035	BCG	TB 10.4	7	28	147678	549	123788	598	0.3717547637427376	0.4830839822923062	-0.111329	CCR7+CD45RA-	43882	273	33558	281	0.1848616584731646	0.22700100171260543	-0.0421393
808	042035	BCG	TB 10.4	7	28	147678	549	123788	598	0.3717547637427376	0.4830839822923062	-0.111329	CCR7+CD45RA+	71244	64	60866	92	0.0433375	0.0743206	-0.0309831
808	042035	BCG	TB WCL	7	28	133096	816	123788	598	0.6130913025184829	0.4830839822923062	0.13000732022617667	CCR7-CD45RA-	25232	354	26553	210	0.2659734327102242	0.16964487672472292	0.0963286
808	042035	BCG	TB WCL	7	28	133096	816	123788	598	0.6130913025184829	0.4830839822923062	0.13000732022617667	CCR7-CD45RA+	2047	28	2811	15	0.0210374	0.012117491194623065	0.00891996
808	042035	BCG	TB WCL	7	28	133096	816	123788	598	0.6130913025184829	0.4830839822923062	0.13000732022617667	CCR7+CD45RA-	40219	334	33558	281	0.2509466850994771	0.22700100171260543	0.0239457
808	042035	BCG	TB WCL	7	28	133096	816	123788	598	0.6130913025184829	0.4830839822923062	0.13000732022617667	CCR7+CD45RA+	65598	100	60866	92	0.0751337	0.0743206	8.131253933808535e-4
779	042035	BCG	Ag85B	10	70	92174	373	97731	355	0.4046694295571419	0.36324196007408094	0.041427469483060975	CCR7-CD45RA-	24649	129	24293	96	0.13995269815783193	0.0982288	0.0417239
779	042035	BCG	Ag85B	10	70	92174	373	97731	355	0.4046694295571419	0.36324196007408094	0.041427469483060975	CCR7-CD45RA+	1967	10	2190	13	0.010849	0.013301818256233947	-0.00245277
779	042035	BCG	Ag85B	10	70	92174	373	97731	355	0.4046694295571419	0.36324196007408094	0.041427469483060975	CCR7+CD45RA-	24625	116	26452	141	0.1258489378783605	0.1442735672406913	-0.0184246
779	042035	BCG	Ag85B	10	70	92174	373	97731	355	0.4046694295571419	0.36324196007408094	0.041427469483060975	CCR7+CD45RA+	40933	118	44796	105	0.12801874715212533	0.10743776283881265	0.020580984313312678
779	042035	BCG	BCG-Pasteur	10	70	77420	342	97731	355	0.44174631878067683	0.36324196007408094	0.0785044	CCR7-CD45RA-	18374	161	24293	96	0.20795660036166366	0.0982288	0.10972778862332067
779	042035	BCG	BCG-Pasteur	10	70	77420	342	97731	355	0.44174631878067683	0.36324196007408094	0.0785044	CCR7-CD45RA+	1527	15	2190	13	0.019374838543012144	0.013301818256233947	0.00607302
779	042035	BCG	BCG-Pasteur	10	70	77420	342	97731	355	0.44174631878067683	0.36324196007408094	0.0785044	CCR7+CD45RA-	23256	97	26452	141	0.12529062257814516	0.1442735672406913	-0.0189829
779	042035	BCG	BCG-Pasteur	10	70	77420	342	97731	355	0.44174631878067683	0.36324196007408094	0.0785044	CCR7+CD45RA+	34263	69	44796	105	0.0891243	0.10743776283881265	-0.0183135
779	042035	BCG	TB 10.4	10	70	88057	355	97731	355	0.4031479609798199	0.36324196007408094	0.039906	CCR7-CD45RA-	23184	116	24293	96	0.13173285485537778	0.0982288	0.033504
779	042035	BCG	TB 10.4	10	70	88057	355	97731	355	0.4031479609798199	0.36324196007408094	0.039906	CCR7-CD45RA+	1679	9	2190	13	0.010220652531882757	0.013301818256233947	-0.00308117
779	042035	BCG	TB 10.4	10	70	88057	355	97731	355	0.4031479609798199	0.36324196007408094	0.039906	CCR7+CD45RA-	24318	126	26452	141	0.14308913544635862	0.1442735672406913	-0.00118443
779	042035	BCG	TB 10.4	10	70	88057	355	97731	355	0.4031479609798199	0.36324196007408094	0.039906	CCR7+CD45RA+	38876	104	44796	105	0.11810531814620076	0.10743776283881265	0.0106676
779	042035	BCG	TB WCL	10	70	83519	594	97731	355	0.7112154120619261	0.36324196007408094	0.34797345198784513	CCR7-CD45RA-	19829	274	24293	96	0.32806906212957526	0.0982288	0.22984025039123226
779	042035	BCG	TB WCL	10	70	83519	594	97731	355	0.7112154120619261	0.36324196007408094	0.34797345198784513	CCR7-CD45RA+	1483	37	2190	13	0.0443013	0.013301818256233947	0.030999478454694102
779	042035	BCG	TB WCL	10	70	83519	594	97731	355	0.7112154120619261	0.36324196007408094	0.34797345198784513	CCR7+CD45RA-	24926	163	26452	141	0.19516517199679115	0.1442735672406913	0.050891604756099856
779	042035	BCG	TB WCL	10	70	83519	594	97731	355	0.7112154120619261	0.36324196007408094	0.34797345198784513	CCR7+CD45RA+	37281	120	44796	105	0.14367988122463152	0.10743776283881265	0.0362421
808	042035	BCG	Ag85B	11	168	134143	290	103218	275	0.21618720320851625	0.2664263984963863	-0.0502392	CCR7-CD45RA-	35429	120	26902	110	0.0894568	0.10657055939855452	-0.0171138
808	042035	BCG	Ag85B	11	168	134143	290	103218	275	0.21618720320851625	0.2664263984963863	-0.0502392	CCR7-CD45RA+	3697	19	3070	17	0.014163989175730377	0.016469995543412972	-0.00230601
808	042035	BCG	Ag85B	11	168	134143	290	103218	275	0.21618720320851625	0.2664263984963863	-0.0502392	CCR7+CD45RA-	36080	93	28385	101	0.069329	0.0978511	-0.0285222
808	042035	BCG	Ag85B	11	168	134143	290	103218	275	0.21618720320851625	0.2664263984963863	-0.0502392	CCR7+CD45RA+	58937	58	44861	47	0.0432374	0.045534693561200566	-0.00229725
808	042035	BCG	BCG-Pasteur	11	168	106492	402	103218	275	0.37749314502497844	0.2664263984963863	0.11106674652859216	CCR7-CD45RA-	25885	246	26902	110	0.2310032678511062	0.10657055939855452	0.12443270845255168
808	042035	BCG	BCG-Pasteur	11	168	106492	402	103218	275	0.37749314502497844	0.2664263984963863	0.11106674652859216	CCR7-CD45RA+	2557	14	3070	17	0.0131465	0.016469995543412972	-0.00332347
808	042035	BCG	BCG-Pasteur	11	168	106492	402	103218	275	0.37749314502497844	0.2664263984963863	0.11106674652859216	CCR7+CD45RA-	31052	103	28385	101	0.0967209	0.0978511	-0.00113027
808	042035	BCG	BCG-Pasteur	11	168	106492	402	103218	275	0.37749314502497844	0.2664263984963863	0.11106674652859216	CCR7+CD45RA+	46998	39	44861	47	0.0366225	0.045534693561200566	-0.00891222
808	042035	BCG	TB 10.4	11	168	123857	253	103218	275	0.20426782499172433	0.2664263984963863	-0.0621586	CCR7-CD45RA-	31504	108	26902	110	0.0871973	0.10657055939855452	-0.0193732
808	042035	BCG	TB 10.4	11	168	123857	253	103218	275	0.20426782499172433	0.2664263984963863	-0.0621586	CCR7-CD45RA+	2573	13	3070	17	0.010495975197203225	0.016469995543412972	-0.00597402
808	042035	BCG	TB 10.4	11	168	123857	253	103218	275	0.20426782499172433	0.2664263984963863	-0.0621586	CCR7+CD45RA-	37267	71	28385	101	0.0573242	0.0978511	-0.040527
808	042035	BCG	TB 10.4	11	168	123857	253	103218	275	0.20426782499172433	0.2664263984963863	-0.0621586	CCR7+CD45RA+	52513	61	44861	47	0.0492503	0.045534693561200566	0.00371565
808	042035	BCG	TB WCL	11	168	108161	699	103218	275	0.6462588178733555	0.2664263984963863	0.3798324193769692	CCR7-CD45RA-	27741	398	26902	110	0.36797	0.10657055939855452	0.2613994112932845
808	042035	BCG	TB WCL	11	168	108161	699	103218	275	0.6462588178733555	0.2664263984963863	0.3798324193769692	CCR7-CD45RA+	2238	35	3070	17	0.0323592	0.016469995543412972	0.0158892
808	042035	BCG	TB WCL	11	168	108161	699	103218	275	0.6462588178733555	0.2664263984963863	0.3798324193769692	CCR7+CD45RA-	33396	179	28385	101	0.16549403204482205	0.0978511	0.0676429
808	042035	BCG	TB WCL	11	168	108161	699	103218	275	0.6462588178733555	0.2664263984963863	0.3798324193769692	CCR7+CD45RA+	44786	87	44861	47	0.0804356	0.045534693561200566	0.034901
808	042031	BCG	Ag85B	7	28	103592	454	84497	414	0.43825778052359254	0.489958	-0.0517004	CCR7-CD45RA-	17431	150	13726	123	0.14479882616418258	0.14556729824727505	-0.000768472
808	042031	BCG	Ag85B	7	28	103592	454	84497	414	0.43825778052359254	0.489958	-0.0517004	CCR7-CD45RA+	2635	14	2407	16	0.0135146	0.0189356	-0.00542103
808	042031	BCG	Ag85B	7	28	103592	454	84497	414	0.43825778052359254	0.489958	-0.0517004	CCR7+CD45RA-	18514	221	14477	207	0.21333693721522898	0.2449791116844385	-0.0316422
808	042031	BCG	Ag85B	7	28	103592	454	84497	414	0.43825778052359254	0.489958	-0.0517004	CCR7+CD45RA+	65012	69	53887	68	0.0666075	0.0804762	-0.0138688
808	042031	BCG	BCG-Pasteur	7	28	97309	390	84497	414	0.4007851277887965	0.489958	-0.0891731	CCR7-CD45RA-	15705	170	13726	123	0.17470120954896257	0.14556729824727505	0.0291339
808	042031	BCG	BCG-Pasteur	7	28	97309	390	84497	414	0.4007851277887965	0.489958	-0.0891731	CCR7-CD45RA+	2016	17	2407	16	0.017470120954896258	0.0189356	-0.00146546
808	042031	BCG	BCG-Pasteur	7	28	97309	390	84497	414	0.4007851277887965	0.489958	-0.0891731	CCR7+CD45RA-	18162	159	14477	207	0.1633970136369709	0.2449791116844385	-0.0815821
808	042031	BCG	BCG-Pasteur	7	28	97309	390	84497	414	0.4007851277887965	0.489958	-0.0891731	CCR7+CD45RA+	61426	44	53887	68	0.0452168	0.0804762	-0.0352594
808	042031	BCG	TB 10.4	7	28	97889	403	84497	414	0.41169079263247144	0.489958	-0.0782674	CCR7-CD45RA-	15988	145	13726	123	0.1481269601283086	0.14556729824727505	0.00255966
808	042031	BCG	TB 10.4	7	28	97889	403	84497	414	0.41169079263247144	0.489958	-0.0782674	CCR7-CD45RA+	2047	8	2407	16	0.00817252	0.0189356	-0.0107631
808	042031	BCG	TB 10.4	7	28	97889	403	84497	414	0.41169079263247144	0.489958	-0.0782674	CCR7+CD45RA-	18655	196	14477	207	0.20022678748378267	0.2449791116844385	-0.0447523
808	042031	BCG	TB 10.4	7	28	97889	403	84497	414	0.41169079263247144	0.489958	-0.0782674	CCR7+CD45RA+	61199	54	53887	68	0.055164523082266645	0.0804762	-0.0253117
808	042031	BCG	TB WCL	7	28	97635	678	84497	414	0.6944231064679675	0.489958	0.20446488309909044	CCR7-CD45RA-	15749	281	13726	123	0.2878066267219747	0.14556729824727505	0.14223932847469967
808	042031	BCG	TB WCL	7	28	97635	678	84497	414	0.6944231064679675	0.489958	0.20446488309909044	CCR7-CD45RA+	1996	38	2407	16	0.0389205	0.0189356	0.019984885582234213
808	042031	BCG	TB WCL	7	28	97635	678	84497	414	0.6944231064679675	0.489958	0.20446488309909044	CCR7+CD45RA-	19296	259	14477	207	0.2652737235622471	0.2449791116844385	0.020294611877808594
808	042031	BCG	TB WCL	7	28	97635	678	84497	414	0.6944231064679675	0.489958	0.20446488309909044	CCR7+CD45RA+	60594	100	53887	68	0.10242228708967072	0.0804762	0.0219461
808	042031	BCG	Ag85B	11	168	85998	246	78358	239	0.2860531640270704	0.3050103371704229	-0.0189572	CCR7-CD45RA-	17617	90	15052	77	0.10465359659526967	0.0982669	0.00638667
808	042031	BCG	Ag85B	11	168	85998	246	78358	239	0.2860531640270704	0.3050103371704229	-0.0189572	CCR7-CD45RA+	1881	8	2330	10	0.00930254	0.012761938793741543	-0.0034594
808	042031	BCG	Ag85B	11	168	85998	246	78358	239	0.2860531640270704	0.3050103371704229	-0.0189572	CCR7+CD45RA-	17707	98	14245	101	0.11395613851484918	0.12889558181678962	-0.0149394
808	042031	BCG	Ag85B	11	168	85998	246	78358	239	0.2860531640270704	0.3050103371704229	-0.0189572	CCR7+CD45RA+	48793	50	46731	51	0.0581409	0.0650859	-0.006945
808	042031	BCG	TB 10.4	11	168	89716	186	78358	239	0.20732087921886844	0.3050103371704229	-0.0976895	CCR7-CD45RA-	17787	77	15052	77	0.0858264	0.0982669	-0.0124405
808	042031	BCG	TB 10.4	11	168	89716	186	78358	239	0.20732087921886844	0.3050103371704229	-0.0976895	CCR7-CD45RA+	1804	5	2330	10	0.00557314	0.012761938793741543	-0.0071888
808	042031	BCG	TB 10.4	11	168	89716	186	78358	239	0.20732087921886844	0.3050103371704229	-0.0976895	CCR7+CD45RA-	18416	66	14245	101	0.0735655	0.12889558181678962	-0.0553301
808	042031	BCG	TB 10.4	11	168	89716	186	78358	239	0.20732087921886844	0.3050103371704229	-0.0976895	CCR7+CD45RA+	51709	38	46731	51	0.042355878550091396	0.0650859	-0.02273
794	042084	BCG	Ag85B	2	0	82731	162	81013	177	0.19581535337418865	0.2184834532729315	-0.0226681	CCR7-CD45RA-	30123	76	28496	87	0.091864	0.10739017194771211	-0.0155262
794	042084	BCG	Ag85B	2	0	82731	162	81013	177	0.19581535337418865	0.2184834532729315	-0.0226681	CCR7-CD45RA+	3268	6	3404	13	0.00725242	0.016046807302531694	-0.00879439
794	042084	BCG	Ag85B	2	0	82731	162	81013	177	0.19581535337418865	0.2184834532729315	-0.0226681	CCR7+CD45RA-	15420	45	14640	41	0.054393153715052406	0.050609161492599954	0.00378399
794	042084	BCG	Ag85B	2	0	82731	162	81013	177	0.19581535337418865	0.2184834532729315	-0.0226681	CCR7+CD45RA+	33920	35	34473	36	0.0423058	0.044437312530087765	-0.00213153
794	042084	BCG	BCG-Pasteur	2	0	78441	314	81013	177	0.40030086306905827	0.2184834532729315	0.18181740979612676	CCR7-CD45RA-	26510	168	28496	87	0.21417371017707576	0.10739017194771211	0.10678353822936365
794	042084	BCG	BCG-Pasteur	2	0	78441	314	81013	177	0.40030086306905827	0.2184834532729315	0.18181740979612676	CCR7-CD45RA+	2628	7	3404	13	0.0089239	0.016046807302531694	-0.0071229
794	042084	BCG	BCG-Pasteur	2	0	78441	314	81013	177	0.40030086306905827	0.2184834532729315	0.18181740979612676	CCR7+CD45RA-	15655	97	14640	41	0.12365982075700209	0.050609161492599954	0.0730507
794	042084	BCG	BCG-Pasteur	2	0	78441	314	81013	177	0.40030086306905827	0.2184834532729315	0.18181740979612676	CCR7+CD45RA+	33648	42	34473	36	0.0535434	0.044437312530087765	0.00910612
794	042084	BCG	TB 10.4	2	0	78393	179	81013	177	0.22833671373719594	0.2184834532729315	0.00985326	CCR7-CD45RA-	29470	74	28496	87	0.0943962	0.10739017194771211	-0.012994
794	042084	BCG	TB 10.4	2	0	78393	179	81013	177	0.22833671373719594	0.2184834532729315	0.00985326	CCR7-CD45RA+	2966	8	3404	13	0.010205	0.016046807302531694	-0.00584181
794	042084	BCG	TB 10.4	2	0	78393	179	81013	177	0.22833671373719594	0.2184834532729315	0.00985326	CCR7+CD45RA-	14215	49	14640	41	0.0625056	0.050609161492599954	0.011896419362833567
794	042084	BCG	TB 10.4	2	0	78393	179	81013	177	0.22833671373719594	0.2184834532729315	0.00985326	CCR7+CD45RA+	31742	48	34473	36	0.061229956756343046	0.044437312530087765	0.0167926
794	042084	BCG	TB WCL	2	0	78009	769	81013	177	0.9857836916253252	0.2184834532729315	0.7673002383523937	CCR7-CD45RA-	27781	321	28496	87	0.41149098180979116	0.10739017194771211	0.30410080986207905
794	042084	BCG	TB WCL	2	0	78009	769	81013	177	0.9857836916253252	0.2184834532729315	0.7673002383523937	CCR7-CD45RA+	2472	61	3404	13	0.0781961	0.016046807302531694	0.0621493
794	042084	BCG	TB WCL	2	0	78009	769	81013	177	0.9857836916253252	0.2184834532729315	0.7673002383523937	CCR7+CD45RA-	16335	221	14640	41	0.28330064479739514	0.050609161492599954	0.2326914833047952
794	042084	BCG	TB WCL	2	0	78009	769	81013	177	0.9857836916253252	0.2184834532729315	0.7673002383523937	CCR7+CD45RA+	31421	166	34473	36	0.2127959594405774	0.044437312530087765	0.16835864691048963
794	042069	BCG	Ag85B	2	0	133074	196	127131	245	0.14728647218840643	0.19271460147407005	-0.0454281	CCR7-CD45RA-	12817	30	12621	43	0.022543847783939763	0.0338234	-0.0112795
794	042069	BCG	Ag85B	2	0	133074	196	127131	245	0.14728647218840643	0.19271460147407005	-0.0454281	CCR7-CD45RA+	2642	10	2710	18	0.00751462	0.014158623781768413	-0.00664401
794	042069	BCG	Ag85B	2	0	133074	196	127131	245	0.14728647218840643	0.19271460147407005	-0.0454281	CCR7+CD45RA-	19206	49	18235	50	0.0368216	0.039329510504912256	-0.00250789
794	042069	BCG	Ag85B	2	0	133074	196	127131	245	0.14728647218840643	0.19271460147407005	-0.0454281	CCR7+CD45RA+	98409	107	93565	134	0.0804064	0.10540308815316485	-0.0249967
794	042069	BCG	BCG-Pasteur	2	0	136561	154	127131	245	0.11277011738344038	0.19271460147407005	-0.0799445	CCR7-CD45RA-	12245	33	12621	43	0.024165025153594366	0.0338234	-0.00965835
794	042069	BCG	BCG-Pasteur	2	0	136561	154	127131	245	0.11277011738344038	0.19271460147407005	-0.0799445	CCR7-CD45RA+	2072	8	2710	18	0.00585819	0.014158623781768413	-0.00830044
794	042069	BCG	BCG-Pasteur	2	0	136561	154	127131	245	0.11277011738344038	0.19271460147407005	-0.0799445	CCR7+CD45RA-	21716	47	18235	50	0.0344169	0.039329510504912256	-0.00491266
794	042069	BCG	BCG-Pasteur	2	0	136561	154	127131	245	0.11277011738344038	0.19271460147407005	-0.0799445	CCR7+CD45RA+	100528	66	93565	134	0.0483301	0.10540308815316485	-0.057073
794	042069	BCG	TB 10.4	2	0	126215	203	127131	245	0.16083666759101534	0.19271460147407005	-0.0318779	CCR7-CD45RA-	12910	29	12621	43	0.022976666798716475	0.0338234	-0.0108467
794	042069	BCG	TB 10.4	2	0	126215	203	127131	245	0.16083666759101534	0.19271460147407005	-0.0318779	CCR7-CD45RA+	2729	8	2710	18	0.00633839	0.014158623781768413	-0.00782023
794	042069	BCG	TB 10.4	2	0	126215	203	127131	245	0.16083666759101534	0.19271460147407005	-0.0318779	CCR7+CD45RA-	18743	48	18235	50	0.0380303	0.039329510504912256	-0.00129917
794	042069	BCG	TB 10.4	2	0	126215	203	127131	245	0.16083666759101534	0.19271460147407005	-0.0318779	CCR7+CD45RA+	91833	118	93565	134	0.0934913	0.10540308815316485	-0.0119118
794	042069	BCG	TB WCL	2	0	124278	156	127131	245	0.1255250325882296	0.19271460147407005	-0.0671896	CCR7-CD45RA-	12106	26	12621	43	0.020920838764704935	0.0338234	-0.0129025
794	042069	BCG	TB WCL	2	0	124278	156	127131	245	0.1255250325882296	0.19271460147407005	-0.0671896	CCR7-CD45RA+	1939	5	2710	18	0.00402324	0.014158623781768413	-0.0101354
794	042069	BCG	TB WCL	2	0	124278	156	127131	245	0.1255250325882296	0.19271460147407005	-0.0671896	CCR7+CD45RA-	20318	40	18235	50	0.0321859	0.039329510504912256	-0.0071436
794	042069	BCG	TB WCL	2	0	124278	156	127131	245	0.1255250325882296	0.19271460147407005	-0.0671896	CCR7+CD45RA+	89915	85	93565	134	0.068395	0.10540308815316485	-0.037008
809	042069	BCG	Ag85B	7	28	77034	82	95166	108	0.10644650414102863	0.11348590883298658	-0.0070394	CCR7-CD45RA-	8388	16	11137	17	0.02077	0.0178635	0.00290653
809	042069	BCG	Ag85B	7	28	77034	82	95166	108	0.10644650414102863	0.11348590883298658	-0.0070394	CCR7-CD45RA+	2508	8	4075	5	0.010385024794246696	0.00525398	0.00513105
809	042069	BCG	Ag85B	7	28	77034	82	95166	108	0.10644650414102863	0.11348590883298658	-0.0070394	CCR7+CD45RA-	9238	25	10557	44	0.032453202482020924	0.046234999894920456	-0.0137818
809	042069	BCG	Ag85B	7	28	77034	82	95166	108	0.10644650414102863	0.11348590883298658	-0.0070394	CCR7+CD45RA+	56900	33	69397	42	0.0428382	0.0441334	-0.00129518
809	042069	BCG	BCG-Pasteur	7	28	88609	128	95166	108	0.14445485221591486	0.11348590883298658	0.030968943382928285	CCR7-CD45RA-	9334	32	11137	17	0.036113713053978716	0.0178635	0.018250190367304905
809	042069	BCG	BCG-Pasteur	7	28	88609	128	95166	108	0.14445485221591486	0.11348590883298658	0.030968943382928285	CCR7-CD45RA+	2110	10	4075	5	0.011285535329368348	0.00525398	0.00603156
809	042069	BCG	BCG-Pasteur	7	28	88609	128	95166	108	0.14445485221591486	0.11348590883298658	0.030968943382928285	CCR7+CD45RA-	11243	47	10557	44	0.053042	0.046234999894920456	0.00680702
809	042069	BCG	BCG-Pasteur	7	28	88609	128	95166	108	0.14445485221591486	0.11348590883298658	0.030968943382928285	CCR7+CD45RA+	65922	39	69397	42	0.0440136	0.0441334	-0.000119821
809	042069	BCG	TB 10.4	7	28	82955	88	95166	108	0.10608161051172323	0.11348590883298658	-0.0074043	CCR7-CD45RA-	8840	31	11137	17	0.0373697	0.0178635	0.019506135561774145
809	042069	BCG	TB 10.4	7	28	82955	88	95166	108	0.10608161051172323	0.11348590883298658	-0.0074043	CCR7-CD45RA+	2111	9	4075	5	0.010849255620517148	0.00525398	0.00559528
809	042069	BCG	TB 10.4	7	28	82955	88	95166	108	0.10608161051172323	0.11348590883298658	-0.0074043	CCR7+CD45RA-	10669	22	10557	44	0.026520402627930807	0.046234999894920456	-0.0197146
809	042069	BCG	TB 10.4	7	28	82955	88	95166	108	0.10608161051172323	0.11348590883298658	-0.0074043	CCR7+CD45RA+	61335	26	69397	42	0.0313423	0.0441334	-0.0127911
809	042069	BCG	TB WCL	7	28	99185	200	95166	108	0.2016433936583153	0.11348590883298658	0.0881575	CCR7-CD45RA-	9847	62	11137	17	0.0625095	0.0178635	0.044645929347403926
809	042069	BCG	TB WCL	7	28	99185	200	95166	108	0.2016433936583153	0.11348590883298658	0.0881575	CCR7-CD45RA+	1936	14	4075	5	0.014115037556082068	0.00525398	0.00886106
809	042069	BCG	TB WCL	7	28	99185	200	95166	108	0.2016433936583153	0.11348590883298658	0.0881575	CCR7+CD45RA-	13798	49	10557	44	0.0494026	0.046234999894920456	0.00316763
809	042069	BCG	TB WCL	7	28	99185	200	95166	108	0.2016433936583153	0.11348590883298658	0.0881575	CCR7+CD45RA+	73604	75	69397	42	0.0756163	0.0441334	0.0314829
809	042069	BCG	Ag85B	11	168	92125	129	87629	104	0.1400271370420624	0.11868217142726722	0.021345	CCR7-CD45RA-	12965	37	12646	26	0.0401628	0.029670542856816806	0.010492279395557691
809	042069	BCG	Ag85B	11	168	92125	129	87629	104	0.1400271370420624	0.11868217142726722	0.021345	CCR7-CD45RA+	3389	11	3817	10	0.011940298507462687	0.011411747252621849	5.28551254840838e-4
809	042069	BCG	Ag85B	11	168	92125	129	87629	104	0.1400271370420624	0.11868217142726722	0.021345	CCR7+CD45RA-	12587	29	11197	25	0.031479	0.028529368131554624	0.0029496
809	042069	BCG	Ag85B	11	168	92125	129	87629	104	0.1400271370420624	0.11868217142726722	0.021345	CCR7+CD45RA+	63184	52	59969	43	0.056445047489823603	0.0490705	0.00737453
809	042069	BCG	BCG-Pasteur	11	168	96623	135	87629	104	0.13971828653633192	0.11868217142726722	0.021036115109064696	CCR7-CD45RA-	11820	59	12646	26	0.0610621	0.029670542856816806	0.031391523110913436
809	042069	BCG	BCG-Pasteur	11	168	96623	135	87629	104	0.13971828653633192	0.11868217142726722	0.021036115109064696	CCR7-CD45RA+	2108	6	3817	10	0.0062097	0.011411747252621849	-0.00520205
809	042069	BCG	BCG-Pasteur	11	168	96623	135	87629	104	0.13971828653633192	0.11868217142726722	0.021036115109064696	CCR7+CD45RA-	14120	28	11197	25	0.0289786	0.028529368131554624	4.4923944635125515e-4
809	042069	BCG	BCG-Pasteur	11	168	96623	135	87629	104	0.13971828653633192	0.11868217142726722	0.021036115109064696	CCR7+CD45RA+	68575	42	59969	43	0.0434679	0.0490705	-0.0056026
809	042069	BCG	TB 10.4	11	168	90111	107	87629	104	0.11874243987970393	0.11868217142726722	6.0268452436701425e-5	CCR7-CD45RA-	12113	33	12646	26	0.036621500149815224	0.029670542856816806	0.00695096
809	042069	BCG	TB 10.4	11	168	90111	107	87629	104	0.11874243987970393	0.11868217142726722	6.0268452436701425e-5	CCR7-CD45RA+	2599	15	3817	10	0.016646136431734192	0.011411747252621849	0.00523439
809	042069	BCG	TB 10.4	11	168	90111	107	87629	104	0.11874243987970393	0.11868217142726722	6.0268452436701425e-5	CCR7+CD45RA-	12751	25	11197	25	0.0277436	0.028529368131554624	-0.000785807
809	042069	BCG	TB 10.4	11	168	90111	107	87629	104	0.11874243987970393	0.11868217142726722	6.0268452436701425e-5	CCR7+CD45RA+	62648	34	59969	43	0.0377312	0.0490705	-0.0113393
809	042069	BCG	TB WCL	11	168	85266	220	87629	104	0.258016	0.11868217142726722	0.13933391939439677	CCR7-CD45RA-	10541	89	12646	26	0.10437923674149134	0.029670542856816806	0.0747087
809	042069	BCG	TB WCL	11	168	85266	220	87629	104	0.258016	0.11868217142726722	0.13933391939439677	CCR7-CD45RA+	1695	16	3817	10	0.018764806605211928	0.011411747252621849	0.00735306
809	042069	BCG	TB WCL	11	168	85266	220	87629	104	0.258016	0.11868217142726722	0.13933391939439677	CCR7+CD45RA-	13447	48	11197	25	0.0562944	0.028529368131554624	0.027765051684081155
809	042069	BCG	TB WCL	11	168	85266	220	87629	104	0.258016	0.11868217142726722	0.13933391939439677	CCR7+CD45RA+	59583	67	59969	43	0.0785776	0.0490705	0.029507114473050988
782	042056	BCG	Ag85B	2	0	60011	310	57114	381	0.516572	0.6670868788738312	-0.150515	CCR7-CD45RA-	23373	191	21080	212	0.31827498291979806	0.37118744966207934	-0.0529125
782	042056	BCG	Ag85B	2	0	60011	310	57114	381	0.516572	0.6670868788738312	-0.150515	CCR7-CD45RA+	2491	26	2562	25	0.043325390345103396	0.0437721	-0.000446715
782	042056	BCG	Ag85B	2	0	60011	310	57114	381	0.516572	0.6670868788738312	-0.150515	CCR7+CD45RA-	9445	60	8788	94	0.0999817	0.16458311447280877	-0.0646014
782	042056	BCG	Ag85B	2	0	60011	310	57114	381	0.516572	0.6670868788738312	-0.150515	CCR7+CD45RA+	24702	33	24684	50	0.054989918514938924	0.0875442	-0.0325543
782	042056	BCG	BCG-Pasteur	2	0	65099	258	57114	381	0.3963194519117037	0.6670868788738312	-0.270767	CCR7-CD45RA-	23926	140	21080	212	0.21505706692883145	0.37118744966207934	-0.15613
782	042056	BCG	BCG-Pasteur	2	0	65099	258	57114	381	0.3963194519117037	0.6670868788738312	-0.270767	CCR7-CD45RA+	2213	14	2562	25	0.0215057	0.0437721	-0.0222664
782	042056	BCG	BCG-Pasteur	2	0	65099	258	57114	381	0.3963194519117037	0.6670868788738312	-0.270767	CCR7+CD45RA-	11731	53	8788	94	0.0814145	0.16458311447280877	-0.0831687
782	042056	BCG	BCG-Pasteur	2	0	65099	258	57114	381	0.3963194519117037	0.6670868788738312	-0.270767	CCR7+CD45RA+	27229	51	24684	50	0.0783422	0.0875442	-0.00920199
782	042056	BCG	TB 10.4	2	0	74116	300	57114	381	0.40477089967078633	0.6670868788738312	-0.262316	CCR7-CD45RA-	27944	206	21080	212	0.2779426844406066	0.37118744966207934	-0.0932448
782	042056	BCG	TB 10.4	2	0	74116	300	57114	381	0.40477089967078633	0.6670868788738312	-0.262316	CCR7-CD45RA+	2889	9	2562	25	0.012143126990123591	0.0437721	-0.031629
782	042056	BCG	TB 10.4	2	0	74116	300	57114	381	0.40477089967078633	0.6670868788738312	-0.262316	CCR7+CD45RA-	10380	46	8788	94	0.0620649	0.16458311447280877	-0.102518
782	042056	BCG	TB 10.4	2	0	74116	300	57114	381	0.40477089967078633	0.6670868788738312	-0.262316	CCR7+CD45RA+	32903	39	24684	50	0.052620216957202225	0.0875442	-0.034924
811	042056	BCG	Ag85B	7	28	50080	426	59704	605	0.8506389776357828	1.0133324400375183	-0.162693	CCR7-CD45RA-	11540	178	12181	216	0.35543130990415334	0.3617848050381884	-0.0063535
811	042056	BCG	Ag85B	7	28	50080	426	59704	605	0.8506389776357828	1.0133324400375183	-0.162693	CCR7-CD45RA+	1813	33	2086	50	0.0658946	0.0837465	-0.0178519
811	042056	BCG	Ag85B	7	28	50080	426	59704	605	0.8506389776357828	1.0133324400375183	-0.162693	CCR7+CD45RA-	12844	160	15152	254	0.3194888178913738	0.4254321318504623	-0.105943
811	042056	BCG	Ag85B	7	28	50080	426	59704	605	0.8506389776357828	1.0133324400375183	-0.162693	CCR7+CD45RA+	23883	55	30285	85	0.10982428115015974	0.14236902050113895	-0.0325447
811	042056	BCG	BCG-Pasteur	7	28	54663	467	59704	605	0.8543255950094213	1.0133324400375183	-0.159007	CCR7-CD45RA-	11373	187	12181	216	0.3420961162029161	0.3617848050381884	-0.0196887
811	042056	BCG	BCG-Pasteur	7	28	54663	467	59704	605	0.8543255950094213	1.0133324400375183	-0.159007	CCR7-CD45RA+	1515	27	2086	50	0.049393556884913016	0.0837465	-0.0343529
811	042056	BCG	BCG-Pasteur	7	28	54663	467	59704	605	0.8543255950094213	1.0133324400375183	-0.159007	CCR7+CD45RA-	15276	195	15152	254	0.35673124416881624	0.4254321318504623	-0.0687009
811	042056	BCG	BCG-Pasteur	7	28	54663	467	59704	605	0.8543255950094213	1.0133324400375183	-0.159007	CCR7+CD45RA+	26499	58	30285	85	0.10610467775277611	0.14236902050113895	-0.0362643
811	042056	BCG	TB 10.4	7	28	60758	498	59704	605	0.8196451496099278	1.0133324400375183	-0.193687	CCR7-CD45RA-	12588	190	12181	216	0.3127160209355147	0.3617848050381884	-0.0490688
811	042056	BCG	TB 10.4	7	28	60758	498	59704	605	0.8196451496099278	1.0133324400375183	-0.193687	CCR7-CD45RA+	1644	26	2086	50	0.0427927	0.0837465	-0.0409538
811	042056	BCG	TB 10.4	7	28	60758	498	59704	605	0.8196451496099278	1.0133324400375183	-0.193687	CCR7+CD45RA-	16039	195	15152	254	0.3209453899075019	0.4254321318504623	-0.104487
811	042056	BCG	TB 10.4	7	28	60758	498	59704	605	0.8196451496099278	1.0133324400375183	-0.193687	CCR7+CD45RA+	30487	87	30285	85	0.14319102011257778	0.14236902050113895	8.219996114388339e-4
811	042056	BCG	TB WCL	7	28	68940	740	59704	605	1.0733971569480707	1.0133324400375183	0.060064716910552374	CCR7-CD45RA-	13286	293	12181	216	0.4250072526834929	0.3617848050381884	0.0632224
811	042056	BCG	TB WCL	7	28	68940	740	59704	605	1.0733971569480707	1.0133324400375183	0.060064716910552374	CCR7-CD45RA+	1610	50	2086	50	0.0725268	0.0837465	-0.0112196
811	042056	BCG	TB WCL	7	28	68940	740	59704	605	1.0733971569480707	1.0133324400375183	0.060064716910552374	CCR7+CD45RA-	19608	301	15152	254	0.43661154627212073	0.4254321318504623	0.011179414421658429
811	042056	BCG	TB WCL	7	28	68940	740	59704	605	1.0733971569480707	1.0133324400375183	0.060064716910552374	CCR7+CD45RA+	34436	96	30285	85	0.1392515230635335	0.14236902050113895	-0.0031175
782	042056	BCG	Ag85B	10	70	72214	358	74337	514	0.4957487467804027	0.6914457134401442	-0.195697	CCR7-CD45RA-	19296	194	17426	240	0.26864596892569303	0.3228540296218572	-0.0542081
782	042056	BCG	Ag85B	10	70	72214	358	74337	514	0.4957487467804027	0.6914457134401442	-0.195697	CCR7-CD45RA+	4367	42	4314	65	0.0581605	0.0874396	-0.0292792
782	042056	BCG	Ag85B	10	70	72214	358	74337	514	0.4957487467804027	0.6914457134401442	-0.195697	CCR7+CD45RA-	14238	74	14627	128	0.10247320464175921	0.17218881579832385	-0.0697156
782	042056	BCG	Ag85B	10	70	72214	358	74337	514	0.4957487467804027	0.6914457134401442	-0.195697	CCR7+CD45RA+	34313	48	37970	81	0.0664691	0.10896323499737681	-0.0424941
782	042056	BCG	BCG-Pasteur	10	70	75448	501	74337	514	0.6640335065210475	0.6914457134401442	-0.0274122	CCR7-CD45RA-	17645	244	17426	240	0.323402	0.3228540296218572	5.475184642417807e-4
782	042056	BCG	BCG-Pasteur	10	70	75448	501	74337	514	0.6640335065210475	0.6914457134401442	-0.0274122	CCR7-CD45RA+	3431	59	4314	65	0.0781996	0.0874396	-0.00924008
782	042056	BCG	BCG-Pasteur	10	70	75448	501	74337	514	0.6640335065210475	0.6914457134401442	-0.0274122	CCR7+CD45RA-	16768	114	14627	128	0.15109744459760366	0.17218881579832385	-0.0210914
782	042056	BCG	BCG-Pasteur	10	70	75448	501	74337	514	0.6640335065210475	0.6914457134401442	-0.0274122	CCR7+CD45RA+	37604	84	37970	81	0.11133495917718163	0.10896323499737681	0.00237172
782	042056	BCG	TB 10.4	10	70	89656	418	74337	514	0.466226	0.6914457134401442	-0.225219	CCR7-CD45RA-	22523	245	17426	240	0.2732667083073079	0.3228540296218572	-0.0495873
782	042056	BCG	TB 10.4	10	70	89656	418	74337	514	0.466226	0.6914457134401442	-0.225219	CCR7-CD45RA+	4800	33	4314	65	0.036807352547514945	0.0874396	-0.0506323
782	042056	BCG	TB 10.4	10	70	89656	418	74337	514	0.466226	0.6914457134401442	-0.225219	CCR7+CD45RA-	17558	86	14627	128	0.0959222	0.17218881579832385	-0.0762666
782	042056	BCG	TB 10.4	10	70	89656	418	74337	514	0.466226	0.6914457134401442	-0.225219	CCR7+CD45RA+	44775	54	37970	81	0.0602302	0.10896323499737681	-0.048733
782	042056	BCG	TB WCL	10	70	69631	688	74337	514	0.9880656604098749	0.6914457134401442	0.2966199469697307	CCR7-CD45RA-	16977	291	17426	240	0.4179173069466186	0.3228540296218572	0.0950633
782	042056	BCG	TB WCL	10	70	69631	688	74337	514	0.9880656604098749	0.6914457134401442	0.2966199469697307	CCR7-CD45RA+	3158	105	4314	65	0.15079490456836753	0.0874396	0.0633553
782	042056	BCG	TB WCL	10	70	69631	688	74337	514	0.9880656604098749	0.6914457134401442	0.2966199469697307	CCR7+CD45RA-	16073	160	14627	128	0.22978271172322673	0.17218881579832385	0.0575939
782	042056	BCG	TB WCL	10	70	69631	688	74337	514	0.9880656604098749	0.6914457134401442	0.2966199469697307	CCR7+CD45RA+	33423	132	37970	81	0.18957073717166206	0.10896323499737681	0.0806075
811	042056	BCG	Ag85B	11	168	69995	363	74302	408	0.5186084720337167	0.5491103873381604	-0.0305019	CCR7-CD45RA-	16571	131	16441	154	0.1871562254446746	0.20726225404430568	-0.020106
811	042056	BCG	Ag85B	11	168	69995	363	74302	408	0.5186084720337167	0.5491103873381604	-0.0305019	CCR7-CD45RA+	2591	19	2838	22	0.027144796056861202	0.0296089	-0.0024641
811	042056	BCG	Ag85B	11	168	69995	363	74302	408	0.5186084720337167	0.5491103873381604	-0.0305019	CCR7+CD45RA-	18183	129	19326	173	0.18429887849132082	0.23283357110171998	-0.0485347
811	042056	BCG	Ag85B	11	168	69995	363	74302	408	0.5186084720337167	0.5491103873381604	-0.0305019	CCR7+CD45RA+	32650	84	35697	59	0.12000857204086006	0.0794057	0.0406029
811	042056	BCG	BCG-Pasteur	11	168	59907	293	74302	408	0.4890914250421487	0.5491103873381604	-0.060019	CCR7-CD45RA-	13950	145	16441	154	0.24204183150550018	0.20726225404430568	0.034779577461194505
811	042056	BCG	BCG-Pasteur	11	168	59907	293	74302	408	0.4890914250421487	0.5491103873381604	-0.060019	CCR7-CD45RA+	1843	19	2838	22	0.0317158	0.0296089	0.00210693
811	042056	BCG	BCG-Pasteur	11	168	59907	293	74302	408	0.4890914250421487	0.5491103873381604	-0.060019	CCR7+CD45RA-	17075	90	19326	173	0.1502328609344484	0.23283357110171998	-0.0826007
811	042056	BCG	BCG-Pasteur	11	168	59907	293	74302	408	0.4890914250421487	0.5491103873381604	-0.060019	CCR7+CD45RA+	27039	39	35697	59	0.0651009	0.0794057	-0.0143048
811	042056	BCG	TB 10.4	11	168	78832	354	74302	408	0.44905622082403085	0.5491103873381604	-0.100054	CCR7-CD45RA-	17173	126	16441	154	0.15983357012380758	0.20726225404430568	-0.0474287
811	042056	BCG	TB 10.4	11	168	78832	354	74302	408	0.44905622082403085	0.5491103873381604	-0.100054	CCR7-CD45RA+	2141	33	2838	22	0.041861173127663895	0.0296089	0.012252279692763084
811	042056	BCG	TB 10.4	11	168	78832	354	74302	408	0.44905622082403085	0.5491103873381604	-0.100054	CCR7+CD45RA-	21169	110	19326	173	0.13953724375887963	0.23283357110171998	-0.0932963
811	042056	BCG	TB 10.4	11	168	78832	354	74302	408	0.44905622082403085	0.5491103873381604	-0.100054	CCR7+CD45RA+	38349	85	35697	59	0.10782423381367973	0.0794057	0.0284186
811	042056	BCG	TB WCL	11	168	84560	570	74302	408	0.674078	0.5491103873381604	0.12496719071292761	CCR7-CD45RA-	17097	211	16441	154	0.24952696310312203	0.20726225404430568	0.0422647
811	042056	BCG	TB WCL	11	168	84560	570	74302	408	0.674078	0.5491103873381604	0.12496719071292761	CCR7-CD45RA+	2235	65	2838	22	0.0768685	0.0296089	0.0472596
811	042056	BCG	TB WCL	11	168	84560	570	74302	408	0.674078	0.5491103873381604	0.12496719071292761	CCR7+CD45RA-	24241	179	19326	173	0.21168401135288553	0.23283357110171998	-0.0211496
811	042056	BCG	TB WCL	11	168	84560	570	74302	408	0.674078	0.5491103873381604	0.12496719071292761	CCR7+CD45RA+	40987	115	35697	59	0.13599810785241248	0.0794057	0.056592439095178484
782	042078	BCG	Ag85B	2	0	79143	493	85856	797	0.6229230633157702	0.9282985464032799	-0.305375	CCR7-CD45RA-	22378	248	21907	395	0.3133568350959655	0.46007267983600453	-0.146716
782	042078	BCG	Ag85B	2	0	79143	493	85856	797	0.6229230633157702	0.9282985464032799	-0.305375	CCR7-CD45RA+	4543	52	5048	77	0.0657039	0.0896851	-0.0239812
782	042078	BCG	Ag85B	2	0	79143	493	85856	797	0.6229230633157702	0.9282985464032799	-0.305375	CCR7+CD45RA-	16135	126	17666	235	0.15920548879875668	0.2737141259783824	-0.114509
782	042078	BCG	Ag85B	2	0	79143	493	85856	797	0.6229230633157702	0.9282985464032799	-0.305375	CCR7+CD45RA+	36087	67	41235	90	0.0846569	0.10482668654491242	-0.0201698
782	042078	BCG	BCG-Pasteur	2	0	84183	516	85856	797	0.6129503581483198	0.9282985464032799	-0.315348	CCR7-CD45RA-	20967	261	21907	395	0.31003884394711523	0.46007267983600453	-0.150034
782	042078	BCG	BCG-Pasteur	2	0	84183	516	85856	797	0.6129503581483198	0.9282985464032799	-0.315348	CCR7-CD45RA+	3707	48	5048	77	0.057018637967285554	0.0896851	-0.0326664
782	042078	BCG	BCG-Pasteur	2	0	84183	516	85856	797	0.6129503581483198	0.9282985464032799	-0.315348	CCR7+CD45RA-	19457	119	17666	235	0.14135870662722877	0.2737141259783824	-0.132355
782	042078	BCG	BCG-Pasteur	2	0	84183	516	85856	797	0.6129503581483198	0.9282985464032799	-0.315348	CCR7+CD45RA+	40052	88	41235	90	0.10453416960669018	0.10482668654491242	-0.000292517
782	042078	BCG	TB 10.4	2	0	96694	481	85856	797	0.4974455498789997	0.9282985464032799	-0.430853	CCR7-CD45RA-	26192	238	21907	395	0.2461372991085279	0.46007267983600453	-0.213935
782	042078	BCG	TB 10.4	2	0	96694	481	85856	797	0.4974455498789997	0.9282985464032799	-0.430853	CCR7-CD45RA+	4734	38	5048	77	0.0392992	0.0896851	-0.0503858
782	042078	BCG	TB 10.4	2	0	96694	481	85856	797	0.4974455498789997	0.9282985464032799	-0.430853	CCR7+CD45RA-	19408	122	17666	235	0.12617122055143026	0.2737141259783824	-0.147543
782	042078	BCG	TB 10.4	2	0	96694	481	85856	797	0.4974455498789997	0.9282985464032799	-0.430853	CCR7+CD45RA+	46360	83	41235	90	0.0858378	0.10482668654491242	-0.0189889
782	042078	BCG	TB WCL	2	0	75057	552	85856	797	0.735441	0.9282985464032799	-0.192857	CCR7-CD45RA-	19957	247	21907	395	0.3290832300784737	0.46007267983600453	-0.130989
782	042078	BCG	TB WCL	2	0	75057	552	85856	797	0.735441	0.9282985464032799	-0.192857	CCR7-CD45RA+	3310	84	5048	77	0.11191494464207204	0.0896851	0.022229890598091412
782	042078	BCG	TB WCL	2	0	75057	552	85856	797	0.735441	0.9282985464032799	-0.192857	CCR7+CD45RA-	17577	141	17666	235	0.18785722850633518	0.2737141259783824	-0.0858569
782	042078	BCG	TB WCL	2	0	75057	552	85856	797	0.735441	0.9282985464032799	-0.192857	CCR7+CD45RA+	34213	80	41235	90	0.10658566156387812	0.10482668654491242	0.00175898
812	042078	BCG	Ag85B	7	28	67519	294	66566	417	0.43543298923266044	0.6264459333593726	-0.191013	CCR7-CD45RA-	17769	144	18201	180	0.213273	0.27040831655800257	-0.057135
812	042078	BCG	Ag85B	7	28	67519	294	66566	417	0.43543298923266044	0.6264459333593726	-0.191013	CCR7-CD45RA+	1641	10	1938	17	0.014810645892267361	0.025538563230478022	-0.0107279
812	042078	BCG	Ag85B	7	28	67519	294	66566	417	0.43543298923266044	0.6264459333593726	-0.191013	CCR7+CD45RA-	13117	117	12400	172	0.17328455693952813	0.2583901691554247	-0.0851056
812	042078	BCG	Ag85B	7	28	67519	294	66566	417	0.43543298923266044	0.6264459333593726	-0.191013	CCR7+CD45RA+	34992	23	34027	48	0.0340645	0.0721089	-0.0380444
812	042078	BCG	BCG-Pasteur	7	28	66425	293	66566	417	0.4410989838163342	0.6264459333593726	-0.185347	CCR7-CD45RA-	18690	134	18201	180	0.20173127587504702	0.27040831655800257	-0.068677
812	042078	BCG	BCG-Pasteur	7	28	66425	293	66566	417	0.4410989838163342	0.6264459333593726	-0.185347	CCR7-CD45RA+	1705	16	1938	17	0.024087316522393678	0.025538563230478022	-0.00145125
812	042078	BCG	BCG-Pasteur	7	28	66425	293	66566	417	0.4410989838163342	0.6264459333593726	-0.185347	CCR7+CD45RA-	11759	110	12400	172	0.16560030109145654	0.2583901691554247	-0.0927899
812	042078	BCG	BCG-Pasteur	7	28	66425	293	66566	417	0.4410989838163342	0.6264459333593726	-0.185347	CCR7+CD45RA+	34271	33	34027	48	0.0496801	0.0721089	-0.0224288
812	042078	BCG	TB 10.4	7	28	71966	267	66566	417	0.3710085318066865	0.6264459333593726	-0.255437	CCR7-CD45RA-	19273	126	18201	180	0.17508267793124532	0.27040831655800257	-0.0953256
812	042078	BCG	TB 10.4	7	28	71966	267	66566	417	0.3710085318066865	0.6264459333593726	-0.255437	CCR7-CD45RA+	1632	8	1938	17	0.0111164	0.025538563230478022	-0.0144222
812	042078	BCG	TB 10.4	7	28	71966	267	66566	417	0.3710085318066865	0.6264459333593726	-0.255437	CCR7+CD45RA-	13629	108	12400	172	0.15007086679821027	0.2583901691554247	-0.108319
812	042078	BCG	TB 10.4	7	28	71966	267	66566	417	0.3710085318066865	0.6264459333593726	-0.255437	CCR7+CD45RA+	37432	25	34027	48	0.0347386	0.0721089	-0.0373703
812	042078	BCG	TB WCL	7	28	73708	520	66566	417	0.7054865143539372	0.6264459333593726	0.0790406	CCR7-CD45RA-	20143	236	18201	180	0.32018234112986377	0.27040831655800257	0.049774
812	042078	BCG	TB WCL	7	28	73708	520	66566	417	0.7054865143539372	0.6264459333593726	0.0790406	CCR7-CD45RA+	1875	34	1938	17	0.046128	0.025538563230478022	0.020589401169587105
812	042078	BCG	TB WCL	7	28	73708	520	66566	417	0.7054865143539372	0.6264459333593726	0.0790406	CCR7+CD45RA-	13476	155	12400	172	0.2102892494708851	0.2583901691554247	-0.0481009
812	042078	BCG	TB WCL	7	28	73708	520	66566	417	0.7054865143539372	0.6264459333593726	0.0790406	CCR7+CD45RA+	38214	95	34027	48	0.12888695935312314	0.0721089	0.056778074937655784
782	042078	BCG	Ag85B	10	70	92613	343	98437	465	0.37035837301458757	0.4723833517884535	-0.102025	CCR7-CD45RA-	30998	203	31604	293	0.2191916901514906	0.2976523055355202	-0.0784606
782	042078	BCG	Ag85B	10	70	92613	343	98437	465	0.37035837301458757	0.4723833517884535	-0.102025	CCR7-CD45RA+	3628	18	4253	17	0.0194357	0.017269928990115507	0.00216579
782	042078	BCG	Ag85B	10	70	92613	343	98437	465	0.37035837301458757	0.4723833517884535	-0.102025	CCR7+CD45RA-	14377	63	14880	102	0.068025	0.10361957394069304	-0.0355946
782	042078	BCG	Ag85B	10	70	92613	343	98437	465	0.37035837301458757	0.4723833517884535	-0.102025	CCR7+CD45RA+	43610	59	47700	53	0.063706	0.0538415	0.00986442
782	042078	BCG	BCG-Pasteur	10	70	105142	501	98437	465	0.47649844971562266	0.4723833517884535	0.0041151	CCR7-CD45RA-	32632	269	31604	293	0.25584447699301893	0.2976523055355202	-0.0418078
782	042078	BCG	BCG-Pasteur	10	70	105142	501	98437	465	0.47649844971562266	0.4723833517884535	0.0041151	CCR7-CD45RA+	3345	28	4253	17	0.026630651880314243	0.017269928990115507	0.00936072
782	042078	BCG	BCG-Pasteur	10	70	105142	501	98437	465	0.47649844971562266	0.4723833517884535	0.0041151	CCR7+CD45RA-	18439	109	14880	102	0.10366932339122328	0.10361957394069304	4.9749450530239825e-5
782	042078	BCG	BCG-Pasteur	10	70	105142	501	98437	465	0.47649844971562266	0.4723833517884535	0.0041151	CCR7+CD45RA+	50726	95	47700	53	0.090354	0.0538415	0.036512454128941364
782	042078	BCG	TB 10.4	10	70	115114	451	98437	465	0.3917855343398718	0.4723833517884535	-0.0805978	CCR7-CD45RA-	36696	247	31604	293	0.2145699046162934	0.2976523055355202	-0.0830824
782	042078	BCG	TB 10.4	10	70	115114	451	98437	465	0.3917855343398718	0.4723833517884535	-0.0805978	CCR7-CD45RA+	4624	23	4253	17	0.0199802	0.017269928990115507	0.00271026
782	042078	BCG	TB 10.4	10	70	115114	451	98437	465	0.3917855343398718	0.4723833517884535	-0.0805978	CCR7+CD45RA-	17395	73	14880	102	0.0634154	0.10361957394069304	-0.0402042
782	042078	BCG	TB 10.4	10	70	115114	451	98437	465	0.3917855343398718	0.4723833517884535	-0.0805978	CCR7+CD45RA+	56399	108	47700	53	0.09382	0.0538415	0.0399785
782	042078	BCG	TB WCL	10	70	94728	697	98437	465	0.7357908960391859	0.4723833517884535	0.26340754425073243	CCR7-CD45RA-	30418	372	31604	293	0.3927033189764378	0.2976523055355202	0.095051
782	042078	BCG	TB WCL	10	70	94728	697	98437	465	0.7357908960391859	0.4723833517884535	0.26340754425073243	CCR7-CD45RA+	2920	67	4253	17	0.0707288	0.017269928990115507	0.0534589
782	042078	BCG	TB WCL	10	70	94728	697	98437	465	0.7357908960391859	0.4723833517884535	0.26340754425073243	CCR7+CD45RA-	17628	142	14880	102	0.14990287982433917	0.10361957394069304	0.046283305883646125
782	042078	BCG	TB WCL	10	70	94728	697	98437	465	0.7357908960391859	0.4723833517884535	0.26340754425073243	CCR7+CD45RA+	43762	116	47700	53	0.1224558736593193	0.0538415	0.0686143
812	042078	BCG	Ag85B	11	168	115867	382	93716	371	0.3296883495732176	0.3958769046907678	-0.0661886	CCR7-CD45RA-	33185	188	23828	175	0.16225499926640027	0.1867343890050792	-0.0244794
812	042078	BCG	Ag85B	11	168	115867	382	93716	371	0.3296883495732176	0.3958769046907678	-0.0661886	CCR7-CD45RA+	3379	23	2236	10	0.019850345654931947	0.010670536514575953	0.00917981
812	042078	BCG	Ag85B	11	168	115867	382	93716	371	0.3296883495732176	0.3958769046907678	-0.0661886	CCR7+CD45RA-	21445	113	18800	129	0.0975256	0.13764992103802978	-0.0401243
812	042078	BCG	Ag85B	11	168	115867	382	93716	371	0.3296883495732176	0.3958769046907678	-0.0661886	CCR7+CD45RA+	57858	58	48852	57	0.0500574	0.0608221	-0.0107647
812	042078	BCG	BCG-Pasteur	11	168	101042	344	93716	371	0.34045248510520376	0.3958769046907678	-0.0554244	CCR7-CD45RA-	28478	182	23828	175	0.18012311711961362	0.1867343890050792	-0.00661127
812	042078	BCG	BCG-Pasteur	11	168	101042	344	93716	371	0.34045248510520376	0.3958769046907678	-0.0554244	CCR7-CD45RA+	2818	11	2236	10	0.010886562023712913	0.010670536514575953	2.1602550913695992e-4
812	042078	BCG	BCG-Pasteur	11	168	101042	344	93716	371	0.34045248510520376	0.3958769046907678	-0.0554244	CCR7+CD45RA-	18382	86	18800	129	0.0851131	0.13764992103802978	-0.0525368
812	042078	BCG	BCG-Pasteur	11	168	101042	344	93716	371	0.34045248510520376	0.3958769046907678	-0.0554244	CCR7+CD45RA+	51364	65	48852	57	0.0643297	0.0608221	0.00350763
812	042078	BCG	TB 10.4	11	168	95841	252	93716	371	0.26293548690017843	0.3958769046907678	-0.132941	CCR7-CD45RA-	25296	124	23828	175	0.12938095387151635	0.1867343890050792	-0.0573534
812	042078	BCG	TB 10.4	11	168	95841	252	93716	371	0.26293548690017843	0.3958769046907678	-0.132941	CCR7-CD45RA+	1909	12	2236	10	0.012520737471437069	0.010670536514575953	0.0018502
812	042078	BCG	TB 10.4	11	168	95841	252	93716	371	0.26293548690017843	0.3958769046907678	-0.132941	CCR7+CD45RA-	19561	73	18800	129	0.0761678	0.13764992103802978	-0.0614821
812	042078	BCG	TB 10.4	11	168	95841	252	93716	371	0.26293548690017843	0.3958769046907678	-0.132941	CCR7+CD45RA+	49075	43	48852	57	0.044866	0.0608221	-0.0159561
812	042078	BCG	TB WCL	11	168	105137	643	93716	371	0.6115829822041717	0.3958769046907678	0.21570607751340393	CCR7-CD45RA-	29208	326	23828	175	0.31007162083757384	0.1867343890050792	0.12333723183249465
812	042078	BCG	TB WCL	11	168	105137	643	93716	371	0.6115829822041717	0.3958769046907678	0.21570607751340393	CCR7-CD45RA+	2561	32	2236	10	0.030436478119025653	0.010670536514575953	0.0197659
812	042078	BCG	TB WCL	11	168	105137	643	93716	371	0.6115829822041717	0.3958769046907678	0.21570607751340393	CCR7+CD45RA-	20222	174	18800	129	0.16549834977220199	0.13764992103802978	0.027848428734172204
812	042078	BCG	TB WCL	11	168	105137	643	93716	371	0.6115829822041717	0.3958769046907678	0.21570607751340393	CCR7+CD45RA+	53146	111	48852	57	0.10557653347537024	0.0608221	0.0447545
782	042026	BCG	Ag85B	2	0	74071	155	75925	196	0.2092586842353958	0.2581494896279223	-0.0488908	CCR7-CD45RA-	17826	53	17564	66	0.071553	0.0869279	-0.0153749
782	042026	BCG	Ag85B	2	0	74071	155	75925	196	0.2092586842353958	0.2581494896279223	-0.0488908	CCR7-CD45RA+	2718	9	3109	7	0.012150504245926206	0.00921962	0.00293088
782	042026	BCG	Ag85B	2	0	74071	155	75925	196	0.2092586842353958	0.2581494896279223	-0.0488908	CCR7+CD45RA-	13651	28	13635	44	0.0378016	0.057951926243002966	-0.0201504
782	042026	BCG	Ag85B	2	0	74071	155	75925	196	0.2092586842353958	0.2581494896279223	-0.0488908	CCR7+CD45RA+	39876	65	41617	79	0.0877536	0.10405004939084622	-0.0162964
782	042026	BCG	BCG-Pasteur	2	0	84580	247	75925	196	0.29203121305273116	0.2581494896279223	0.033881723424808885	CCR7-CD45RA-	17296	82	17564	66	0.0969496	0.0869279	0.010021744118588485
782	042026	BCG	BCG-Pasteur	2	0	84580	247	75925	196	0.29203121305273116	0.2581494896279223	0.033881723424808885	CCR7-CD45RA+	2239	11	3109	7	0.013005438637975882	0.00921962	0.00378581
782	042026	BCG	BCG-Pasteur	2	0	84580	247	75925	196	0.29203121305273116	0.2581494896279223	0.033881723424808885	CCR7+CD45RA-	17576	65	13635	44	0.0768503	0.057951926243002966	0.0188984
782	042026	BCG	BCG-Pasteur	2	0	84580	247	75925	196	0.29203121305273116	0.2581494896279223	0.033881723424808885	CCR7+CD45RA+	47469	89	41617	79	0.1052258217072594	0.10405004939084622	0.00117577
782	042026	BCG	TB 10.4	2	0	89366	224	75925	196	0.25065461137345296	0.2581494896279223	-0.00749488	CCR7-CD45RA-	20711	68	17564	66	0.0760916	0.0869279	-0.0108363
782	042026	BCG	TB 10.4	2	0	89366	224	75925	196	0.25065461137345296	0.2581494896279223	-0.00749488	CCR7-CD45RA+	3531	9	3109	7	0.010070944206969095	0.00921962	8.513195774004414e-4
782	042026	BCG	TB 10.4	2	0	89366	224	75925	196	0.25065461137345296	0.2581494896279223	-0.00749488	CCR7+CD45RA-	16133	36	13635	44	0.0402838	0.057951926243002966	-0.0176681
782	042026	BCG	TB 10.4	2	0	89366	224	75925	196	0.25065461137345296	0.2581494896279223	-0.00749488	CCR7+CD45RA+	48991	111	41617	79	0.12420831188595216	0.10405004939084622	0.0201583
782	042026	BCG	TB WCL	2	0	71528	405	75925	196	0.5662118331282854	0.2581494896279223	0.3080623435003631	CCR7-CD45RA-	16047	132	17564	66	0.1845431159825523	0.0869279	0.0976152
782	042026	BCG	TB WCL	2	0	71528	405	75925	196	0.5662118331282854	0.2581494896279223	0.3080623435003631	CCR7-CD45RA+	1861	46	3109	7	0.0643105	0.00921962	0.0550909
782	042026	BCG	TB WCL	2	0	71528	405	75925	196	0.5662118331282854	0.2581494896279223	0.3080623435003631	CCR7+CD45RA-	15162	86	13635	44	0.12023263617045074	0.057951926243002966	0.062280709927447775
782	042026	BCG	TB WCL	2	0	71528	405	75925	196	0.5662118331282854	0.2581494896279223	0.3080623435003631	CCR7+CD45RA+	38458	141	41617	79	0.19712560116318087	0.10405004939084622	0.0930756
812	042026	BCG	Ag85B	7	28	112295	162	102049	188	0.14426287902399929	0.18422522513694403	-0.0399623	CCR7-CD45RA-	13226	40	12844	54	0.0356205	0.0529158	-0.0172953
812	042026	BCG	Ag85B	7	28	112295	162	102049	188	0.14426287902399929	0.18422522513694403	-0.0399623	CCR7-CD45RA+	1666	5	2053	2	0.00445256	0.00195984	0.00249272
812	042026	BCG	Ag85B	7	28	112295	162	102049	188	0.14426287902399929	0.18422522513694403	-0.0399623	CCR7+CD45RA-	23036	63	19867	75	0.0561022	0.0734941	-0.0173919
812	042026	BCG	Ag85B	7	28	112295	162	102049	188	0.14426287902399929	0.18422522513694403	-0.0399623	CCR7+CD45RA+	74367	54	67285	57	0.048087626341333095	0.0558555	-0.00776789
812	042026	BCG	BCG-Pasteur	7	28	77380	367	102049	188	0.474283	0.18422522513694403	0.290058	CCR7-CD45RA-	11526	178	12844	54	0.23003360041354357	0.0529158	0.1771178442571873
812	042026	BCG	BCG-Pasteur	7	28	77380	367	102049	188	0.474283	0.18422522513694403	0.290058	CCR7-CD45RA+	1218	6	2053	2	0.00775394	0.00195984	0.0057941
812	042026	BCG	BCG-Pasteur	7	28	77380	367	102049	188	0.474283	0.18422522513694403	0.290058	CCR7+CD45RA-	16536	141	19867	75	0.1822176272938744	0.0734941	0.10872352152115736
812	042026	BCG	BCG-Pasteur	7	28	77380	367	102049	188	0.474283	0.18422522513694403	0.290058	CCR7+CD45RA+	48100	42	67285	57	0.054277591108813646	0.0558555	-0.00157793
812	042026	BCG	TB 10.4	7	28	107678	172	102049	188	0.15973550771745387	0.18422522513694403	-0.0244897	CCR7-CD45RA-	11781	46	12844	54	0.04272	0.0529158	-0.0101958
812	042026	BCG	TB 10.4	7	28	107678	172	102049	188	0.15973550771745387	0.18422522513694403	-0.0244897	CCR7-CD45RA+	1493	3	2053	2	0.00278608	0.00195984	8.262416163265481e-4
812	042026	BCG	TB 10.4	7	28	107678	172	102049	188	0.15973550771745387	0.18422522513694403	-0.0244897	CCR7+CD45RA-	22506	63	19867	75	0.0585078	0.0734941	-0.0149863
812	042026	BCG	TB 10.4	7	28	107678	172	102049	188	0.15973550771745387	0.18422522513694403	-0.0244897	CCR7+CD45RA+	71898	60	67285	57	0.055721688738646705	0.0558555	-0.000133832
812	042026	BCG	TB WCL	7	28	88863	723	102049	188	0.8136119644846562	0.18422522513694403	0.6293867393477122	CCR7-CD45RA-	13167	287	12844	54	0.32296906474010556	0.0529158	0.2700533085837493
812	042026	BCG	TB WCL	7	28	88863	723	102049	188	0.8136119644846562	0.18422522513694403	0.6293867393477122	CCR7-CD45RA+	1530	35	2053	2	0.0393865	0.00195984	0.0374266
812	042026	BCG	TB WCL	7	28	88863	723	102049	188	0.8136119644846562	0.18422522513694403	0.6293867393477122	CCR7+CD45RA-	18737	248	19867	75	0.2790812824235058	0.0734941	0.2055871766507888
812	042026	BCG	TB WCL	7	28	88863	723	102049	188	0.8136119644846562	0.18422522513694403	0.6293867393477122	CCR7+CD45RA+	55429	153	67285	57	0.1721751460112758	0.0558555	0.11631962562401085
782	042026	BCG	Ag85B	10	70	63529	146	65876	144	0.2298163043649357	0.21859250713461656	0.011223797230319132	CCR7-CD45RA-	14667	48	13886	41	0.075556	0.0622381	0.013317900878168788
782	042026	BCG	Ag85B	10	70	63529	146	65876	144	0.2298163043649357	0.21859250713461656	0.011223797230319132	CCR7-CD45RA+	1935	11	2053	6	0.017314927041193785	0.00910802	0.00820691
782	042026	BCG	Ag85B	10	70	63529	146	65876	144	0.2298163043649357	0.21859250713461656	0.011223797230319132	CCR7+CD45RA-	10227	27	10549	43	0.0425003	0.0652742	-0.0227739
782	042026	BCG	Ag85B	10	70	63529	146	65876	144	0.2298163043649357	0.21859250713461656	0.011223797230319132	CCR7+CD45RA+	36700	60	39388	54	0.0944451	0.0819722	0.012472866412848532
782	042026	BCG	BCG-Pasteur	10	70	71556	217	65876	144	0.3032589859690312	0.21859250713461656	0.0846665	CCR7-CD45RA-	13831	80	13886	41	0.11180054782268434	0.0622381	0.0495624
782	042026	BCG	BCG-Pasteur	10	70	71556	217	65876	144	0.3032589859690312	0.21859250713461656	0.0846665	CCR7-CD45RA+	1695	6	2053	6	0.00838504	0.00910802	-0.00072298
782	042026	BCG	BCG-Pasteur	10	70	71556	217	65876	144	0.3032589859690312	0.21859250713461656	0.0846665	CCR7+CD45RA-	13033	49	10549	43	0.0684778	0.0652742	0.00320368
782	042026	BCG	BCG-Pasteur	10	70	71556	217	65876	144	0.3032589859690312	0.21859250713461656	0.0846665	CCR7+CD45RA+	42997	82	39388	54	0.11459556151825144	0.0819722	0.0326234
782	042026	BCG	TB 10.4	10	70	83484	211	65876	144	0.2527430405826266	0.21859250713461656	0.0341505	CCR7-CD45RA-	18352	67	13886	41	0.0802549	0.0622381	0.018016754749855625
782	042026	BCG	TB 10.4	10	70	83484	211	65876	144	0.2527430405826266	0.21859250713461656	0.0341505	CCR7-CD45RA+	2762	11	2053	6	0.013176177471132193	0.00910802	0.00406816
782	042026	BCG	TB 10.4	10	70	83484	211	65876	144	0.2527430405826266	0.21859250713461656	0.0341505	CCR7+CD45RA-	13151	31	10549	43	0.0371329	0.0652742	-0.0281413
782	042026	BCG	TB 10.4	10	70	83484	211	65876	144	0.2527430405826266	0.21859250713461656	0.0341505	CCR7+CD45RA+	49219	102	39388	54	0.12217910018686215	0.0819722	0.0402069
782	042026	BCG	TB WCL	10	70	60022	405	65876	144	0.6747525907167372	0.21859250713461656	0.4561600835821207	CCR7-CD45RA-	12836	136	13886	41	0.22658358601845988	0.0622381	0.16434544162596487
782	042026	BCG	TB WCL	10	70	60022	405	65876	144	0.6747525907167372	0.21859250713461656	0.4561600835821207	CCR7-CD45RA+	1366	45	2053	6	0.0749725	0.00910802	0.0658645
782	042026	BCG	TB WCL	10	70	60022	405	65876	144	0.6747525907167372	0.21859250713461656	0.4561600835821207	CCR7+CD45RA-	11131	93	10549	43	0.15494318749791744	0.0652742	0.089669
782	042026	BCG	TB WCL	10	70	60022	405	65876	144	0.6747525907167372	0.21859250713461656	0.4561600835821207	CCR7+CD45RA+	34689	131	39388	54	0.2182533071207224	0.0819722	0.1362811169452412
812	042026	BCG	Ag85B	11	168	110098	287	110536	243	0.26067685153227127	0.2198378808713903	0.040839	CCR7-CD45RA-	13055	87	13588	76	0.0790205	0.0687559	0.010264628563929123
812	042026	BCG	Ag85B	11	168	110098	287	110536	243	0.26067685153227127	0.2198378808713903	0.040839	CCR7-CD45RA+	2051	4	2190	5	0.00363313	0.00452341	-0.000890286
812	042026	BCG	Ag85B	11	168	110098	287	110536	243	0.26067685153227127	0.2198378808713903	0.040839	CCR7+CD45RA-	19912	117	19703	120	0.10626896038075169	0.10856191647969891	-0.00229296
812	042026	BCG	Ag85B	11	168	110098	287	110536	243	0.26067685153227127	0.2198378808713903	0.040839	CCR7+CD45RA+	75080	79	75055	42	0.0717543	0.037996670767894626	0.0337576
812	042026	BCG	TB 10.4	11	168	110016	205	110536	243	0.1863365328679465	0.2198378808713903	-0.0335013	CCR7-CD45RA-	12842	58	13588	76	0.0527196	0.0687559	-0.0160363
812	042026	BCG	TB 10.4	11	168	110016	205	110536	243	0.1863365328679465	0.2198378808713903	-0.0335013	CCR7-CD45RA+	1780	10	2190	5	0.00908959	0.00452341	0.00456617
812	042026	BCG	TB 10.4	11	168	110016	205	110536	243	0.1863365328679465	0.2198378808713903	-0.0335013	CCR7+CD45RA-	21081	88	19703	120	0.0799884	0.10856191647969891	-0.0285736
812	042026	BCG	TB 10.4	11	168	110016	205	110536	243	0.1863365328679465	0.2198378808713903	-0.0335013	CCR7+CD45RA+	74313	49	75055	42	0.044539	0.037996670767894626	0.00654231
795	042065	BCG	Ag85B	2	0	69461	187	80911	131	0.2692158189487626	0.16190629209872576	0.10730952685003686	CCR7-CD45RA-	8423	21	9810	15	0.030232792502267458	0.0185389	0.011693904094016418
795	042065	BCG	Ag85B	2	0	69461	187	80911	131	0.2692158189487626	0.16190629209872576	0.10730952685003686	CCR7-CD45RA+	1082	8	1318	4	0.0115173	0.0049437	0.00657355
795	042065	BCG	Ag85B	2	0	69461	187	80911	131	0.2692158189487626	0.16190629209872576	0.10730952685003686	CCR7+CD45RA-	12218	45	14186	53	0.0647846	0.0655041	-0.000719517
795	042065	BCG	Ag85B	2	0	69461	187	80911	131	0.2692158189487626	0.16190629209872576	0.10730952685003686	CCR7+CD45RA+	47738	113	55597	59	0.1626812167979154	0.0729196	0.0897616
795	042065	BCG	BCG-Pasteur	2	0	68816	185	80911	131	0.26883282957451754	0.16190629209872576	0.10692653747579178	CCR7-CD45RA-	8101	65	9810	15	0.0944548	0.0185389	0.0759159
795	042065	BCG	BCG-Pasteur	2	0	68816	185	80911	131	0.26883282957451754	0.16190629209872576	0.10692653747579178	CCR7-CD45RA+	852	8	1318	4	0.011625203441060218	0.0049437	0.0066815
795	042065	BCG	BCG-Pasteur	2	0	68816	185	80911	131	0.26883282957451754	0.16190629209872576	0.10692653747579178	CCR7+CD45RA-	13112	76	14186	53	0.11043943269007207	0.0655041	0.0449354
795	042065	BCG	BCG-Pasteur	2	0	68816	185	80911	131	0.26883282957451754	0.16190629209872576	0.10692653747579178	CCR7+CD45RA+	46751	36	55597	59	0.0523134	0.0729196	-0.0206062
795	042065	BCG	TB 10.4	2	0	96166	178	80911	131	0.18509660378928103	0.16190629209872576	0.0231903	CCR7-CD45RA-	11836	38	9810	15	0.039515	0.0185389	0.0209761
795	042065	BCG	TB 10.4	2	0	96166	178	80911	131	0.18509660378928103	0.16190629209872576	0.0231903	CCR7-CD45RA+	1575	2	1318	4	0.00207974	0.0049437	-0.00286397
795	042065	BCG	TB 10.4	2	0	96166	178	80911	131	0.18509660378928103	0.16190629209872576	0.0231903	CCR7+CD45RA-	16154	37	14186	53	0.038475136742715715	0.0655041	-0.0270289
795	042065	BCG	TB 10.4	2	0	96166	178	80911	131	0.18509660378928103	0.16190629209872576	0.0231903	CCR7+CD45RA+	66601	101	55597	59	0.1050267246220078	0.0729196	0.0321071
795	042065	BCG	TB WCL	2	0	90768	457	80911	131	0.5034814031376696	0.16190629209872576	0.3415751110389439	CCR7-CD45RA-	10123	149	9810	15	0.1641547682002468	0.0185389	0.14561587979199575
795	042065	BCG	TB WCL	2	0	90768	457	80911	131	0.5034814031376696	0.16190629209872576	0.3415751110389439	CCR7-CD45RA+	1092	26	1318	4	0.028644456196016216	0.0049437	0.023700752620482605
795	042065	BCG	TB WCL	2	0	90768	457	80911	131	0.5034814031376696	0.16190629209872576	0.3415751110389439	CCR7+CD45RA-	17079	158	14186	53	0.17407015688348318	0.0655041	0.10856608450766284
795	042065	BCG	TB WCL	2	0	90768	457	80911	131	0.5034814031376696	0.16190629209872576	0.3415751110389439	CCR7+CD45RA+	62474	124	55597	59	0.1366120218579235	0.0729196	0.0636924
812	042065	BCG	Ag85B	7	28	80943	200	84094	214	0.24708745660526546	0.2544771327324185	-0.00738968	CCR7-CD45RA-	9099	31	9426	33	0.0382986	0.039241800841914996	-0.000943245
812	042065	BCG	Ag85B	7	28	80943	200	84094	214	0.24708745660526546	0.2544771327324185	-0.00738968	CCR7-CD45RA+	911	2	968	5	0.00247087	0.00594573	-0.00347485
812	042065	BCG	Ag85B	7	28	80943	200	84094	214	0.24708745660526546	0.2544771327324185	-0.00738968	CCR7+CD45RA-	15725	109	15930	105	0.13466266384986966	0.1248602754060932	0.00980239
812	042065	BCG	Ag85B	7	28	80943	200	84094	214	0.24708745660526546	0.2544771327324185	-0.00738968	CCR7+CD45RA+	55208	58	57770	71	0.0716554	0.0844293	-0.012774
812	042065	BCG	BCG-Pasteur	7	28	81762	349	84094	214	0.42684865830092217	0.2544771327324185	0.17237152556850366	CCR7-CD45RA-	9313	102	9426	33	0.1247523299332208	0.039241800841914996	0.0855105
812	042065	BCG	BCG-Pasteur	7	28	81762	349	84094	214	0.42684865830092217	0.2544771327324185	0.17237152556850366	CCR7-CD45RA+	897	6	968	5	0.00733837	0.00594573	0.00139264
812	042065	BCG	BCG-Pasteur	7	28	81762	349	84094	214	0.42684865830092217	0.2544771327324185	0.17237152556850366	CCR7+CD45RA-	15906	194	15930	105	0.2372740392847533	0.1248602754060932	0.1124137638786601
812	042065	BCG	BCG-Pasteur	7	28	81762	349	84094	214	0.42684865830092217	0.2544771327324185	0.17237152556850366	CCR7+CD45RA+	55646	47	57770	71	0.057483916733935075	0.0844293	-0.0269454
812	042065	BCG	TB 10.4	7	28	82114	242	84094	214	0.2947122293396985	0.2544771327324185	0.040235096607279974	CCR7-CD45RA-	8501	47	9426	33	0.0572375	0.039241800841914996	0.017995698244720665
812	042065	BCG	TB 10.4	7	28	82114	242	84094	214	0.2947122293396985	0.2544771327324185	0.040235096607279974	CCR7-CD45RA+	784	5	968	5	0.0060891	0.00594573	1.4336824722427973e-4
812	042065	BCG	TB 10.4	7	28	82114	242	84094	214	0.2947122293396985	0.2544771327324185	0.040235096607279974	CCR7+CD45RA-	16511	139	15930	105	0.16927685900090117	0.1248602754060932	0.044416583594807976
812	042065	BCG	TB 10.4	7	28	82114	242	84094	214	0.2947122293396985	0.2544771327324185	0.040235096607279974	CCR7+CD45RA+	56318	51	57770	71	0.0621088	0.0844293	-0.0223206
812	042065	BCG	TB WCL	7	28	90145	846	84094	214	0.9384879915691386	0.2544771327324185	0.6840108588367202	CCR7-CD45RA-	9922	274	9426	33	0.3039547395862222	0.039241800841914996	0.26471293874430724
812	042065	BCG	TB WCL	7	28	90145	846	84094	214	0.9384879915691386	0.2544771327324185	0.6840108588367202	CCR7-CD45RA+	1026	21	968	5	0.023295801209163015	0.00594573	0.017350073808872865
812	042065	BCG	TB WCL	7	28	90145	846	84094	214	0.9384879915691386	0.2544771327324185	0.6840108588367202	CCR7+CD45RA-	17366	389	15930	105	0.4315269843030673	0.1248602754060932	0.3066667088969741
812	042065	BCG	TB WCL	7	28	90145	846	84094	214	0.9384879915691386	0.2544771327324185	0.6840108588367202	CCR7+CD45RA+	61831	162	57770	71	0.17971046647068611	0.0844293	0.0952811
812	042065	BCG	Ag85B	11	168	107795	111	83946	104	0.10297323623544691	0.12388916684535298	-0.0209159	CCR7-CD45RA-	9713	12	7178	20	0.0111322	0.023824839777952495	-0.0126926
812	042065	BCG	Ag85B	11	168	107795	111	83946	104	0.10297323623544691	0.12388916684535298	-0.0209159	CCR7-CD45RA+	1037	2	879	1	0.00185537	0.00119124	6.641316369662839e-4
812	042065	BCG	Ag85B	11	168	107795	111	83946	104	0.10297323623544691	0.12388916684535298	-0.0209159	CCR7+CD45RA-	19254	39	14695	35	0.0361798	0.041693469611416865	-0.00551368
812	042065	BCG	Ag85B	11	168	107795	111	83946	104	0.10297323623544691	0.12388916684535298	-0.0209159	CCR7+CD45RA+	77791	58	61194	48	0.0538058	0.057179615467085984	-0.00337378
812	042065	BCG	BCG-Pasteur	11	168	98500	290	83946	104	0.29441624365482233	0.12388916684535298	0.17052707680946935	CCR7-CD45RA-	8250	98	7178	20	0.0994924	0.023824839777952495	0.0756675
812	042065	BCG	BCG-Pasteur	11	168	98500	290	83946	104	0.29441624365482233	0.12388916684535298	0.17052707680946935	CCR7-CD45RA+	885	6	879	1	0.00609137	0.00119124	0.00490013
812	042065	BCG	BCG-Pasteur	11	168	98500	290	83946	104	0.29441624365482233	0.12388916684535298	0.17052707680946935	CCR7+CD45RA-	17238	128	14695	35	0.1299492385786802	0.041693469611416865	0.0882558
812	042065	BCG	BCG-Pasteur	11	168	98500	290	83946	104	0.29441624365482233	0.12388916684535298	0.17052707680946935	CCR7+CD45RA+	72127	58	61194	48	0.0588832	0.057179615467085984	0.00170363
812	042065	BCG	TB 10.4	11	168	118801	185	83946	104	0.15572259492765214	0.12388916684535298	0.031833428082299164	CCR7-CD45RA-	9307	44	7178	20	0.037036725280090235	0.023824839777952495	0.0132119
812	042065	BCG	TB 10.4	11	168	118801	185	83946	104	0.15572259492765214	0.12388916684535298	0.031833428082299164	CCR7-CD45RA+	908	7	879	1	0.00589221	0.00119124	0.00470096
812	042065	BCG	TB 10.4	11	168	118801	185	83946	104	0.15572259492765214	0.12388916684535298	0.031833428082299164	CCR7+CD45RA-	21669	73	14695	35	0.061447294214695164	0.041693469611416865	0.0197538
812	042065	BCG	TB 10.4	11	168	118801	185	83946	104	0.15572259492765214	0.12388916684535298	0.031833428082299164	CCR7+CD45RA+	86917	61	61194	48	0.0513464	0.057179615467085984	-0.00583325
812	042065	BCG	TB WCL	11	168	107759	627	83946	104	0.5818539518740894	0.12388916684535298	0.4579647850287364	CCR7-CD45RA-	9439	231	7178	20	0.2143672454272961	0.023824839777952495	0.1905424056493436
812	042065	BCG	TB WCL	11	168	107759	627	83946	104	0.5818539518740894	0.12388916684535298	0.4579647850287364	CCR7-CD45RA+	1035	23	879	1	0.0213439	0.00119124	0.020152682880486834
812	042065	BCG	TB WCL	11	168	107759	627	83946	104	0.5818539518740894	0.12388916684535298	0.4579647850287364	CCR7+CD45RA-	18903	245	14695	35	0.22735919969561705	0.041693469611416865	0.18566573008420018
812	042065	BCG	TB WCL	11	168	107759	627	83946	104	0.5818539518740894	0.12388916684535298	0.4579647850287364	CCR7+CD45RA+	78382	128	61194	48	0.11878358188179176	0.057179615467085984	0.061604
783	042062	BCG	Ag85B	2	0	60375	291	58757	389	0.48198757763975153	0.6620487771669759	-0.180061	CCR7-CD45RA-	20558	178	19320	232	0.294824	0.39484657147233526	-0.100023
783	042062	BCG	Ag85B	2	0	60375	291	58757	389	0.48198757763975153	0.6620487771669759	-0.180061	CCR7-CD45RA+	3764	15	3707	17	0.024844720496894412	0.028932722909610766	-0.004088
783	042062	BCG	Ag85B	2	0	60375	291	58757	389	0.48198757763975153	0.6620487771669759	-0.180061	CCR7+CD45RA-	13021	68	12658	106	0.11262939958592133	0.1804040369658083	-0.0677746
783	042062	BCG	Ag85B	2	0	60375	291	58757	389	0.48198757763975153	0.6620487771669759	-0.180061	CCR7+CD45RA+	23032	30	23072	34	0.049689440993788823	0.0578654	-0.008176
783	042062	BCG	BCG-Pasteur	2	0	55521	347	58757	389	0.6249887429981449	0.6620487771669759	-0.03706	CCR7-CD45RA-	16737	195	19320	232	0.35121845788080186	0.39484657147233526	-0.0436281
783	042062	BCG	BCG-Pasteur	2	0	55521	347	58757	389	0.6249887429981449	0.6620487771669759	-0.03706	CCR7-CD45RA+	2742	15	3707	17	0.027016804452369376	0.028932722909610766	-0.00191592
783	042062	BCG	BCG-Pasteur	2	0	55521	347	58757	389	0.6249887429981449	0.6620487771669759	-0.03706	CCR7+CD45RA-	14021	92	12658	106	0.1657030673078655	0.1804040369658083	-0.014701
783	042062	BCG	BCG-Pasteur	2	0	55521	347	58757	389	0.6249887429981449	0.6620487771669759	-0.03706	CCR7+CD45RA+	22021	45	23072	34	0.0810504	0.0578654	0.023185
783	042062	BCG	TB 10.4	2	0	42570	173	58757	389	0.406389	0.6620487771669759	-0.255659	CCR7-CD45RA-	14669	98	19320	232	0.23020906741836972	0.39484657147233526	-0.164638
783	042062	BCG	TB 10.4	2	0	42570	173	58757	389	0.406389	0.6620487771669759	-0.255659	CCR7-CD45RA+	2772	6	3707	17	0.014094432699083862	0.028932722909610766	-0.0148383
783	042062	BCG	TB 10.4	2	0	42570	173	58757	389	0.406389	0.6620487771669759	-0.255659	CCR7+CD45RA-	8893	46	12658	106	0.10805731735964294	0.1804040369658083	-0.0723467
783	042062	BCG	TB 10.4	2	0	42570	173	58757	389	0.406389	0.6620487771669759	-0.255659	CCR7+CD45RA+	16236	23	23072	34	0.0540287	0.0578654	-0.00383679
783	042062	BCG	TB WCL	2	0	50453	373	58757	389	0.7393019245634551	0.6620487771669759	0.0772531	CCR7-CD45RA-	15614	203	19320	232	0.40235466671952114	0.39484657147233526	0.0075081
783	042062	BCG	TB WCL	2	0	50453	373	58757	389	0.7393019245634551	0.6620487771669759	0.0772531	CCR7-CD45RA+	2238	17	3707	17	0.0336947	0.028932722909610766	0.004762
783	042062	BCG	TB WCL	2	0	50453	373	58757	389	0.7393019245634551	0.6620487771669759	0.0772531	CCR7+CD45RA-	13074	109	12658	106	0.21604265355875765	0.1804040369658083	0.0356386
783	042062	BCG	TB WCL	2	0	50453	373	58757	389	0.7393019245634551	0.6620487771669759	0.0772531	CCR7+CD45RA+	19527	44	23072	34	0.0872099	0.0578654	0.029344432681561373
814	042062	BCG	Ag85B	7	28	77234	346	83135	476	0.4479892275422741	0.5725626992241535	-0.124573	CCR7-CD45RA-	22037	160	22117	193	0.20716264857446204	0.2321525230047513	-0.0249899
814	042062	BCG	Ag85B	7	28	77234	346	83135	476	0.4479892275422741	0.5725626992241535	-0.124573	CCR7-CD45RA+	2424	8	2792	10	0.010358132428723101	0.012028628134961207	-0.0016705
814	042062	BCG	Ag85B	7	28	77234	346	83135	476	0.4479892275422741	0.5725626992241535	-0.124573	CCR7+CD45RA-	22714	120	24157	203	0.15537198643084651	0.2441811511397125	-0.0888092
814	042062	BCG	Ag85B	7	28	77234	346	83135	476	0.4479892275422741	0.5725626992241535	-0.124573	CCR7+CD45RA+	30059	58	34069	70	0.0750965	0.0842004	-0.00910394
814	042062	BCG	BCG-Pasteur	7	28	80584	492	83135	476	0.6105430358383799	0.5725626992241535	0.037980336614226395	CCR7-CD45RA-	19506	203	22117	193	0.25191104933981934	0.2321525230047513	0.019758526335068027
814	042062	BCG	BCG-Pasteur	7	28	80584	492	83135	476	0.6105430358383799	0.5725626992241535	0.037980336614226395	CCR7-CD45RA+	2133	27	2792	10	0.0335054	0.012028628134961207	0.021476782368364512
814	042062	BCG	BCG-Pasteur	7	28	80584	492	83135	476	0.6105430358383799	0.5725626992241535	0.037980336614226395	CCR7+CD45RA-	25600	179	24157	203	0.22212846222575203	0.2441811511397125	-0.0220527
814	042062	BCG	BCG-Pasteur	7	28	80584	492	83135	476	0.6105430358383799	0.5725626992241535	0.037980336614226395	CCR7+CD45RA+	33345	83	34069	70	0.10299811376948277	0.0842004	0.018797716824754326
814	042062	BCG	TB 10.4	7	28	82934	339	83135	476	0.40875877203559463	0.5725626992241535	-0.163804	CCR7-CD45RA-	22546	142	22117	193	0.1712204885812815	0.2321525230047513	-0.060932
814	042062	BCG	TB 10.4	7	28	82934	339	83135	476	0.40875877203559463	0.5725626992241535	-0.163804	CCR7-CD45RA+	2336	19	2792	10	0.022909783683410904	0.012028628134961207	0.010881155548449697
814	042062	BCG	TB 10.4	7	28	82934	339	83135	476	0.40875877203559463	0.5725626992241535	-0.163804	CCR7+CD45RA-	24722	120	24157	203	0.14469337063206886	0.2441811511397125	-0.0994878
814	042062	BCG	TB 10.4	7	28	82934	339	83135	476	0.40875877203559463	0.5725626992241535	-0.163804	CCR7+CD45RA+	33330	58	34069	70	0.0699351	0.0842004	-0.0142653
814	042062	BCG	TB WCL	7	28	75369	486	83135	476	0.6448274489511603	0.5725626992241535	0.0722647	CCR7-CD45RA-	20137	209	22117	193	0.2773023391580092	0.2321525230047513	0.045149816153257916
814	042062	BCG	TB WCL	7	28	75369	486	83135	476	0.6448274489511603	0.5725626992241535	0.0722647	CCR7-CD45RA+	1899	47	2792	10	0.062359856174289165	0.012028628134961207	0.050331228039327956
814	042062	BCG	TB WCL	7	28	75369	486	83135	476	0.6448274489511603	0.5725626992241535	0.0722647	CCR7+CD45RA-	24572	143	24157	203	0.18973317942390105	0.2441811511397125	-0.054448
814	042062	BCG	TB WCL	7	28	75369	486	83135	476	0.6448274489511603	0.5725626992241535	0.0722647	CCR7+CD45RA+	28761	87	34069	70	0.1154320741949608	0.0842004	0.031231677250232348
783	042062	BCG	Ag85B	10	70	51487	132	47855	149	0.2563753957309612	0.31135722495037094	-0.0549818	CCR7-CD45RA-	15553	68	14079	88	0.13207217355837395	0.1838888308431721	-0.0518167
783	042062	BCG	Ag85B	10	70	51487	132	47855	149	0.2563753957309612	0.31135722495037094	-0.0549818	CCR7-CD45RA+	2909	8	2805	4	0.015537902771573407	0.00835858	0.00717932
783	042062	BCG	Ag85B	10	70	51487	132	47855	149	0.2563753957309612	0.31135722495037094	-0.0549818	CCR7+CD45RA-	11701	32	10933	42	0.0621516	0.0877651	-0.0256135
783	042062	BCG	Ag85B	10	70	51487	132	47855	149	0.2563753957309612	0.31135722495037094	-0.0549818	CCR7+CD45RA+	21324	24	20038	15	0.0466137	0.031344687075540695	0.015269021239179524
783	042062	BCG	BCG-Pasteur	10	70	47728	201	47855	149	0.42113643982567883	0.31135722495037094	0.1097792148753079	CCR7-CD45RA-	13159	112	14079	88	0.23466309084813944	0.1838888308431721	0.0507743
783	042062	BCG	BCG-Pasteur	10	70	47728	201	47855	149	0.42113643982567883	0.31135722495037094	0.1097792148753079	CCR7-CD45RA+	2178	14	2805	4	0.0293329	0.00835858	0.020974303135873243
783	042062	BCG	BCG-Pasteur	10	70	47728	201	47855	149	0.42113643982567883	0.31135722495037094	0.1097792148753079	CCR7+CD45RA-	12306	49	10933	42	0.10266510224606101	0.0877651	0.0149
783	042062	BCG	BCG-Pasteur	10	70	47728	201	47855	149	0.42113643982567883	0.31135722495037094	0.1097792148753079	CCR7+CD45RA+	20085	26	20038	15	0.0544754	0.031344687075540695	0.023130673299920253
783	042062	BCG	TB 10.4	10	70	49924	155	47855	149	0.3104719173143177	0.31135722495037094	-0.000885308	CCR7-CD45RA-	15877	90	14079	88	0.18027401650508773	0.1838888308431721	-0.00361481
783	042062	BCG	TB 10.4	10	70	49924	155	47855	149	0.3104719173143177	0.31135722495037094	-0.000885308	CCR7-CD45RA+	2895	17	2805	4	0.0340518	0.00835858	0.025693175453039056
783	042062	BCG	TB 10.4	10	70	49924	155	47855	149	0.3104719173143177	0.31135722495037094	-0.000885308	CCR7+CD45RA-	10918	34	10933	42	0.0681035	0.0877651	-0.0196616
783	042062	BCG	TB 10.4	10	70	49924	155	47855	149	0.3104719173143177	0.31135722495037094	-0.000885308	CCR7+CD45RA+	20234	14	20038	15	0.028042624789680313	0.031344687075540695	-0.00330206
783	042062	BCG	TB WCL	10	70	45549	298	47855	149	0.6542404882653845	0.31135722495037094	0.34288326331501356	CCR7-CD45RA-	12955	167	14079	88	0.36663812597422557	0.1838888308431721	0.18274929513105348
783	042062	BCG	TB WCL	10	70	45549	298	47855	149	0.6542404882653845	0.31135722495037094	0.34288326331501356	CCR7-CD45RA+	1915	38	2805	4	0.0834266	0.00835858	0.0750681
783	042062	BCG	TB WCL	10	70	45549	298	47855	149	0.6542404882653845	0.31135722495037094	0.34288326331501356	CCR7+CD45RA-	12274	58	10933	42	0.12733539704494062	0.0877651	0.0395703
783	042062	BCG	TB WCL	10	70	45549	298	47855	149	0.6542404882653845	0.31135722495037094	0.34288326331501356	CCR7+CD45RA+	18405	35	20038	15	0.0768403	0.031344687075540695	0.0454956
814	042062	BCG	Ag85B	11	168	74791	272	80752	298	0.3636801219398056	0.36903110758866653	-0.00535099	CCR7-CD45RA-	22067	117	21823	130	0.1564359348049899	0.16098672478700218	-0.00455079
814	042062	BCG	Ag85B	11	168	74791	272	80752	298	0.3636801219398056	0.36903110758866653	-0.00535099	CCR7-CD45RA+	2544	9	3297	7	0.012033533446537686	0.00866852	0.00336502
814	042062	BCG	Ag85B	11	168	74791	272	80752	298	0.3636801219398056	0.36903110758866653	-0.00535099	CCR7+CD45RA-	21145	87	22494	102	0.11632415664986429	0.12631266098672478	-0.0099885
814	042062	BCG	Ag85B	11	168	74791	272	80752	298	0.3636801219398056	0.36903110758866653	-0.00535099	CCR7+CD45RA+	29035	59	33138	59	0.0788865	0.0730632	0.00582329
814	042062	BCG	BCG-Pasteur	11	168	59743	348	80752	298	0.5824950203371106	0.36903110758866653	0.21346391274844412	CCR7-CD45RA-	16515	185	21823	130	0.3096597090872571	0.16098672478700218	0.1486729843002549
814	042062	BCG	BCG-Pasteur	11	168	59743	348	80752	298	0.5824950203371106	0.36903110758866653	0.21346391274844412	CCR7-CD45RA+	1828	23	3297	7	0.038498234102740066	0.00866852	0.029829718152670718
814	042062	BCG	BCG-Pasteur	11	168	59743	348	80752	298	0.5824950203371106	0.36903110758866653	0.21346391274844412	CCR7+CD45RA-	18196	92	22494	102	0.15399293641096026	0.12631266098672478	0.027680275424235484
814	042062	BCG	BCG-Pasteur	11	168	59743	348	80752	298	0.5824950203371106	0.36903110758866653	0.21346391274844412	CCR7+CD45RA+	23204	48	33138	59	0.0803441	0.0730632	0.00728093
814	042062	BCG	TB 10.4	11	168	74580	236	80752	298	0.31643872351836955	0.36903110758866653	-0.0525924	CCR7-CD45RA-	22126	101	21823	130	0.1354250469294717	0.16098672478700218	-0.0255617
814	042062	BCG	TB 10.4	11	168	74580	236	80752	298	0.31643872351836955	0.36903110758866653	-0.0525924	CCR7-CD45RA+	2397	8	3297	7	0.010726736390453205	0.00866852	0.00205822
814	042062	BCG	TB 10.4	11	168	74580	236	80752	298	0.31643872351836955	0.36903110758866653	-0.0525924	CCR7+CD45RA-	21254	74	22494	102	0.0992223	0.12631266098672478	-0.0270903
814	042062	BCG	TB 10.4	11	168	74580	236	80752	298	0.31643872351836955	0.36903110758866653	-0.0525924	CCR7+CD45RA+	28803	53	33138	59	0.0710646	0.0730632	-0.00199858
814	042062	BCG	TB WCL	11	168	74563	444	80752	298	0.59547	0.36903110758866653	0.2264384952974835	CCR7-CD45RA-	19557	179	21823	130	0.2400654480104073	0.16098672478700218	0.0790787
814	042062	BCG	TB WCL	11	168	74563	444	80752	298	0.59547	0.36903110758866653	0.2264384952974835	CCR7-CD45RA+	1883	44	3297	7	0.0590105	0.00866852	0.050342
814	042062	BCG	TB WCL	11	168	74563	444	80752	298	0.59547	0.36903110758866653	0.2264384952974835	CCR7+CD45RA-	24594	117	22494	102	0.156914	0.12631266098672478	0.030601626260301218
814	042062	BCG	TB WCL	11	168	74563	444	80752	298	0.59547	0.36903110758866653	0.2264384952974835	CCR7+CD45RA+	28529	104	33138	59	0.1394793664418009	0.0730632	0.0664162
784	042005	BCG	Ag85B	2	0	146183	311	108698	273	0.21274703624908506	0.25115457506117866	-0.0384075	CCR7-CD45RA-	29613	126	22720	96	0.0861933	0.0883181	-0.00212476
784	042005	BCG	Ag85B	2	0	146183	311	108698	273	0.21274703624908506	0.25115457506117866	-0.0384075	CCR7-CD45RA+	4076	22	3683	17	0.0150496	0.0156397	-0.000590033
784	042005	BCG	Ag85B	2	0	146183	311	108698	273	0.21274703624908506	0.25115457506117866	-0.0384075	CCR7+CD45RA-	22291	51	15314	61	0.0348878	0.0561188	-0.021231
784	042005	BCG	Ag85B	2	0	146183	311	108698	273	0.21274703624908506	0.25115457506117866	-0.0384075	CCR7+CD45RA+	90203	112	66981	99	0.0766163	0.091078	-0.0144617
784	042005	BCG	BCG-Pasteur	2	0	141132	334	108698	273	0.23665788056571155	0.25115457506117866	-0.0144967	CCR7-CD45RA-	28674	132	22720	96	0.0935295	0.0883181	0.00521137
784	042005	BCG	BCG-Pasteur	2	0	141132	334	108698	273	0.23665788056571155	0.25115457506117866	-0.0144967	CCR7-CD45RA+	3284	17	3683	17	0.012045460986877534	0.0156397	-0.0035942
784	042005	BCG	BCG-Pasteur	2	0	141132	334	108698	273	0.23665788056571155	0.25115457506117866	-0.0144967	CCR7+CD45RA-	23544	64	15314	61	0.0453476	0.0561188	-0.0107712
784	042005	BCG	BCG-Pasteur	2	0	141132	334	108698	273	0.23665788056571155	0.25115457506117866	-0.0144967	CCR7+CD45RA+	85630	121	66981	99	0.0857353	0.091078	-0.00534269
784	042005	BCG	TB 10.4	2	0	135412	287	108698	273	0.21194576551561164	0.25115457506117866	-0.0392088	CCR7-CD45RA-	27549	92	22720	96	0.0679408	0.0883181	-0.0203773
784	042005	BCG	TB 10.4	2	0	135412	287	108698	273	0.21194576551561164	0.25115457506117866	-0.0392088	CCR7-CD45RA+	3076	16	3683	17	0.011815791805748382	0.0156397	-0.00382387
784	042005	BCG	TB 10.4	2	0	135412	287	108698	273	0.21194576551561164	0.25115457506117866	-0.0392088	CCR7+CD45RA-	22392	72	15314	61	0.0531711	0.0561188	-0.00294772
784	042005	BCG	TB 10.4	2	0	135412	287	108698	273	0.21194576551561164	0.25115457506117866	-0.0392088	CCR7+CD45RA+	82395	107	66981	99	0.0790181	0.091078	-0.0120599
784	042005	BCG	TB WCL	2	0	145901	412	108698	273	0.2823832598817006	0.25115457506117866	0.031228684820521935	CCR7-CD45RA-	30262	156	22720	96	0.10692181684841091	0.0883181	0.018603724519205223
784	042005	BCG	TB WCL	2	0	145901	412	108698	273	0.2823832598817006	0.25115457506117866	0.031228684820521935	CCR7-CD45RA+	3503	17	3683	17	0.011651736451429393	0.0156397	-0.00398793
784	042005	BCG	TB WCL	2	0	145901	412	108698	273	0.2823832598817006	0.25115457506117866	0.031228684820521935	CCR7+CD45RA-	24417	87	15314	61	0.059629474780844544	0.0561188	0.00351069
784	042005	BCG	TB WCL	2	0	145901	412	108698	273	0.2823832598817006	0.25115457506117866	0.031228684820521935	CCR7+CD45RA+	87719	152	66981	99	0.10418023180101575	0.091078	0.013102199086522381
815	042005	BCG	Ag85B	7	28	169271	459	132984	355	0.2711628099320025	0.2669494074475125	0.0042134	CCR7-CD45RA-	32237	125	27568	124	0.0738461	0.0932443	-0.0193982
815	042005	BCG	Ag85B	7	28	169271	459	132984	355	0.2711628099320025	0.2669494074475125	0.0042134	CCR7-CD45RA+	2576	14	2323	6	0.00827076	0.00451182	0.00375894
815	042005	BCG	Ag85B	7	28	169271	459	132984	355	0.2711628099320025	0.2669494074475125	0.0042134	CCR7+CD45RA-	33602	115	26003	86	0.0679384	0.0646694	0.00326896
815	042005	BCG	Ag85B	7	28	169271	459	132984	355	0.2711628099320025	0.2669494074475125	0.0042134	CCR7+CD45RA+	100856	205	77090	139	0.12110757306331267	0.10452385249353306	0.0165837
815	042005	BCG	BCG-Pasteur	7	28	141506	514	132984	355	0.363235	0.2669494074475125	0.0962861	CCR7-CD45RA-	27723	230	27568	124	0.16253727757126907	0.0932443	0.069293
815	042005	BCG	BCG-Pasteur	7	28	141506	514	132984	355	0.363235	0.2669494074475125	0.0962861	CCR7-CD45RA+	2064	15	2323	6	0.010600257232908852	0.00451182	0.00608844
815	042005	BCG	BCG-Pasteur	7	28	141506	514	132984	355	0.363235	0.2669494074475125	0.0962861	CCR7+CD45RA-	28916	129	26003	86	0.0911622	0.0646694	0.026492778286153956
815	042005	BCG	BCG-Pasteur	7	28	141506	514	132984	355	0.363235	0.2669494074475125	0.0962861	CCR7+CD45RA+	82803	140	77090	139	0.0989357	0.10452385249353306	-0.00558812
815	042005	BCG	TB 10.4	7	28	133414	443	132984	355	0.33204911028827555	0.2669494074475125	0.0650997	CCR7-CD45RA-	27057	151	27568	124	0.11318152517726776	0.0932443	0.019937225111094387
815	042005	BCG	TB 10.4	7	28	133414	443	132984	355	0.33204911028827555	0.2669494074475125	0.0650997	CCR7-CD45RA+	2102	20	2323	6	0.014990930487055333	0.00451182	0.0104791
815	042005	BCG	TB 10.4	7	28	133414	443	132984	355	0.33204911028827555	0.2669494074475125	0.0650997	CCR7+CD45RA-	27578	108	26003	86	0.080951	0.0646694	0.0162816
815	042005	BCG	TB 10.4	7	28	133414	443	132984	355	0.33204911028827555	0.2669494074475125	0.0650997	CCR7+CD45RA+	76677	164	77090	139	0.1229256299938537	0.10452385249353306	0.0184018
815	042005	BCG	TB WCL	7	28	161138	440	132984	355	0.27305787585796026	0.2669494074475125	0.00610847	CCR7-CD45RA-	25758	194	27568	124	0.12039369981010066	0.0932443	0.027149399743927285
815	042005	BCG	TB WCL	7	28	161138	440	132984	355	0.27305787585796026	0.2669494074475125	0.00610847	CCR7-CD45RA+	1373	7	2323	6	0.0043441	0.00451182	-0.000167718
815	042005	BCG	TB WCL	7	28	161138	440	132984	355	0.27305787585796026	0.2669494074475125	0.00610847	CCR7+CD45RA-	40015	84	26003	86	0.052129230845610594	0.0646694	-0.0125402
815	042005	BCG	TB WCL	7	28	161138	440	132984	355	0.27305787585796026	0.2669494074475125	0.00610847	CCR7+CD45RA+	93992	155	77090	139	0.0961908	0.10452385249353306	-0.00833301
784	042005	BCG	Ag85B	10	70	96251	191	102023	264	0.19843949673250147	0.2587651804004979	-0.0603257	CCR7-CD45RA-	23058	101	25663	134	0.10493397471195104	0.1313429324760103	-0.026409
784	042005	BCG	Ag85B	10	70	96251	191	102023	264	0.19843949673250147	0.2587651804004979	-0.0603257	CCR7-CD45RA+	4202	13	5547	21	0.013506353180746175	0.020583593895494155	-0.00707724
784	042005	BCG	Ag85B	10	70	96251	191	102023	264	0.19843949673250147	0.2587651804004979	-0.0603257	CCR7+CD45RA-	12707	21	11994	28	0.021817955138128432	0.027444791860658874	-0.00562684
784	042005	BCG	Ag85B	10	70	96251	191	102023	264	0.19843949673250147	0.2587651804004979	-0.0603257	CCR7+CD45RA+	56284	56	58819	81	0.0581812	0.0793939	-0.0212126
784	042005	BCG	BCG-Pasteur	10	70	95147	327	102023	264	0.3436787287040054	0.2587651804004979	0.0849135	CCR7-CD45RA-	23415	214	25663	134	0.22491513132311056	0.1313429324760103	0.0935722
784	042005	BCG	BCG-Pasteur	10	70	95147	327	102023	264	0.3436787287040054	0.2587651804004979	0.0849135	CCR7-CD45RA+	3558	14	5547	21	0.0147141	0.020583593895494155	-0.00586952
784	042005	BCG	BCG-Pasteur	10	70	95147	327	102023	264	0.3436787287040054	0.2587651804004979	0.0849135	CCR7+CD45RA-	13000	37	11994	28	0.0388872	0.027444791860658874	0.011442403741935003
784	042005	BCG	BCG-Pasteur	10	70	95147	327	102023	264	0.3436787287040054	0.2587651804004979	0.0849135	CCR7+CD45RA+	55174	62	58819	81	0.0651623	0.0793939	-0.0142315
784	042005	BCG	TB 10.4	10	70	101118	290	102023	264	0.28679364702624655	0.2587651804004979	0.0280285	CCR7-CD45RA-	24758	158	25663	134	0.1562530904487826	0.1313429324760103	0.024910157972772295
784	042005	BCG	TB 10.4	10	70	101118	290	102023	264	0.28679364702624655	0.2587651804004979	0.0280285	CCR7-CD45RA+	3668	29	5547	21	0.0286794	0.020583593895494155	0.00809577
784	042005	BCG	TB 10.4	10	70	101118	290	102023	264	0.28679364702624655	0.2587651804004979	0.0280285	CCR7+CD45RA-	14308	33	11994	28	0.032635139144365985	0.027444791860658874	0.00519035
784	042005	BCG	TB 10.4	10	70	101118	290	102023	264	0.28679364702624655	0.2587651804004979	0.0280285	CCR7+CD45RA+	58384	70	58819	81	0.0692261	0.0793939	-0.0101678
784	042005	BCG	TB WCL	10	70	103769	631	102023	264	0.6080814115969123	0.2587651804004979	0.3493162311964144	CCR7-CD45RA-	25593	402	25663	134	0.38739893417109156	0.1313429324760103	0.25605600169508125
784	042005	BCG	TB WCL	10	70	103769	631	102023	264	0.6080814115969123	0.2587651804004979	0.3493162311964144	CCR7-CD45RA+	3670	59	5547	21	0.0568571	0.020583593895494155	0.036273463607228246
784	042005	BCG	TB WCL	10	70	103769	631	102023	264	0.6080814115969123	0.2587651804004979	0.3493162311964144	CCR7+CD45RA-	15461	55	11994	28	0.053002341739825966	0.027444791860658874	0.025557549879167092
784	042005	BCG	TB WCL	10	70	103769	631	102023	264	0.6080814115969123	0.2587651804004979	0.3493162311964144	CCR7+CD45RA+	59045	115	58819	81	0.11082307818327246	0.0793939	0.031429216014937866
815	042005	BCG	Ag85B	11	168	104665	295	91311	256	0.2818516218411121	0.28036052611404977	0.0014911	CCR7-CD45RA-	21276	64	18293	66	0.061147470501122625	0.0722804	-0.011133
815	042005	BCG	Ag85B	11	168	104665	295	91311	256	0.2818516218411121	0.28036052611404977	0.0014911	CCR7-CD45RA+	4181	17	3699	10	0.0162423	0.0109516	0.00529071
815	042005	BCG	Ag85B	11	168	104665	295	91311	256	0.2818516218411121	0.28036052611404977	0.0014911	CCR7+CD45RA-	19448	73	17220	63	0.0697463	0.068995	7.513603169635591e-4
815	042005	BCG	Ag85B	11	168	104665	295	91311	256	0.2818516218411121	0.28036052611404977	0.0014911	CCR7+CD45RA+	59760	141	52099	117	0.13471552094778577	0.1281335217005618	0.006582
815	042005	BCG	BCG-Pasteur	11	168	100298	321	91311	256	0.3200462621388263	0.28036052611404977	0.0396857	CCR7-CD45RA-	19626	130	18293	66	0.12961375102195458	0.0722804	0.0573333
815	042005	BCG	BCG-Pasteur	11	168	100298	321	91311	256	0.3200462621388263	0.28036052611404977	0.0396857	CCR7-CD45RA+	3769	16	3699	10	0.015952461664240563	0.0109516	0.00500088
815	042005	BCG	BCG-Pasteur	11	168	100298	321	91311	256	0.3200462621388263	0.28036052611404977	0.0396857	CCR7+CD45RA-	19400	69	17220	63	0.068795	0.068995	-0.000199982
815	042005	BCG	BCG-Pasteur	11	168	100298	321	91311	256	0.3200462621388263	0.28036052611404977	0.0396857	CCR7+CD45RA+	57503	106	52099	117	0.10568505852559373	0.1281335217005618	-0.0224485
815	042005	BCG	TB 10.4	11	168	90713	260	91311	256	0.2866182355340469	0.28036052611404977	0.00625771	CCR7-CD45RA-	19335	73	18293	66	0.0804736	0.0722804	0.00819313
815	042005	BCG	TB 10.4	11	168	90713	260	91311	256	0.2866182355340469	0.28036052611404977	0.00625771	CCR7-CD45RA+	3496	19	3699	10	0.020945178750564966	0.0109516	0.0099936
815	042005	BCG	TB 10.4	11	168	90713	260	91311	256	0.2866182355340469	0.28036052611404977	0.00625771	CCR7+CD45RA-	17617	66	17220	63	0.0727569	0.068995	0.00376196
815	042005	BCG	TB 10.4	11	168	90713	260	91311	256	0.2866182355340469	0.28036052611404977	0.00625771	CCR7+CD45RA+	50265	102	52099	117	0.11244253855566458	0.1281335217005618	-0.015691
815	042005	BCG	TB WCL	11	168	115013	254	91311	256	0.22084460017563232	0.28036052611404977	-0.0595159	CCR7-CD45RA-	19291	71	18293	66	0.061732152017598005	0.0722804	-0.0105483
815	042005	BCG	TB WCL	11	168	115013	254	91311	256	0.22084460017563232	0.28036052611404977	-0.0595159	CCR7-CD45RA+	3386	9	3699	10	0.0078252	0.0109516	-0.00312638
815	042005	BCG	TB WCL	11	168	115013	254	91311	256	0.22084460017563232	0.28036052611404977	-0.0595159	CCR7+CD45RA-	27253	57	17220	63	0.049559615000043473	0.068995	-0.0194354
815	042005	BCG	TB WCL	11	168	115013	254	91311	256	0.22084460017563232	0.28036052611404977	-0.0595159	CCR7+CD45RA+	65083	117	52099	117	0.10172763078956293	0.1281335217005618	-0.0264059
796	042022	BCG	Ag85B	2	0	75133	222	71650	305	0.2954760225200644	0.42568039078855546	-0.130204	CCR7-CD45RA-	18764	85	18081	117	0.11313271132524988	0.16329378925331473	-0.0501611
796	042022	BCG	Ag85B	2	0	75133	222	71650	305	0.2954760225200644	0.42568039078855546	-0.130204	CCR7-CD45RA+	1938	7	2037	10	0.00931681	0.013956734124214934	-0.00463992
796	042022	BCG	Ag85B	2	0	75133	222	71650	305	0.2954760225200644	0.42568039078855546	-0.130204	CCR7+CD45RA-	17873	88	16668	130	0.117126	0.18143754361479414	-0.0643119
796	042022	BCG	Ag85B	2	0	75133	222	71650	305	0.2954760225200644	0.42568039078855546	-0.130204	CCR7+CD45RA+	36558	42	34864	48	0.0559009	0.0669923	-0.0110915
796	042022	BCG	BCG-Pasteur	2	0	67387	442	71650	305	0.6559128615311559	0.42568039078855546	0.23023247074260045	CCR7-CD45RA-	15724	210	18081	117	0.31163280751480255	0.16329378925331473	0.14833901826148782
796	042022	BCG	BCG-Pasteur	2	0	67387	442	71650	305	0.6559128615311559	0.42568039078855546	0.23023247074260045	CCR7-CD45RA+	1345	14	2037	10	0.020775520500986838	0.013956734124214934	0.00681879
796	042022	BCG	BCG-Pasteur	2	0	67387	442	71650	305	0.6559128615311559	0.42568039078855546	0.23023247074260045	CCR7+CD45RA-	17230	168	16668	130	0.24930624601184206	0.18143754361479414	0.0678687
796	042022	BCG	BCG-Pasteur	2	0	67387	442	71650	305	0.6559128615311559	0.42568039078855546	0.23023247074260045	CCR7+CD45RA+	33088	50	34864	48	0.0741983	0.0669923	0.00720596
796	042022	BCG	TB 10.4	2	0	71341	204	71650	305	0.2859505754054471	0.42568039078855546	-0.13973	CCR7-CD45RA-	21151	104	18081	117	0.1457787247165024	0.16329378925331473	-0.0175151
796	042022	BCG	TB 10.4	2	0	71341	204	71650	305	0.2859505754054471	0.42568039078855546	-0.13973	CCR7-CD45RA+	2186	1	2037	10	0.00140172	0.013956734124214934	-0.012555
796	042022	BCG	TB 10.4	2	0	71341	204	71650	305	0.2859505754054471	0.42568039078855546	-0.13973	CCR7+CD45RA-	15610	53	16668	130	0.0742911	0.18143754361479414	-0.107146
796	042022	BCG	TB 10.4	2	0	71341	204	71650	305	0.2859505754054471	0.42568039078855546	-0.13973	CCR7+CD45RA+	32394	46	34864	48	0.0644791	0.0669923	-0.00251327
796	042022	BCG	TB WCL	2	0	71392	530	71650	305	0.7423800986104886	0.42568039078855546	0.31669970782193313	CCR7-CD45RA-	15503	285	18081	117	0.39920439264903634	0.16329378925331473	0.23591060339572162
796	042022	BCG	TB WCL	2	0	71392	530	71650	305	0.7423800986104886	0.42568039078855546	0.31669970782193313	CCR7-CD45RA+	1383	16	2037	10	0.0224115	0.013956734124214934	0.00845474
796	042022	BCG	TB WCL	2	0	71392	530	71650	305	0.7423800986104886	0.42568039078855546	0.31669970782193313	CCR7+CD45RA-	18812	171	16668	130	0.2395226355894218	0.18143754361479414	0.0580851
796	042022	BCG	TB WCL	2	0	71392	530	71650	305	0.7423800986104886	0.42568039078855546	0.31669970782193313	CCR7+CD45RA+	35694	58	34864	48	0.0812416	0.0669923	0.014249271900765179
816	042022	BCG	Ag85B	7	28	73637	148	89292	225	0.20098591740565205	0.2519822604488644	-0.0509963	CCR7-CD45RA-	16714	45	19899	77	0.061110582994961776	0.0862339	-0.0251233
816	042022	BCG	Ag85B	7	28	73637	148	89292	225	0.20098591740565205	0.2519822604488644	-0.0509963	CCR7-CD45RA+	1633	4	2065	6	0.00543205	0.00671953	-0.00128748
816	042022	BCG	Ag85B	7	28	73637	148	89292	225	0.20098591740565205	0.2519822604488644	-0.0509963	CCR7+CD45RA-	18584	63	22625	111	0.0855548	0.12431124848810643	-0.0387564
816	042022	BCG	Ag85B	7	28	73637	148	89292	225	0.20098591740565205	0.2519822604488644	-0.0509963	CCR7+CD45RA+	36706	36	44703	31	0.048888466395969415	0.0347176	0.014170910511903653
816	042022	BCG	BCG-Pasteur	7	28	92134	525	89292	225	0.5698222154687738	0.2519822604488644	0.31783995501990936	CCR7-CD45RA-	20013	293	19899	77	0.31801506501400134	0.0862339	0.23178113588261218
816	042022	BCG	BCG-Pasteur	7	28	92134	525	89292	225	0.5698222154687738	0.2519822604488644	0.31783995501990936	CCR7-CD45RA+	1752	7	2065	6	0.00759763	0.00671953	8.781025942805991e-4
816	042022	BCG	BCG-Pasteur	7	28	92134	525	89292	225	0.5698222154687738	0.2519822604488644	0.31783995501990936	CCR7+CD45RA-	23154	171	22625	111	0.18559923589554345	0.12431124848810643	0.061288
816	042022	BCG	BCG-Pasteur	7	28	92134	525	89292	225	0.5698222154687738	0.2519822604488644	0.31783995501990936	CCR7+CD45RA+	47215	54	44703	31	0.0586103	0.0347176	0.023892729135579535
816	042022	BCG	TB 10.4	7	28	109433	430	89292	225	0.392934	0.2519822604488644	0.1409522291475096	CCR7-CD45RA-	24608	156	19899	77	0.14255297762101013	0.0862339	0.056319
816	042022	BCG	TB 10.4	7	28	109433	430	89292	225	0.392934	0.2519822604488644	0.1409522291475096	CCR7-CD45RA+	2269	23	2065	6	0.021017426187713028	0.00671953	0.014297899242409977
816	042022	BCG	TB 10.4	7	28	109433	430	89292	225	0.392934	0.2519822604488644	0.1409522291475096	CCR7+CD45RA-	27801	161	22625	111	0.1471219833139912	0.12431124848810643	0.022810734825884776
816	042022	BCG	TB 10.4	7	28	109433	430	89292	225	0.392934	0.2519822604488644	0.1409522291475096	CCR7+CD45RA+	54755	90	44703	31	0.0822421	0.0347176	0.047524546589593916
816	042022	BCG	TB WCL	7	28	103847	2040	89292	225	1.9644284379905053	0.2519822604488644	1.7124461775416409	CCR7-CD45RA-	21127	1029	19899	77	0.99088081504521075	0.0862339	0.9046468859138216
816	042022	BCG	TB WCL	7	28	103847	2040	89292	225	1.9644284379905053	0.2519822604488644	1.7124461775416409	CCR7-CD45RA+	1833	149	2065	6	0.14348031238263984	0.00671953	0.13676078543733677
816	042022	BCG	TB WCL	7	28	103847	2040	89292	225	1.9644284379905053	0.2519822604488644	1.7124461775416409	CCR7+CD45RA-	27590	586	22625	111	0.5642916983639392	0.12431124848810643	0.4399804498758328
816	042022	BCG	TB WCL	7	28	103847	2040	89292	225	1.9644284379905053	0.2519822604488644	1.7124461775416409	CCR7+CD45RA+	53297	276	44703	31	0.2657756121987154	0.0347176	0.23105805631464965
816	042022	BCG	Ag85B	11	168	120881	216	117429	231	0.1786881313026861	0.1967146105306185	-0.0180265	CCR7-CD45RA-	23210	62	23208	74	0.0512901	0.0630168	-0.0117267
816	042022	BCG	Ag85B	11	168	120881	216	117429	231	0.1786881313026861	0.1967146105306185	-0.0180265	CCR7-CD45RA+	1988	6	2301	10	0.00496356	0.00851578	-0.00355222
816	042022	BCG	Ag85B	11	168	120881	216	117429	231	0.1786881313026861	0.1967146105306185	-0.0180265	CCR7+CD45RA-	31702	97	29611	103	0.0802442	0.0877126	-0.00746837
816	042022	BCG	Ag85B	11	168	120881	216	117429	231	0.1786881313026861	0.1967146105306185	-0.0180265	CCR7+CD45RA+	63981	51	62309	44	0.042190253224245335	0.0374694	0.0047208
816	042022	BCG	BCG-Pasteur	11	168	111433	366	117429	231	0.32844848473970906	0.1967146105306185	0.13173387420909055	CCR7-CD45RA-	20840	176	23208	74	0.15794244074914973	0.0630168	0.0949256
816	042022	BCG	BCG-Pasteur	11	168	111433	366	117429	231	0.32844848473970906	0.1967146105306185	0.13173387420909055	CCR7-CD45RA+	1803	12	2301	10	0.010768802778351117	0.00851578	0.00225302
816	042022	BCG	BCG-Pasteur	11	168	111433	366	117429	231	0.32844848473970906	0.1967146105306185	0.13173387420909055	CCR7+CD45RA-	28292	136	29611	103	0.12204643148797933	0.0877126	0.0343339
816	042022	BCG	BCG-Pasteur	11	168	111433	366	117429	231	0.32844848473970906	0.1967146105306185	0.13173387420909055	CCR7+CD45RA+	60498	42	62309	44	0.0376908	0.0374694	2.2136009934919237e-4
816	042022	BCG	TB 10.4	11	168	139188	379	117429	231	0.27229358852774666	0.1967146105306185	0.075579	CCR7-CD45RA-	27620	132	23208	74	0.0948358	0.0630168	0.031819
816	042022	BCG	TB 10.4	11	168	139188	379	117429	231	0.27229358852774666	0.1967146105306185	0.075579	CCR7-CD45RA+	2415	16	2301	10	0.011495243842860017	0.00851578	0.00297946
816	042022	BCG	TB 10.4	11	168	139188	379	117429	231	0.27229358852774666	0.1967146105306185	0.075579	CCR7+CD45RA-	36034	152	29611	103	0.10920481650717015	0.0877126	0.021492241248928998
816	042022	BCG	TB 10.4	11	168	139188	379	117429	231	0.27229358852774666	0.1967146105306185	0.075579	CCR7+CD45RA+	73119	79	62309	44	0.056757766474121334	0.0374694	0.019288316849241614
816	042022	BCG	TB WCL	11	168	136661	1478	117429	231	1.081508257659464	0.1967146105306185	0.8847936471288453	CCR7-CD45RA-	24941	709	23208	74	0.5188019991072801	0.0630168	0.45578519746543694
816	042022	BCG	TB WCL	11	168	136661	1478	117429	231	1.081508257659464	0.1967146105306185	0.8847936471288453	CCR7-CD45RA+	1986	103	2301	10	0.075369	0.00851578	0.0668532
816	042022	BCG	TB WCL	11	168	136661	1478	117429	231	1.081508257659464	0.1967146105306185	0.8847936471288453	CCR7+CD45RA-	36589	453	29611	103	0.3314771588090238	0.0877126	0.24376458355078262
816	042022	BCG	TB WCL	11	168	136661	1478	117429	231	1.081508257659464	0.1967146105306185	0.8847936471288453	CCR7+CD45RA+	73145	213	62309	44	0.15586012102940852	0.0374694	0.1183906714045288
785	042077	BCG	Ag85B	2	0	71253	197	72428	289	0.2764795868244144	0.3990169547688739	-0.122537	CCR7-CD45RA-	24396	125	24312	163	0.17543120991396854	0.22505108521566247	-0.0496199
785	042077	BCG	Ag85B	2	0	71253	197	72428	289	0.2764795868244144	0.3990169547688739	-0.122537	CCR7-CD45RA+	2871	11	3279	17	0.015437946472429232	0.0234716	-0.00803364
785	042077	BCG	Ag85B	2	0	71253	197	72428	289	0.2764795868244144	0.3990169547688739	-0.122537	CCR7+CD45RA-	16255	37	16007	52	0.0519276	0.0717954	-0.0198678
785	042077	BCG	Ag85B	2	0	71253	197	72428	289	0.2764795868244144	0.3990169547688739	-0.122537	CCR7+CD45RA+	27731	24	28830	57	0.0336828	0.0786988	-0.0450161
785	042077	BCG	BCG-Pasteur	2	0	66798	363	72428	289	0.5434294439953292	0.3990169547688739	0.14441248922645533	CCR7-CD45RA-	21962	275	24312	163	0.4116889727237343	0.22505108521566247	0.1866378875080718
785	042077	BCG	BCG-Pasteur	2	0	66798	363	72428	289	0.5434294439953292	0.3990169547688739	0.14441248922645533	CCR7-CD45RA+	2228	13	3279	17	0.019461660528758345	0.0234716	-0.00400993
785	042077	BCG	BCG-Pasteur	2	0	66798	363	72428	289	0.5434294439953292	0.3990169547688739	0.14441248922645533	CCR7+CD45RA-	16831	53	16007	52	0.0793437	0.0717954	0.00754825
785	042077	BCG	BCG-Pasteur	2	0	66798	363	72428	289	0.5434294439953292	0.3990169547688739	0.14441248922645533	CCR7+CD45RA+	25777	22	28830	57	0.032935117817898735	0.0786988	-0.0457637
785	042077	BCG	TB 10.4	2	0	66044	144	72428	289	0.2180364605414572	0.3990169547688739	-0.18098	CCR7-CD45RA-	22239	92	24312	163	0.13930107201259767	0.22505108521566247	-0.08575
785	042077	BCG	TB 10.4	2	0	66044	144	72428	289	0.2180364605414572	0.3990169547688739	-0.18098	CCR7-CD45RA+	2215	8	3279	17	0.012113136696747623	0.0234716	-0.0113584
785	042077	BCG	TB 10.4	2	0	66044	144	72428	289	0.2180364605414572	0.3990169547688739	-0.18098	CCR7+CD45RA-	16316	21	16007	52	0.031797	0.0717954	-0.0399985
785	042077	BCG	TB 10.4	2	0	66044	144	72428	289	0.2180364605414572	0.3990169547688739	-0.18098	CCR7+CD45RA+	25274	23	28830	57	0.0348253	0.0786988	-0.0438736
785	042077	BCG	TB WCL	2	0	64488	339	72428	289	0.5256791961295124	0.3990169547688739	0.12666224136063853	CCR7-CD45RA-	22440	238	24312	163	0.36906091055700285	0.22505108521566247	0.14400982534134038
785	042077	BCG	TB WCL	2	0	64488	339	72428	289	0.5256791961295124	0.3990169547688739	0.12666224136063853	CCR7-CD45RA+	1968	16	3279	17	0.024810817516437163	0.0234716	0.00133923
785	042077	BCG	TB WCL	2	0	64488	339	72428	289	0.5256791961295124	0.3990169547688739	0.12666224136063853	CCR7+CD45RA-	16708	51	16007	52	0.0790845	0.0717954	0.00728904
785	042077	BCG	TB WCL	2	0	64488	339	72428	289	0.5256791961295124	0.3990169547688739	0.12666224136063853	CCR7+CD45RA+	23372	34	28830	57	0.052723	0.0786988	-0.0259759
816	042077	BCG	Ag85B	7	28	98669	269	93469	294	0.272629	0.3145427895879917	-0.0419141	CCR7-CD45RA-	31583	120	29495	102	0.12161874550264014	0.10912709026522163	0.012491655237418506
816	042077	BCG	Ag85B	7	28	98669	269	93469	294	0.272629	0.3145427895879917	-0.0419141	CCR7-CD45RA+	2712	6	2446	4	0.00608094	0.00427949	0.00180144
816	042077	BCG	Ag85B	7	28	98669	269	93469	294	0.272629	0.3145427895879917	-0.0419141	CCR7+CD45RA-	30154	103	28348	158	0.10438942322309945	0.16904000256769625	-0.0646506
816	042077	BCG	Ag85B	7	28	98669	269	93469	294	0.272629	0.3145427895879917	-0.0419141	CCR7+CD45RA+	34220	40	33180	30	0.040539581834213384	0.0320962	0.00844338
816	042077	BCG	BCG-Pasteur	7	28	93096	447	93469	294	0.48014952307295694	0.3145427895879917	0.16560673348496524	CCR7-CD45RA-	28243	226	29495	102	0.24276016155366503	0.10912709026522163	0.1336330712884434
816	042077	BCG	BCG-Pasteur	7	28	93096	447	93469	294	0.48014952307295694	0.3145427895879917	0.16560673348496524	CCR7-CD45RA+	2382	9	2446	4	0.00966744	0.00427949	0.00538795
816	042077	BCG	BCG-Pasteur	7	28	93096	447	93469	294	0.48014952307295694	0.3145427895879917	0.16560673348496524	CCR7+CD45RA-	28215	163	28348	158	0.17508808112056373	0.16904000256769625	0.00604808
816	042077	BCG	BCG-Pasteur	7	28	93096	447	93469	294	0.48014952307295694	0.3145427895879917	0.16560673348496524	CCR7+CD45RA+	34256	49	33180	30	0.0526338	0.0320962	0.020537637317673746
816	042077	BCG	TB 10.4	7	28	100919	289	93469	294	0.2863682755477165	0.3145427895879917	-0.0281745	CCR7-CD45RA-	32358	130	29495	102	0.1288161793121216	0.10912709026522163	0.019689089046899977
816	042077	BCG	TB 10.4	7	28	100919	289	93469	294	0.2863682755477165	0.3145427895879917	-0.0281745	CCR7-CD45RA+	2629	9	2446	4	0.00891804	0.00427949	0.00463855
816	042077	BCG	TB 10.4	7	28	100919	289	93469	294	0.2863682755477165	0.3145427895879917	-0.0281745	CCR7+CD45RA-	30880	125	28348	158	0.12386171087704001	0.16904000256769625	-0.0451783
816	042077	BCG	TB 10.4	7	28	100919	289	93469	294	0.2863682755477165	0.3145427895879917	-0.0281745	CCR7+CD45RA+	35052	25	33180	30	0.0247723	0.0320962	-0.00732386
816	042077	BCG	TB WCL	7	28	102142	644	93469	294	0.6304948013549764	0.3145427895879917	0.3159520117669847	CCR7-CD45RA-	30965	306	29495	102	0.29958293356307886	0.10912709026522163	0.19045584329785722
816	042077	BCG	TB WCL	7	28	102142	644	93469	294	0.6304948013549764	0.3145427895879917	0.3159520117669847	CCR7-CD45RA+	2245	25	2446	4	0.0244757	0.00427949	0.020196236130373565
816	042077	BCG	TB WCL	7	28	102142	644	93469	294	0.6304948013549764	0.3145427895879917	0.3159520117669847	CCR7+CD45RA-	32816	236	28348	158	0.23105088993753795	0.16904000256769625	0.0620109
816	042077	BCG	TB WCL	7	28	102142	644	93469	294	0.6304948013549764	0.3145427895879917	0.3159520117669847	CCR7+CD45RA+	36116	77	33180	30	0.0753852	0.0320962	0.043289044968912165
785	042077	BCG	Ag85B	10	70	97532	445	96947	534	0.45626050937128326	0.5508164254695864	-0.0945559	CCR7-CD45RA-	37478	333	38323	356	0.34142640364188165	0.36721095031305767	-0.0257845
785	042077	BCG	Ag85B	10	70	97532	445	96947	534	0.45626050937128326	0.5508164254695864	-0.0945559	CCR7-CD45RA+	4597	18	4960	20	0.0184555	0.0206298	-0.00217435
785	042077	BCG	Ag85B	10	70	97532	445	96947	534	0.45626050937128326	0.5508164254695864	-0.0945559	CCR7+CD45RA-	22201	61	21362	76	0.0625436	0.0783933	-0.0158498
785	042077	BCG	Ag85B	10	70	97532	445	96947	534	0.45626050937128326	0.5508164254695864	-0.0945559	CCR7+CD45RA+	33256	33	32302	82	0.033835	0.0845823	-0.0507472
785	042077	BCG	BCG-Pasteur	10	70	82372	664	96947	534	0.8060991599087068	0.5508164254695864	0.2552827344391204	CCR7-CD45RA-	30330	545	38323	356	0.6616325935997669	0.36721095031305767	0.2944216432867092
785	042077	BCG	BCG-Pasteur	10	70	82372	664	96947	534	0.8060991599087068	0.5508164254695864	0.2552827344391204	CCR7-CD45RA+	3290	15	4960	20	0.018210071383479826	0.0206298	-0.00241976
785	042077	BCG	BCG-Pasteur	10	70	82372	664	96947	534	0.8060991599087068	0.5508164254695864	0.2552827344391204	CCR7+CD45RA-	20314	67	21362	76	0.0813383	0.0783933	0.00294497
785	042077	BCG	BCG-Pasteur	10	70	82372	664	96947	534	0.8060991599087068	0.5508164254695864	0.2552827344391204	CCR7+CD45RA+	28438	37	32302	82	0.0449182	0.0845823	-0.0396641
785	042077	BCG	TB 10.4	10	70	73814	305	96947	534	0.41320074782561567	0.5508164254695864	-0.137616	CCR7-CD45RA-	28509	211	38323	356	0.28585363210231124	0.36721095031305767	-0.0813573
785	042077	BCG	TB 10.4	10	70	73814	305	96947	534	0.41320074782561567	0.5508164254695864	-0.137616	CCR7-CD45RA+	2822	21	4960	20	0.0284499	0.0206298	0.00782006
785	042077	BCG	TB 10.4	10	70	73814	305	96947	534	0.41320074782561567	0.5508164254695864	-0.137616	CCR7+CD45RA-	17621	46	21362	76	0.0623188	0.0783933	-0.0160745
785	042077	BCG	TB 10.4	10	70	73814	305	96947	534	0.41320074782561567	0.5508164254695864	-0.137616	CCR7+CD45RA+	24862	27	32302	82	0.0365784	0.0845823	-0.0480039
785	042077	BCG	TB WCL	10	70	75551	717	96947	534	0.949028	0.5508164254695864	0.39821138356007557	CCR7-CD45RA-	29222	513	38323	356	0.6790115286362854	0.36721095031305767	0.3118005783232278
785	042077	BCG	TB WCL	10	70	75551	717	96947	534	0.949028	0.5508164254695864	0.39821138356007557	CCR7-CD45RA+	2726	65	4960	20	0.0860346	0.0206298	0.0654048
785	042077	BCG	TB WCL	10	70	75551	717	96947	534	0.949028	0.5508164254695864	0.39821138356007557	CCR7+CD45RA-	19342	90	21362	76	0.11912482958531323	0.0783933	0.0407315
785	042077	BCG	TB WCL	10	70	75551	717	96947	534	0.949028	0.5508164254695864	0.39821138356007557	CCR7+CD45RA+	24261	49	32302	82	0.0648569	0.0845823	-0.0197254
816	042077	BCG	Ag85B	11	168	96438	292	93307	285	0.30278520914992013	0.3054433215085685	-0.00265811	CCR7-CD45RA-	23193	116	21509	98	0.1202845351417491	0.10502963336084109	0.015254901780908006
816	042077	BCG	Ag85B	11	168	96438	292	93307	285	0.30278520914992013	0.3054433215085685	-0.00265811	CCR7-CD45RA+	1686	5	1535	3	0.00518468	0.00321519	0.00196949
816	042077	BCG	Ag85B	11	168	96438	292	93307	285	0.30278520914992013	0.3054433215085685	-0.00265811	CCR7+CD45RA-	31526	122	30474	141	0.1265061490283913	0.15111406432529179	-0.0246079
816	042077	BCG	Ag85B	11	168	96438	292	93307	285	0.30278520914992013	0.3054433215085685	-0.00265811	CCR7+CD45RA+	40033	49	39789	43	0.0508098	0.0460844	0.00472542
816	042077	BCG	TB 10.4	11	168	103061	328	93307	285	0.31825811897808093	0.3054433215085685	0.012814797469512418	CCR7-CD45RA-	25206	119	21509	98	0.11546559804387693	0.10502963336084109	0.010435964683035842
816	042077	BCG	TB 10.4	11	168	103061	328	93307	285	0.31825811897808093	0.3054433215085685	0.012814797469512418	CCR7-CD45RA+	1802	8	1535	3	0.00776239	0.00321519	0.0045472
816	042077	BCG	TB 10.4	11	168	103061	328	93307	285	0.31825811897808093	0.3054433215085685	0.012814797469512418	CCR7+CD45RA-	32876	150	30474	141	0.14554487148387849	0.15111406432529179	-0.00556919
816	042077	BCG	TB 10.4	11	168	103061	328	93307	285	0.31825811897808093	0.3054433215085685	0.012814797469512418	CCR7+CD45RA+	43177	51	39789	43	0.0494853	0.0460844	0.00340083
785	042038	BCG	Ag85B	2	0	79362	180	125924	373	0.22680880018144706	0.29621041262984027	-0.0694016	CCR7-CD45RA-	25751	105	35420	166	0.13230513343917744	0.1318255455671675	4.7958787200994e-4
785	042038	BCG	Ag85B	2	0	79362	180	125924	373	0.22680880018144706	0.29621041262984027	-0.0694016	CCR7-CD45RA+	4623	17	6596	36	0.021420831128247775	0.028588672532638734	-0.00716784
785	042038	BCG	Ag85B	2	0	79362	180	125924	373	0.22680880018144706	0.29621041262984027	-0.0694016	CCR7+CD45RA-	15562	27	28096	81	0.034021320027217056	0.0643245	-0.0303032
785	042038	BCG	Ag85B	2	0	79362	180	125924	373	0.22680880018144706	0.29621041262984027	-0.0694016	CCR7+CD45RA+	33426	31	55812	90	0.0390615	0.0714717	-0.0324102
785	042038	BCG	BCG-Pasteur	2	0	101596	399	125924	373	0.39273199732272923	0.29621041262984027	0.0965216	CCR7-CD45RA-	31501	253	35420	166	0.249026	0.1318255455671675	0.1172000066199265
785	042038	BCG	BCG-Pasteur	2	0	101596	399	125924	373	0.39273199732272923	0.29621041262984027	0.0965216	CCR7-CD45RA+	4651	21	6596	36	0.0206701	0.028588672532638734	-0.00791857
785	042038	BCG	BCG-Pasteur	2	0	101596	399	125924	373	0.39273199732272923	0.29621041262984027	0.0965216	CCR7+CD45RA-	22258	64	28096	81	0.0629946	0.0643245	-0.00132991
785	042038	BCG	BCG-Pasteur	2	0	101596	399	125924	373	0.39273199732272923	0.29621041262984027	0.0965216	CCR7+CD45RA+	43186	61	55812	90	0.0600417	0.0714717	-0.0114299
785	042038	BCG	TB 10.4	2	0	99421	200	125924	373	0.20116474386698988	0.29621041262984027	-0.0950457	CCR7-CD45RA-	32377	120	35420	166	0.12069884632019393	0.1318255455671675	-0.0111267
785	042038	BCG	TB 10.4	2	0	99421	200	125924	373	0.20116474386698988	0.29621041262984027	-0.0950457	CCR7-CD45RA+	5125	14	6596	36	0.0140815	0.028588672532638734	-0.0145071
785	042038	BCG	TB 10.4	2	0	99421	200	125924	373	0.20116474386698988	0.29621041262984027	-0.0950457	CCR7+CD45RA-	20775	23	28096	81	0.023133945544703834	0.0643245	-0.0411906
785	042038	BCG	TB 10.4	2	0	99421	200	125924	373	0.20116474386698988	0.29621041262984027	-0.0950457	CCR7+CD45RA+	41144	43	55812	90	0.0432504	0.0714717	-0.0282213
785	042038	BCG	TB WCL	2	0	102353	498	125924	373	0.486551	0.29621041262984027	0.19034103188082374	CCR7-CD45RA-	34146	270	35420	166	0.2637929518431311	0.1318255455671675	0.13196740627596362
785	042038	BCG	TB WCL	2	0	102353	498	125924	373	0.486551	0.29621041262984027	0.19034103188082374	CCR7-CD45RA+	4778	61	6596	36	0.0595977	0.028588672532638734	0.031008994365253853
785	042038	BCG	TB WCL	2	0	102353	498	125924	373	0.486551	0.29621041262984027	0.19034103188082374	CCR7+CD45RA-	22126	87	28096	81	0.085	0.0643245	0.0206754
785	042038	BCG	TB WCL	2	0	102353	498	125924	373	0.486551	0.29621041262984027	0.19034103188082374	CCR7+CD45RA+	41303	80	55812	90	0.0781609	0.0714717	0.00668919
816	042038	BCG	Ag85B	7	28	100739	342	92670	268	0.3394911603251968	0.2891982302794863	0.0502929	CCR7-CD45RA-	24232	130	22702	110	0.12904634749203386	0.11870076615949066	0.010345581332543208
816	042038	BCG	Ag85B	7	28	100739	342	92670	268	0.3394911603251968	0.2891982302794863	0.0502929	CCR7-CD45RA+	3139	24	3210	8	0.023823941075452406	0.00863278	0.015191158082034903
816	042038	BCG	Ag85B	7	28	100739	342	92670	268	0.3394911603251968	0.2891982302794863	0.0502929	CCR7+CD45RA-	30505	122	26948	118	0.1211050338002164	0.12733354915290818	-0.00622852
816	042038	BCG	Ag85B	7	28	100739	342	92670	268	0.3394911603251968	0.2891982302794863	0.0502929	CCR7+CD45RA+	42863	66	39810	32	0.0655158	0.0345311	0.030984705983824107
816	042038	BCG	BCG-Pasteur	7	28	88036	505	92670	268	0.5736289699668318	0.2891982302794863	0.28443073968734545	CCR7-CD45RA-	20613	263	22702	110	0.29874142396292425	0.11870076615949066	0.1800406578034336
816	042038	BCG	BCG-Pasteur	7	28	88036	505	92670	268	0.5736289699668318	0.2891982302794863	0.28443073968734545	CCR7-CD45RA+	2996	24	3210	8	0.0272616	0.00863278	0.018628791816887376
816	042038	BCG	BCG-Pasteur	7	28	88036	505	92670	268	0.5736289699668318	0.2891982302794863	0.28443073968734545	CCR7+CD45RA-	25573	173	26948	118	0.19651051842428097	0.12733354915290818	0.069177
816	042038	BCG	BCG-Pasteur	7	28	88036	505	92670	268	0.5736289699668318	0.2891982302794863	0.28443073968734545	CCR7+CD45RA+	38854	45	39810	32	0.0511155	0.0345311	0.016584320795651628
816	042038	BCG	TB 10.4	7	28	104857	373	92670	268	0.35572255548032083	0.2891982302794863	0.0665243	CCR7-CD45RA-	25522	154	22702	110	0.14686668510447562	0.11870076615949066	0.028165918944984963
816	042038	BCG	TB 10.4	7	28	104857	373	92670	268	0.35572255548032083	0.2891982302794863	0.0665243	CCR7-CD45RA+	3171	29	3210	8	0.0276567	0.00863278	0.019023930435347388
816	042038	BCG	TB 10.4	7	28	104857	373	92670	268	0.35572255548032083	0.2891982302794863	0.0665243	CCR7+CD45RA-	31222	145	26948	118	0.13828356714382445	0.12733354915290818	0.010950017990916272
816	042038	BCG	TB 10.4	7	28	104857	373	92670	268	0.35572255548032083	0.2891982302794863	0.0665243	CCR7+CD45RA+	44942	45	39810	32	0.0429156	0.0345311	0.00838446
816	042038	BCG	TB WCL	7	28	103190	1373	92670	268	1.330555286364958	0.2891982302794863	1.0413570560854715	CCR7-CD45RA-	23084	646	22702	110	0.6260296540362438	0.11870076615949066	0.5073288878767531
816	042038	BCG	TB WCL	7	28	103190	1373	92670	268	1.330555286364958	0.2891982302794863	1.0413570560854715	CCR7-CD45RA+	3484	102	3210	8	0.0988468	0.00863278	0.090214
816	042038	BCG	TB WCL	7	28	103190	1373	92670	268	1.330555286364958	0.2891982302794863	1.0413570560854715	CCR7+CD45RA-	31643	400	26948	118	0.38763446070355656	0.12733354915290818	0.2603009115506484
816	042038	BCG	TB WCL	7	28	103190	1373	92670	268	1.330555286364958	0.2891982302794863	1.0413570560854715	CCR7+CD45RA+	44979	225	39810	32	0.21804438414575056	0.0345311	0.18351325217208053
785	042038	BCG	Ag85B	10	70	148772	334	135217	348	0.22450461108273062	0.25736408883498374	-0.0328595	CCR7-CD45RA-	51142	204	42308	172	0.1371225768289732	0.12720294045867014	0.00991964
785	042038	BCG	Ag85B	10	70	148772	334	135217	348	0.22450461108273062	0.25736408883498374	-0.0328595	CCR7-CD45RA+	9190	41	8690	41	0.027558949264646575	0.0303216	-0.00276268
785	042038	BCG	Ag85B	10	70	148772	334	135217	348	0.22450461108273062	0.25736408883498374	-0.0328595	CCR7+CD45RA-	28508	41	26910	61	0.027558949264646575	0.0451127	-0.0175537
785	042038	BCG	Ag85B	10	70	148772	334	135217	348	0.22450461108273062	0.25736408883498374	-0.0328595	CCR7+CD45RA+	59932	48	57309	74	0.0322641	0.0547268	-0.0224627
785	042038	BCG	BCG-Pasteur	10	70	121350	525	135217	348	0.4326328800988875	0.25736408883498374	0.17526879126390377	CCR7-CD45RA-	38171	318	42308	172	0.2620519159456119	0.12720294045867014	0.13484897548694175
785	042038	BCG	BCG-Pasteur	10	70	121350	525	135217	348	0.4326328800988875	0.25736408883498374	0.17526879126390377	CCR7-CD45RA+	5755	50	8690	41	0.0412031	0.0303216	0.010881500282143498
785	042038	BCG	BCG-Pasteur	10	70	121350	525	135217	348	0.4326328800988875	0.25736408883498374	0.17526879126390377	CCR7+CD45RA-	27034	79	26910	61	0.0651009	0.0451127	0.0199883
785	042038	BCG	BCG-Pasteur	10	70	121350	525	135217	348	0.4326328800988875	0.25736408883498374	0.17526879126390377	CCR7+CD45RA+	50390	78	57309	74	0.0642769	0.0547268	0.00955004
785	042038	BCG	TB 10.4	10	70	120408	278	135217	348	0.23088166899209356	0.25736408883498374	-0.0264824	CCR7-CD45RA-	39433	136	42308	172	0.11294930569397382	0.12720294045867014	-0.0142536
785	042038	BCG	TB 10.4	10	70	120408	278	135217	348	0.23088166899209356	0.25736408883498374	-0.0264824	CCR7-CD45RA+	6578	48	8690	41	0.039864460833167234	0.0303216	0.00954283
785	042038	BCG	TB 10.4	10	70	120408	278	135217	348	0.23088166899209356	0.25736408883498374	-0.0264824	CCR7+CD45RA-	25225	29	26910	61	0.024084778420038536	0.0451127	-0.0210279
785	042038	BCG	TB 10.4	10	70	120408	278	135217	348	0.23088166899209356	0.25736408883498374	-0.0264824	CCR7+CD45RA+	49172	65	57309	74	0.0539831	0.0547268	-0.000743722
785	042038	BCG	TB WCL	10	70	120301	1053	135217	348	0.8753044446845829	0.25736408883498374	0.6179403558495992	CCR7-CD45RA-	38541	596	42308	172	0.495424	0.12720294045867014	0.36822103772937487
785	042038	BCG	TB WCL	10	70	120301	1053	135217	348	0.8753044446845829	0.25736408883498374	0.6179403558495992	CCR7-CD45RA+	5947	194	8690	41	0.16126216739677973	0.0303216	0.13094053624093394
785	042038	BCG	TB WCL	10	70	120301	1053	135217	348	0.8753044446845829	0.25736408883498374	0.6179403558495992	CCR7+CD45RA-	26932	112	26910	61	0.093099807981646035	0.0451127	0.047987137237582786
785	042038	BCG	TB WCL	10	70	120301	1053	135217	348	0.8753044446845829	0.25736408883498374	0.6179403558495992	CCR7+CD45RA+	48881	151	57309	74	0.12551849111811206	0.0547268	0.0707916
816	042038	BCG	Ag85B	11	168	104804	604	97163	680	0.5763138811495745	0.6998548830316067	-0.123541	CCR7-CD45RA-	23409	175	22421	238	0.16697835960459523	0.24494920906106232	-0.0779708
816	042038	BCG	Ag85B	11	168	104804	604	97163	680	0.5763138811495745	0.6998548830316067	-0.123541	CCR7-CD45RA+	2973	30	3493	27	0.028624861646502044	0.027788355649784383	8.365059967176611e-4
816	042038	BCG	Ag85B	11	168	104804	604	97163	680	0.5763138811495745	0.6998548830316067	-0.123541	CCR7+CD45RA-	32168	320	28684	327	0.30533185756268844	0.33654786286961086	-0.031216
816	042038	BCG	Ag85B	11	168	104804	604	97163	680	0.5763138811495745	0.6998548830316067	-0.123541	CCR7+CD45RA+	46254	79	42565	88	0.0753788	0.0905695	-0.0151907
816	042038	BCG	BCG-Pasteur	11	168	102419	775	97163	680	0.7566955350081528	0.6998548830316067	0.056840651976546086	CCR7-CD45RA-	23390	308	22421	238	0.30072545133227235	0.24494920906106232	0.0557762
816	042038	BCG	BCG-Pasteur	11	168	102419	775	97163	680	0.7566955350081528	0.6998548830316067	0.056840651976546086	CCR7-CD45RA+	3370	38	3493	27	0.0371025	0.027788355649784383	0.00931414
816	042038	BCG	BCG-Pasteur	11	168	102419	775	97163	680	0.7566955350081528	0.6998548830316067	0.056840651976546086	CCR7+CD45RA-	29985	343	28684	327	0.334899	0.33654786286961086	-0.00164906
816	042038	BCG	BCG-Pasteur	11	168	102419	775	97163	680	0.7566955350081528	0.6998548830316067	0.056840651976546086	CCR7+CD45RA+	45674	86	42565	88	0.0839688	0.0905695	-0.00660066
816	042038	BCG	TB 10.4	11	168	103324	648	97163	680	0.6271534203089312	0.6998548830316067	-0.0727015	CCR7-CD45RA-	23219	178	22421	238	0.17227362471449034	0.24494920906106232	-0.0726756
816	042038	BCG	TB 10.4	11	168	103324	648	97163	680	0.6271534203089312	0.6998548830316067	-0.0727015	CCR7-CD45RA+	3085	26	3493	27	0.025163563160543533	0.027788355649784383	-0.00262479
816	042038	BCG	TB 10.4	11	168	103324	648	97163	680	0.6271534203089312	0.6998548830316067	-0.0727015	CCR7+CD45RA-	32055	325	28684	327	0.3145445395067942	0.33654786286961086	-0.0220033
816	042038	BCG	TB 10.4	11	168	103324	648	97163	680	0.6271534203089312	0.6998548830316067	-0.0727015	CCR7+CD45RA+	44965	119	42565	88	0.1151716929271031	0.0905695	0.024602237475953984
816	042038	BCG	TB WCL	11	168	109639	1135	97163	680	1.035215571101524	0.6998548830316067	0.33536068806991737	CCR7-CD45RA-	23623	376	22421	238	0.3429436605587428	0.24494920906106232	0.0979945
816	042038	BCG	TB WCL	11	168	109639	1135	97163	680	1.035215571101524	0.6998548830316067	0.33536068806991737	CCR7-CD45RA+	3583	65	3493	27	0.0592855	0.027788355649784383	0.031497117585104664
816	042038	BCG	TB WCL	11	168	109639	1135	97163	680	1.035215571101524	0.6998548830316067	0.33536068806991737	CCR7+CD45RA-	33551	431	28684	327	0.39310829175749507	0.33654786286961086	0.056560428887884207
816	042038	BCG	TB WCL	11	168	109639	1135	97163	680	1.035215571101524	0.6998548830316067	0.33536068806991737	CCR7+CD45RA+	48882	263	42565	88	0.23987814555039721	0.0905695	0.1493086900992481
786	042043	BCG	Ag85B	2	0	67702	134	72631	195	0.19792620602050162	0.26848040093073205	-0.0705542	CCR7-CD45RA-	20488	73	19924	88	0.1078254704440046	0.12116038606104831	-0.0133349
786	042043	BCG	Ag85B	2	0	67702	134	72631	195	0.19792620602050162	0.26848040093073205	-0.0705542	CCR7-CD45RA+	4452	10	4539	11	0.014770612389589672	0.015145	-0.000374436
786	042043	BCG	Ag85B	2	0	67702	134	72631	195	0.19792620602050162	0.26848040093073205	-0.0705542	CCR7+CD45RA-	8646	28	9194	57	0.0413577	0.0784789	-0.0371212
786	042043	BCG	Ag85B	2	0	67702	134	72631	195	0.19792620602050162	0.26848040093073205	-0.0705542	CCR7+CD45RA+	34116	23	38974	39	0.0339724	0.0536961	-0.0197237
786	042043	BCG	BCG-Pasteur	2	0	78386	374	72631	195	0.4771260174010665	0.26848040093073205	0.20864561647033447	CCR7-CD45RA-	20984	198	19924	88	0.25259612685938815	0.12116038606104831	0.13143574079833983
786	042043	BCG	BCG-Pasteur	2	0	78386	374	72631	195	0.4771260174010665	0.26848040093073205	0.20864561647033447	CCR7-CD45RA+	3624	18	4539	11	0.0229633	0.015145	0.00781824
786	042043	BCG	BCG-Pasteur	2	0	78386	374	72631	195	0.4771260174010665	0.26848040093073205	0.20864561647033447	CCR7+CD45RA-	11736	87	9194	57	0.11098920725639781	0.0784789	0.0325103
786	042043	BCG	BCG-Pasteur	2	0	78386	374	72631	195	0.4771260174010665	0.26848040093073205	0.20864561647033447	CCR7+CD45RA+	42042	71	38974	39	0.0905774	0.0536961	0.0368813
786	042043	BCG	TB 10.4	2	0	68088	123	72631	195	0.18064857243567148	0.26848040093073205	-0.0878318	CCR7-CD45RA-	21169	65	19924	88	0.0954647	0.12116038606104831	-0.0256957
786	042043	BCG	TB 10.4	2	0	68088	123	72631	195	0.18064857243567148	0.26848040093073205	-0.0878318	CCR7-CD45RA+	5011	10	4539	11	0.014686875807778171	0.015145	-0.000458172
786	042043	BCG	TB 10.4	2	0	68088	123	72631	195	0.18064857243567148	0.26848040093073205	-0.0878318	CCR7+CD45RA-	8320	25	9194	57	0.0367172	0.0784789	-0.0417617
786	042043	BCG	TB 10.4	2	0	68088	123	72631	195	0.18064857243567148	0.26848040093073205	-0.0878318	CCR7+CD45RA+	33588	23	38974	39	0.0337798	0.0536961	-0.0199163
786	042043	BCG	TB WCL	2	0	77861	731	72631	195	0.9388525706065939	0.26848040093073205	0.6703721696758618	CCR7-CD45RA-	22376	295	19924	88	0.3788803123514982	0.12116038606104831	0.25771992629044993
786	042043	BCG	TB WCL	2	0	77861	731	72631	195	0.9388525706065939	0.26848040093073205	0.6703721696758618	CCR7-CD45RA+	3814	83	4539	11	0.10660022347516729	0.015145	0.0914552
786	042043	BCG	TB WCL	2	0	77861	731	72631	195	0.9388525706065939	0.26848040093073205	0.6703721696758618	CCR7+CD45RA-	12146	160	9194	57	0.20549440669911764	0.0784789	0.12701552027321134
786	042043	BCG	TB WCL	2	0	77861	731	72631	195	0.9388525706065939	0.26848040093073205	0.6703721696758618	CCR7+CD45RA+	39525	193	38974	39	0.24787762808081065	0.0536961	0.19418154789466424
786	042043	BCG	Ag85B	10	70	98487	176	113806	227	0.17870378831723985	0.1994622427640019	-0.0207585	CCR7-CD45RA-	28291	95	29405	117	0.0964594	0.10280653041140186	-0.0063471
786	042043	BCG	Ag85B	10	70	98487	176	113806	227	0.17870378831723985	0.1994622427640019	-0.0207585	CCR7-CD45RA+	5983	11	6750	14	0.011169	0.012301636117603642	-0.00113265
786	042043	BCG	Ag85B	10	70	98487	176	113806	227	0.17870378831723985	0.1994622427640019	-0.0207585	CCR7+CD45RA-	12754	26	14779	43	0.026399423274137704	0.0377836	-0.0113842
786	042043	BCG	Ag85B	10	70	98487	176	113806	227	0.17870378831723985	0.1994622427640019	-0.0207585	CCR7+CD45RA+	51459	44	62872	53	0.0446759	0.0465705	-0.00189453
786	042043	BCG	BCG-Pasteur	10	70	118787	819	113806	227	0.6894693863806646	0.1994622427640019	0.49000714361666264	CCR7-CD45RA-	30040	410	29405	117	0.34515561467163913	0.10280653041140186	0.24234908426023727
786	042043	BCG	BCG-Pasteur	10	70	118787	819	113806	227	0.6894693863806646	0.1994622427640019	0.49000714361666264	CCR7-CD45RA+	5160	54	6750	14	0.0454595	0.012301636117603642	0.0331579
786	042043	BCG	BCG-Pasteur	10	70	118787	819	113806	227	0.6894693863806646	0.1994622427640019	0.49000714361666264	CCR7+CD45RA-	18396	181	14779	43	0.15237357623308947	0.0377836	0.11458997958616401
786	042043	BCG	BCG-Pasteur	10	70	118787	819	113806	227	0.6894693863806646	0.1994622427640019	0.49000714361666264	CCR7+CD45RA+	65191	174	62872	53	0.1464806754947932	0.0465705	0.0999102
786	042043	BCG	TB 10.4	10	70	107308	207	113806	227	0.19290267268050842	0.1994622427640019	-0.00655957	CCR7-CD45RA-	29962	103	29405	117	0.0959854	0.10280653041140186	-0.00682114
786	042043	BCG	TB 10.4	10	70	107308	207	113806	227	0.19290267268050842	0.1994622427640019	-0.00655957	CCR7-CD45RA+	6948	19	6750	14	0.017706	0.012301636117603642	0.00540441
786	042043	BCG	TB 10.4	10	70	107308	207	113806	227	0.19290267268050842	0.1994622427640019	-0.00655957	CCR7+CD45RA-	13926	33	14779	43	0.030752599992544823	0.0377836	-0.007031
786	042043	BCG	TB 10.4	10	70	107308	207	113806	227	0.19290267268050842	0.1994622427640019	-0.00655957	CCR7+CD45RA+	56472	52	62872	53	0.048458642412494875	0.0465705	0.00188816
786	042043	BCG	TB WCL	10	70	103686	1824	113806	227	1.7591574561657313	0.1994622427640019	1.5596952134017295	CCR7-CD45RA-	27632	686	29405	117	0.6616129467816292	0.10280653041140186	0.5588064163702273
786	042043	BCG	TB WCL	10	70	103686	1824	113806	227	1.7591574561657313	0.1994622427640019	1.5596952134017295	CCR7-CD45RA+	4811	298	6750	14	0.2874062072025153	0.012301636117603642	0.27510457108491165
786	042043	BCG	TB WCL	10	70	103686	1824	113806	227	1.7591574561657313	0.1994622427640019	1.5596952134017295	CCR7+CD45RA-	16491	301	14779	43	0.29029955828173526	0.0377836	0.25251596163480977
786	042043	BCG	TB WCL	10	70	103686	1824	113806	227	1.7591574561657313	0.1994622427640019	1.5596952134017295	CCR7+CD45RA+	54752	539	62872	53	0.5198387438998515	0.0465705	0.4732682643117806
820	042043	BCG	Ag85B	11	168	68486	176	79326	217	0.256987	0.2735546983334594	-0.0165679	CCR7-CD45RA-	18272	84	21342	80	0.12265280495283708	0.10084965837178225	0.021803146581054825
820	042043	BCG	Ag85B	11	168	68486	176	79326	217	0.256987	0.2735546983334594	-0.0165679	CCR7-CD45RA+	2515	6	2907	9	0.00876091	0.011345586566825504	-0.00258467
820	042043	BCG	Ag85B	11	168	68486	176	79326	217	0.256987	0.2735546983334594	-0.0165679	CCR7+CD45RA-	10560	39	12366	70	0.0569459	0.0882435	-0.0312975
820	042043	BCG	Ag85B	11	168	68486	176	79326	217	0.256987	0.2735546983334594	-0.0165679	CCR7+CD45RA+	37139	47	42711	58	0.0686272	0.073116	-0.00448884
820	042043	BCG	BCG-Pasteur	11	168	82193	669	79326	217	0.8139379265874223	0.2735546983334594	0.5403832282539629	CCR7-CD45RA-	22391	417	21342	80	0.5073424744199628	0.10084965837178225	0.40649281604818055
820	042043	BCG	BCG-Pasteur	11	168	82193	669	79326	217	0.8139379265874223	0.2735546983334594	0.5403832282539629	CCR7-CD45RA+	2800	21	2907	9	0.0255496	0.011345586566825504	0.014204034447129456
820	042043	BCG	BCG-Pasteur	11	168	82193	669	79326	217	0.8139379265874223	0.2735546983334594	0.5403832282539629	CCR7+CD45RA-	12905	160	12366	70	0.19466377915394256	0.0882435	0.10642032807863308
820	042043	BCG	BCG-Pasteur	11	168	82193	669	79326	217	0.8139379265874223	0.2735546983334594	0.5403832282539629	CCR7+CD45RA+	44097	71	42711	58	0.0863821	0.073116	0.013266049680019862
820	042043	BCG	TB 10.4	11	168	85698	200	79326	217	0.23337767509160073	0.2735546983334594	-0.040177	CCR7-CD45RA-	22662	86	21342	80	0.10035240028938833	0.10084965837178225	-0.000497258
820	042043	BCG	TB 10.4	11	168	85698	200	79326	217	0.23337767509160073	0.2735546983334594	-0.040177	CCR7-CD45RA+	3412	8	2907	9	0.00933511	0.011345586566825504	-0.00201048
820	042043	BCG	TB 10.4	11	168	85698	200	79326	217	0.23337767509160073	0.2735546983334594	-0.040177	CCR7+CD45RA-	12557	30	12366	70	0.0350067	0.0882435	-0.0532368
820	042043	BCG	TB 10.4	11	168	85698	200	79326	217	0.23337767509160073	0.2735546983334594	-0.040177	CCR7+CD45RA+	47067	76	42711	58	0.0886835	0.073116	0.015567514215266129
786	042058	BCG	Ag85B	2	0	75530	175	97290	268	0.23169601482854493	0.275465	-0.0437691	CCR7-CD45RA-	21193	83	23902	100	0.10989010989010989	0.10278548668927946	0.00710462
786	042058	BCG	Ag85B	2	0	75530	175	97290	268	0.23169601482854493	0.275465	-0.0437691	CCR7-CD45RA+	5965	13	8295	22	0.017211703958691912	0.022612807071641483	-0.0054011
786	042058	BCG	Ag85B	2	0	75530	175	97290	268	0.23169601482854493	0.275465	-0.0437691	CCR7+CD45RA-	12661	36	16586	69	0.047663180193300674	0.070922	-0.0232588
786	042058	BCG	Ag85B	2	0	75530	175	97290	268	0.23169601482854493	0.275465	-0.0437691	CCR7+CD45RA+	35711	43	48507	77	0.056931	0.0791448	-0.0222138
786	042058	BCG	BCG-Pasteur	2	0	102848	320	97290	268	0.3111387678904792	0.275465	0.0356737	CCR7-CD45RA-	25394	170	23902	100	0.16529247044181705	0.10278548668927946	0.062507
786	042058	BCG	BCG-Pasteur	2	0	102848	320	97290	268	0.3111387678904792	0.275465	0.0356737	CCR7-CD45RA+	6536	28	8295	22	0.0272246	0.022612807071641483	0.00461184
786	042058	BCG	BCG-Pasteur	2	0	102848	320	97290	268	0.3111387678904792	0.275465	0.0356737	CCR7+CD45RA-	19166	60	16586	69	0.058338518979464835	0.070922	-0.0125835
786	042058	BCG	BCG-Pasteur	2	0	102848	320	97290	268	0.3111387678904792	0.275465	0.0356737	CCR7+CD45RA+	51752	62	48507	77	0.0602831	0.0791448	-0.0188617
786	042058	BCG	TB 10.4	2	0	95999	195	97290	268	0.20312711590745736	0.275465	-0.072338	CCR7-CD45RA-	27065	98	23902	100	0.10208439671246575	0.10278548668927946	-0.00070109
786	042058	BCG	TB 10.4	2	0	95999	195	97290	268	0.20312711590745736	0.275465	-0.072338	CCR7-CD45RA+	6810	13	8295	22	0.013541807727163825	0.022612807071641483	-0.009071
786	042058	BCG	TB 10.4	2	0	95999	195	97290	268	0.20312711590745736	0.275465	-0.072338	CCR7+CD45RA-	16399	36	16586	69	0.037500390629069055	0.070922	-0.0334216
786	042058	BCG	TB 10.4	2	0	95999	195	97290	268	0.20312711590745736	0.275465	-0.072338	CCR7+CD45RA+	45725	48	48507	77	0.050000520838758736	0.0791448	-0.0291443
786	042058	BCG	TB WCL	2	0	100868	496	97290	268	0.4917317682515764	0.275465	0.21626666392430738	CCR7-CD45RA-	27361	250	23902	100	0.2478486735138994	0.10278548668927946	0.14506318682461994
786	042058	BCG	TB WCL	2	0	100868	496	97290	268	0.4917317682515764	0.275465	0.21626666392430738	CCR7-CD45RA+	6327	29	8295	22	0.028750446127612326	0.022612807071641483	0.00613764
786	042058	BCG	TB WCL	2	0	100868	496	97290	268	0.4917317682515764	0.275465	0.21626666392430738	CCR7+CD45RA-	19430	109	16586	69	0.10806202165206012	0.070922	0.03714
786	042058	BCG	TB WCL	2	0	100868	496	97290	268	0.4917317682515764	0.275465	0.21626666392430738	CCR7+CD45RA+	47750	108	48507	77	0.10707062695800451	0.0791448	0.0279258
786	042058	BCG	Ag85B	10	70	102197	172	103677	742	0.16830239635214342	0.7156842887043413	-0.547382	CCR7-CD45RA-	27175	70	25357	215	0.0684952	0.2073748275895329	-0.13888
786	042058	BCG	Ag85B	10	70	102197	172	103677	742	0.16830239635214342	0.7156842887043413	-0.547382	CCR7-CD45RA+	7000	9	7274	47	0.00880652	0.0453331	-0.0365266
786	042058	BCG	Ag85B	10	70	102197	172	103677	742	0.16830239635214342	0.7156842887043413	-0.547382	CCR7+CD45RA-	19320	29	19850	160	0.0283766	0.15432545308988493	-0.125949
786	042058	BCG	Ag85B	10	70	102197	172	103677	742	0.16830239635214342	0.7156842887043413	-0.547382	CCR7+CD45RA+	48702	64	51196	320	0.0626241	0.30865090617976987	-0.246027
786	042058	BCG	BCG-Pasteur	10	70	108856	420	103677	742	0.38583082237083854	0.7156842887043413	-0.329853	CCR7-CD45RA-	26646	213	25357	215	0.19567134563092525	0.2073748275895329	-0.0117035
786	042058	BCG	BCG-Pasteur	10	70	108856	420	103677	742	0.38583082237083854	0.7156842887043413	-0.329853	CCR7-CD45RA+	5763	25	7274	47	0.0229661	0.0453331	-0.022367
786	042058	BCG	BCG-Pasteur	10	70	108856	420	103677	742	0.38583082237083854	0.7156842887043413	-0.329853	CCR7+CD45RA-	23100	90	19850	160	0.082678	0.15432545308988493	-0.0716474
786	042058	BCG	BCG-Pasteur	10	70	108856	420	103677	742	0.38583082237083854	0.7156842887043413	-0.329853	CCR7+CD45RA+	53347	92	51196	320	0.0845153	0.30865090617976987	-0.224136
786	042058	BCG	TB 10.4	10	70	96773	208	103677	742	0.21493598421047194	0.7156842887043413	-0.500748	CCR7-CD45RA-	25902	82	25357	215	0.0847344	0.2073748275895329	-0.12264
786	042058	BCG	TB 10.4	10	70	96773	208	103677	742	0.21493598421047194	0.7156842887043413	-0.500748	CCR7-CD45RA+	6191	25	7274	47	0.025833651948374028	0.0453331	-0.0194994
786	042058	BCG	TB 10.4	10	70	96773	208	103677	742	0.21493598421047194	0.7156842887043413	-0.500748	CCR7+CD45RA-	19129	30	19850	160	0.031000382338048835	0.15432545308988493	-0.123325
786	042058	BCG	TB 10.4	10	70	96773	208	103677	742	0.21493598421047194	0.7156842887043413	-0.500748	CCR7+CD45RA+	45551	71	51196	320	0.0733676	0.30865090617976987	-0.235283
786	042058	BCG	TB WCL	10	70	91913	860	103677	742	0.935667	0.7156842887043413	0.2199831359254717	CCR7-CD45RA-	23901	363	25357	215	0.39493869202397924	0.2073748275895329	0.18756386443444634
786	042058	BCG	TB WCL	10	70	91913	860	103677	742	0.935667	0.7156842887043413	0.2199831359254717	CCR7-CD45RA+	5049	85	7274	47	0.0924788	0.0453331	0.0471457
786	042058	BCG	TB WCL	10	70	91913	860	103677	742	0.935667	0.7156842887043413	0.2199831359254717	CCR7+CD45RA-	19694	173	19850	160	0.1882214703034391	0.15432545308988493	0.033896017213554175
786	042058	BCG	TB WCL	10	70	91913	860	103677	742	0.935667	0.7156842887043413	0.2199831359254717	CCR7+CD45RA+	43269	239	51196	320	0.2600285052168899	0.30865090617976987	-0.0486224
821	042058	BCG	Ag85B	11	168	95561	287	84132	329	0.3003317252854198	0.39105215613559646	-0.0907204	CCR7-CD45RA-	14750	60	12953	61	0.0627871	0.0725051	-0.00971799
821	042058	BCG	Ag85B	11	168	95561	287	84132	329	0.3003317252854198	0.39105215613559646	-0.0907204	CCR7-CD45RA+	6534	9	5766	16	0.00941807	0.019017734036989493	-0.00959967
821	042058	BCG	Ag85B	11	168	95561	287	84132	329	0.3003317252854198	0.39105215613559646	-0.0907204	CCR7+CD45RA-	20493	123	18648	166	0.1287135965508942	0.19730899063376597	-0.0685954
821	042058	BCG	Ag85B	11	168	95561	287	84132	329	0.3003317252854198	0.39105215613559646	-0.0907204	CCR7+CD45RA+	53784	95	46765	86	0.0994129	0.10222032044881853	-0.00280738
821	042058	BCG	TB 10.4	11	168	72319	192	84132	329	0.2654903967145563	0.39105215613559646	-0.125562	CCR7-CD45RA-	11872	49	12953	61	0.0677554	0.0725051	-0.00474975
821	042058	BCG	TB 10.4	11	168	72319	192	84132	329	0.2654903967145563	0.39105215613559646	-0.125562	CCR7-CD45RA+	5432	9	5766	16	0.0124449	0.019017734036989493	-0.00657287
821	042058	BCG	TB 10.4	11	168	72319	192	84132	329	0.2654903967145563	0.39105215613559646	-0.125562	CCR7+CD45RA-	15387	56	18648	166	0.0774347	0.19730899063376597	-0.119874
821	042058	BCG	TB 10.4	11	168	72319	192	84132	329	0.2654903967145563	0.39105215613559646	-0.125562	CCR7+CD45RA+	39628	78	46765	86	0.10785547366528853	0.10222032044881853	0.00563515
788	042066	BCG	Ag85B	2	0	61836	213	63293	270	0.34445953813312635	0.42658745832872513	-0.0821279	CCR7-CD45RA-	32825	137	33430	170	0.22155378743773851	0.2685921033921603	-0.0470383
788	042066	BCG	Ag85B	2	0	61836	213	63293	270	0.34445953813312635	0.42658745832872513	-0.0821279	CCR7-CD45RA+	1917	0	2046	4	0	0.00631981	-0.00631981
788	042066	BCG	Ag85B	2	0	61836	213	63293	270	0.34445953813312635	0.42658745832872513	-0.0821279	CCR7+CD45RA-	11631	61	11719	75	0.098648	0.11849651620242366	-0.0198485
788	042066	BCG	Ag85B	2	0	61836	213	63293	270	0.34445953813312635	0.42658745832872513	-0.0821279	CCR7+CD45RA+	15463	15	16098	21	0.024257713953037066	0.033179	-0.00892131
788	042066	BCG	BCG-Pasteur	2	0	59896	214	63293	270	0.3572859623347135	0.42658745832872513	-0.0693015	CCR7-CD45RA-	29928	153	33430	170	0.2554427674636036	0.2685921033921603	-0.0131493
788	042066	BCG	BCG-Pasteur	2	0	59896	214	63293	270	0.3572859623347135	0.42658745832872513	-0.0693015	CCR7-CD45RA+	1647	2	2046	4	0.00333912	0.00631981	-0.00298069
788	042066	BCG	BCG-Pasteur	2	0	59896	214	63293	270	0.3572859623347135	0.42658745832872513	-0.0693015	CCR7+CD45RA-	12877	51	11719	75	0.0851476	0.11849651620242366	-0.0333489
788	042066	BCG	BCG-Pasteur	2	0	59896	214	63293	270	0.3572859623347135	0.42658745832872513	-0.0693015	CCR7+CD45RA+	15444	8	16098	21	0.013356484573260316	0.033179	-0.0198225
788	042066	BCG	TB 10.4	2	0	67098	218	63293	270	0.32489791051894246	0.42658745832872513	-0.10169	CCR7-CD45RA-	38056	168	33430	170	0.2503800411338639	0.2685921033921603	-0.0182121
788	042066	BCG	TB 10.4	2	0	67098	218	63293	270	0.32489791051894246	0.42658745832872513	-0.10169	CCR7-CD45RA+	1875	0	2046	4	0	0.00631981	-0.00631981
788	042066	BCG	TB 10.4	2	0	67098	218	63293	270	0.32489791051894246	0.42658745832872513	-0.10169	CCR7+CD45RA-	11748	39	11719	75	0.0581239	0.11849651620242366	-0.0603726
788	042066	BCG	TB 10.4	2	0	67098	218	63293	270	0.32489791051894246	0.42658745832872513	-0.10169	CCR7+CD45RA+	15419	11	16098	21	0.0163939	0.033179	-0.0167851
788	042066	BCG	TB WCL	2	0	64379	545	63293	270	0.8465493406234953	0.42658745832872513	0.41996188229477016	CCR7-CD45RA-	34286	387	33430	170	0.6011276969198031	0.2685921033921603	0.3325355935276428
788	042066	BCG	TB WCL	2	0	64379	545	63293	270	0.8465493406234953	0.42658745832872513	0.41996188229477016	CCR7-CD45RA+	1568	12	2046	4	0.018639618509141177	0.00631981	0.012319804311678582
788	042066	BCG	TB WCL	2	0	64379	545	63293	270	0.8465493406234953	0.42658745832872513	0.41996188229477016	CCR7+CD45RA-	13686	129	11719	75	0.20037589897326769	0.11849651620242366	0.0818794
788	042066	BCG	TB WCL	2	0	64379	545	63293	270	0.8465493406234953	0.42658745832872513	0.41996188229477016	CCR7+CD45RA+	14839	17	16098	21	0.026406126221283337	0.033179	-0.0067729
819	042066	BCG	Ag85B	7	28	113507	303	80518	252	0.26694388892315013	0.3129734966094538	-0.0460296	CCR7-CD45RA-	50055	153	35668	143	0.1347934488621847	0.17760003974266622	-0.0428066
819	042066	BCG	Ag85B	7	28	113507	303	80518	252	0.26694388892315013	0.3129734966094538	-0.0460296	CCR7-CD45RA+	2449	12	1875	4	0.010572035204877232	0.00496783	0.0056042
819	042066	BCG	Ag85B	7	28	113507	303	80518	252	0.26694388892315013	0.3129734966094538	-0.0460296	CCR7+CD45RA-	28134	88	19483	61	0.0775283	0.0757595	0.0017688
819	042066	BCG	Ag85B	7	28	113507	303	80518	252	0.26694388892315013	0.3129734966094538	-0.0460296	CCR7+CD45RA+	32869	50	23492	44	0.0440501	0.0546462	-0.010596
819	042066	BCG	BCG-Pasteur	7	28	95685	802	80518	252	0.8381669018132414	0.3129734966094538	0.5251934052037877	CCR7-CD45RA-	40775	504	35668	143	0.526728	0.17760003974266622	0.3491282875813657
819	042066	BCG	BCG-Pasteur	7	28	95685	802	80518	252	0.8381669018132414	0.3129734966094538	0.5251934052037877	CCR7-CD45RA+	1558	14	1875	4	0.014631342425667555	0.00496783	0.00966351
819	042066	BCG	BCG-Pasteur	7	28	95685	802	80518	252	0.8381669018132414	0.3129734966094538	0.5251934052037877	CCR7+CD45RA-	27011	247	19483	61	0.25813868422427755	0.0757595	0.18237922671167167
819	042066	BCG	BCG-Pasteur	7	28	95685	802	80518	252	0.8381669018132414	0.3129734966094538	0.5251934052037877	CCR7+CD45RA+	26341	37	23492	44	0.0386685	0.0546462	-0.0159776
819	042066	BCG	TB 10.4	7	28	99313	285	80518	252	0.28697149416491297	0.3129734966094538	-0.026002	CCR7-CD45RA-	45544	176	35668	143	0.17721748411587607	0.17760003974266622	-0.000382556
819	042066	BCG	TB 10.4	7	28	99313	285	80518	252	0.28697149416491297	0.3129734966094538	-0.026002	CCR7-CD45RA+	1686	7	1875	4	0.00704842	0.00496783	0.00208059
819	042066	BCG	TB 10.4	7	28	99313	285	80518	252	0.28697149416491297	0.3129734966094538	-0.026002	CCR7+CD45RA-	25486	79	19483	61	0.0795465	0.0757595	0.00378703
819	042066	BCG	TB 10.4	7	28	99313	285	80518	252	0.28697149416491297	0.3129734966094538	-0.026002	CCR7+CD45RA+	26597	23	23492	44	0.0231591	0.0546462	-0.0314871
819	042066	BCG	TB WCL	7	28	105974	1636	80518	252	1.5437748881801197	0.3129734966094538	1.230801391570666	CCR7-CD45RA-	47276	1083	35668	143	1.021948779889407	0.17760003974266622	0.8443487401467407
819	042066	BCG	TB WCL	7	28	105974	1636	80518	252	1.5437748881801197	0.3129734966094538	1.230801391570666	CCR7-CD45RA+	1519	30	1875	4	0.028308830467850602	0.00496783	0.023341
819	042066	BCG	TB WCL	7	28	105974	1636	80518	252	1.5437748881801197	0.3129734966094538	1.230801391570666	CCR7+CD45RA-	30426	454	19483	61	0.4284069677468058	0.0757595	0.35264751023419993
819	042066	BCG	TB WCL	7	28	105974	1636	80518	252	1.5437748881801197	0.3129734966094538	1.230801391570666	CCR7+CD45RA+	26753	69	23492	44	0.0651103	0.0546462	0.010464144001389855
788	042066	BCG	Ag85B	10	70	65233	216	63818	319	0.3311207517667438	0.49985897395719076	-0.168738	CCR7-CD45RA-	36797	149	35922	211	0.22841200006131868	0.33062772258610423	-0.102216
788	042066	BCG	Ag85B	10	70	65233	216	63818	319	0.3311207517667438	0.49985897395719076	-0.168738	CCR7-CD45RA+	2097	2	2083	7	0.00306593	0.010968692218496348	-0.00790276
788	042066	BCG	Ag85B	10	70	65233	216	63818	319	0.3311207517667438	0.49985897395719076	-0.168738	CCR7+CD45RA-	11846	44	11260	85	0.0674505	0.13319126265316997	-0.0657407
788	042066	BCG	Ag85B	10	70	65233	216	63818	319	0.3311207517667438	0.49985897395719076	-0.168738	CCR7+CD45RA+	14493	21	14553	16	0.0321923	0.025071296499420227	0.007121
788	042066	BCG	BCG-Pasteur	10	70	70384	344	63818	319	0.48874744260059105	0.49985897395719076	-0.0111115	CCR7-CD45RA-	37080	263	35922	211	0.3736644691975449	0.33062772258610423	0.0430367
788	042066	BCG	BCG-Pasteur	10	70	70384	344	63818	319	0.48874744260059105	0.49985897395719076	-0.0111115	CCR7-CD45RA+	1748	4	2083	7	0.00568311	0.010968692218496348	-0.00528558
788	042066	BCG	BCG-Pasteur	10	70	70384	344	63818	319	0.48874744260059105	0.49985897395719076	-0.0111115	CCR7+CD45RA-	14988	63	11260	85	0.089509	0.13319126265316997	-0.0436823
788	042066	BCG	BCG-Pasteur	10	70	70384	344	63818	319	0.48874744260059105	0.49985897395719076	-0.0111115	CCR7+CD45RA+	16568	14	14553	16	0.019890884291884518	0.025071296499420227	-0.00518041
788	042066	BCG	TB 10.4	10	70	72258	245	63818	319	0.3390628027346453	0.49985897395719076	-0.160796	CCR7-CD45RA-	42309	156	35922	211	0.21589304990450886	0.33062772258610423	-0.114735
788	042066	BCG	TB 10.4	10	70	72258	245	63818	319	0.3390628027346453	0.49985897395719076	-0.160796	CCR7-CD45RA+	2157	6	2083	7	0.00830358	0.010968692218496348	-0.00266511
788	042066	BCG	TB 10.4	10	70	72258	245	63818	319	0.3390628027346453	0.49985897395719076	-0.160796	CCR7+CD45RA-	12502	62	11260	85	0.0858036	0.13319126265316997	-0.0473876
788	042066	BCG	TB 10.4	10	70	72258	245	63818	319	0.3390628027346453	0.49985897395719076	-0.160796	CCR7+CD45RA+	15290	21	14553	16	0.029062525948683884	0.025071296499420227	0.00399123
788	042066	BCG	TB WCL	10	70	57585	715	63818	319	1.241642788920726	0.49985897395719076	0.7417838149635352	CCR7-CD45RA-	31625	558	35922	211	0.9690023443605105	0.33062772258610423	0.6383746217744062
788	042066	BCG	TB WCL	10	70	57585	715	63818	319	1.241642788920726	0.49985897395719076	0.7417838149635352	CCR7-CD45RA+	1322	11	2083	7	0.019102196752626553	0.010968692218496348	0.0081335
788	042066	BCG	TB WCL	10	70	57585	715	63818	319	1.241642788920726	0.49985897395719076	0.7417838149635352	CCR7+CD45RA-	12508	127	11260	85	0.22054354432577927	0.13319126265316997	0.0873523
788	042066	BCG	TB WCL	10	70	57585	715	63818	319	1.241642788920726	0.49985897395719076	0.7417838149635352	CCR7+CD45RA+	12130	19	14553	16	0.0329947	0.025071296499420227	0.00792341
819	042066	BCG	Ag85B	11	168	103172	246	78118	281	0.23843678517427208	0.3597122302158274	-0.121275	CCR7-CD45RA-	43030	134	32103	154	0.1298802000542783	0.1971376635346527	-0.0672575
819	042066	BCG	Ag85B	11	168	103172	246	78118	281	0.23843678517427208	0.3597122302158274	-0.121275	CCR7-CD45RA+	2563	13	2112	8	0.012600317915713566	0.010240917586215726	0.0023594
819	042066	BCG	Ag85B	11	168	103172	246	78118	281	0.23843678517427208	0.3597122302158274	-0.121275	CCR7+CD45RA-	24824	66	19271	79	0.0639708	0.10112906116388028	-0.0371582
819	042066	BCG	Ag85B	11	168	103172	246	78118	281	0.23843678517427208	0.3597122302158274	-0.121275	CCR7+CD45RA+	32755	33	24632	40	0.031985422401426745	0.0512046	-0.0192192
819	042066	BCG	TB 10.4	11	168	95675	260	78118	281	0.2717533315913248	0.3597122302158274	-0.0879589	CCR7-CD45RA-	42691	144	32103	154	0.15050953749673374	0.1971376635346527	-0.0466281
819	042066	BCG	TB 10.4	11	168	95675	260	78118	281	0.2717533315913248	0.3597122302158274	-0.0879589	CCR7-CD45RA+	2026	5	2112	8	0.00522603	0.010240917586215726	-0.00501489
819	042066	BCG	TB 10.4	11	168	95675	260	78118	281	0.2717533315913248	0.3597122302158274	-0.0879589	CCR7+CD45RA-	22952	78	19271	79	0.081526	0.10112906116388028	-0.0196031
819	042066	BCG	TB 10.4	11	168	95675	260	78118	281	0.2717533315913248	0.3597122302158274	-0.0879589	CCR7+CD45RA+	28006	33	24632	40	0.0344918	0.0512046	-0.0167128
794	042007	H4:IC31	Ag85B	2	0	89841	232	90587	300	0.2582339911621643	0.33117334716901986	-0.0729394	CCR7-CD45RA-	26074	102	25658	105	0.11353390990750327	0.11591067150915696	-0.00237676
794	042007	H4:IC31	Ag85B	2	0	89841	232	90587	300	0.2582339911621643	0.33117334716901986	-0.0729394	CCR7-CD45RA+	3212	8	3389	10	0.00890462	0.0110391	-0.00213449
794	042007	H4:IC31	Ag85B	2	0	89841	232	90587	300	0.2582339911621643	0.33117334716901986	-0.0729394	CCR7+CD45RA-	24825	77	25396	139	0.085707	0.15344365085497919	-0.0677367
794	042007	H4:IC31	Ag85B	2	0	89841	232	90587	300	0.2582339911621643	0.33117334716901986	-0.0729394	CCR7+CD45RA+	35730	45	36144	46	0.0500885	0.0507799	-0.000691424
794	042007	H4:IC31	BCG-Pasteur	2	0	84934	228	90587	300	0.2684437327807474	0.33117334716901986	-0.0627296	CCR7-CD45RA-	21665	102	25658	105	0.12009324887559752	0.11591067150915696	0.00418258
794	042007	H4:IC31	BCG-Pasteur	2	0	84934	228	90587	300	0.2684437327807474	0.33117334716901986	-0.0627296	CCR7-CD45RA+	2354	9	3389	10	0.010596463136082136	0.0110391	-0.000442648
794	042007	H4:IC31	BCG-Pasteur	2	0	84934	228	90587	300	0.2684437327807474	0.33117334716901986	-0.0627296	CCR7+CD45RA-	25943	81	25396	139	0.0953682	0.15344365085497919	-0.0580755
794	042007	H4:IC31	BCG-Pasteur	2	0	84934	228	90587	300	0.2684437327807474	0.33117334716901986	-0.0627296	CCR7+CD45RA+	34972	36	36144	46	0.0423859	0.0507799	-0.00839406
794	042007	H4:IC31	TB 10.4	2	0	84727	193	90587	300	0.22779043280182232	0.33117334716901986	-0.103383	CCR7-CD45RA-	25240	65	25658	105	0.076717	0.11591067150915696	-0.0391937
794	042007	H4:IC31	TB 10.4	2	0	84727	193	90587	300	0.22779043280182232	0.33117334716901986	-0.103383	CCR7-CD45RA+	2657	7	3389	10	0.00826183	0.0110391	-0.00277728
794	042007	H4:IC31	TB 10.4	2	0	84727	193	90587	300	0.22779043280182232	0.33117334716901986	-0.103383	CCR7+CD45RA-	24141	74	25396	139	0.0873393	0.15344365085497919	-0.0661043
794	042007	H4:IC31	TB 10.4	2	0	84727	193	90587	300	0.22779043280182232	0.33117334716901986	-0.103383	CCR7+CD45RA+	32689	47	36144	46	0.0554723	0.0507799	0.00469237
794	042007	H4:IC31	TB WCL	2	0	84726	250	90587	300	0.29506881004650287	0.33117334716901986	-0.0361045	CCR7-CD45RA-	22085	107	25658	105	0.12628945069990322	0.11591067150915696	0.010378779190746257
794	042007	H4:IC31	TB WCL	2	0	84726	250	90587	300	0.29506881004650287	0.33117334716901986	-0.0361045	CCR7-CD45RA+	2340	13	3389	10	0.015343578122418149	0.0110391	0.00430447
794	042007	H4:IC31	TB WCL	2	0	84726	250	90587	300	0.29506881004650287	0.33117334716901986	-0.0361045	CCR7+CD45RA-	26613	94	25396	139	0.11094587257748506	0.15344365085497919	-0.0424978
794	042007	H4:IC31	TB WCL	2	0	84726	250	90587	300	0.29506881004650287	0.33117334716901986	-0.0361045	CCR7+CD45RA+	33688	36	36144	46	0.0424899	0.0507799	-0.00829
820	042007	H4:IC31	Ag85B	11	168	61781	310	57707	383	0.5017723895696088	0.663698	-0.161925	CCR7-CD45RA-	18722	107	16968	124	0.17319240543209077	0.21487861091375396	-0.0416862
820	042007	H4:IC31	Ag85B	11	168	61781	310	57707	383	0.5017723895696088	0.663698	-0.161925	CCR7-CD45RA+	2439	13	2268	12	0.021042067949693273	0.0207947	2.4736366771708346e-4
820	042007	H4:IC31	Ag85B	11	168	61781	310	57707	383	0.5017723895696088	0.663698	-0.161925	CCR7+CD45RA-	18515	149	17448	200	0.2411744711157152	0.34657840469960316	-0.105404
820	042007	H4:IC31	Ag85B	11	168	61781	310	57707	383	0.5017723895696088	0.663698	-0.161925	CCR7+CD45RA+	22105	41	21023	47	0.0663634	0.0814459	-0.0150825
820	042007	H4:IC31	TB 10.4	11	168	67677	277	57707	383	0.409297	0.663698	-0.254401	CCR7-CD45RA-	21545	127	16968	124	0.18765607222542371	0.21487861091375396	-0.0272225
820	042007	H4:IC31	TB 10.4	11	168	67677	277	57707	383	0.409297	0.663698	-0.254401	CCR7-CD45RA+	2278	14	2268	12	0.020686496150834108	0.0207947	-0.000108208
820	042007	H4:IC31	TB 10.4	11	168	67677	277	57707	383	0.409297	0.663698	-0.254401	CCR7+CD45RA-	19299	95	17448	200	0.1403726524520886	0.34657840469960316	-0.206206
820	042007	H4:IC31	TB 10.4	11	168	67677	277	57707	383	0.409297	0.663698	-0.254401	CCR7+CD45RA+	24555	41	21023	47	0.060581881584585606	0.0814459	-0.020864
774	042004	H4:IC31	Ag85B	2	0	123171	294	121317	334	0.23869254938256568	0.275312	-0.0366192	CCR7-CD45RA-	18920	63	17393	87	0.0511484	0.071713	-0.0205645
774	042004	H4:IC31	Ag85B	2	0	123171	294	121317	334	0.23869254938256568	0.275312	-0.0366192	CCR7-CD45RA+	2589	15	2665	12	0.012178191295028862	0.00989144	0.00228675
774	042004	H4:IC31	Ag85B	2	0	123171	294	121317	334	0.23869254938256568	0.275312	-0.0366192	CCR7+CD45RA-	21282	96	20222	111	0.0779404	0.0914958	-0.0135554
774	042004	H4:IC31	Ag85B	2	0	123171	294	121317	334	0.23869254938256568	0.275312	-0.0366192	CCR7+CD45RA+	80380	120	81037	124	0.0974255	0.10221156144645846	-0.00478603
774	042004	H4:IC31	BCG-Pasteur	2	0	111512	435	121317	334	0.390093	0.275312	0.114781	CCR7-CD45RA-	15946	141	17393	87	0.12644379080278356	0.071713	0.0547308
774	042004	H4:IC31	BCG-Pasteur	2	0	111512	435	121317	334	0.390093	0.275312	0.114781	CCR7-CD45RA+	2229	15	2665	12	0.013451467106679103	0.00989144	0.00356003
774	042004	H4:IC31	BCG-Pasteur	2	0	111512	435	121317	334	0.390093	0.275312	0.114781	CCR7+CD45RA-	19369	135	20222	111	0.12106320396011191	0.0914958	0.029567370729814427
774	042004	H4:IC31	BCG-Pasteur	2	0	111512	435	121317	334	0.390093	0.275312	0.114781	CCR7+CD45RA+	73968	144	81037	124	0.1291340842241194	0.10221156144645846	0.0269225
774	042004	H4:IC31	TB 10.4	2	0	103444	240	121317	334	0.2320095897297088	0.275312	-0.0433022	CCR7-CD45RA-	17099	57	17393	87	0.055102277560805844	0.071713	-0.0166107
774	042004	H4:IC31	TB 10.4	2	0	103444	240	121317	334	0.2320095897297088	0.275312	-0.0433022	CCR7-CD45RA+	2075	13	2665	12	0.0125672	0.00989144	0.00267574
774	042004	H4:IC31	TB 10.4	2	0	103444	240	121317	334	0.2320095897297088	0.275312	-0.0433022	CCR7+CD45RA-	18038	75	20222	111	0.072503	0.0914958	-0.0189928
774	042004	H4:IC31	TB 10.4	2	0	103444	240	121317	334	0.2320095897297088	0.275312	-0.0433022	CCR7+CD45RA+	66232	95	81037	124	0.0918371	0.10221156144645846	-0.0103744
774	042004	H4:IC31	TB WCL	2	0	119072	384	121317	334	0.32249395323837676	0.275312	0.0471822	CCR7-CD45RA-	17770	109	17393	87	0.0915413	0.071713	0.019828301981825794
774	042004	H4:IC31	TB WCL	2	0	119072	384	121317	334	0.32249395323837676	0.275312	0.0471822	CCR7-CD45RA+	2075	19	2665	12	0.015956732061273852	0.00989144	0.00606529
774	042004	H4:IC31	TB WCL	2	0	119072	384	121317	334	0.32249395323837676	0.275312	0.0471822	CCR7+CD45RA-	21859	133	20222	111	0.11169712442891697	0.0914958	0.020201291198619478
774	042004	H4:IC31	TB WCL	2	0	119072	384	121317	334	0.32249395323837676	0.275312	0.0471822	CCR7+CD45RA+	77368	123	81037	124	0.10329884439666756	0.10221156144645846	0.00108728
803	042004	H4:IC31	Ag85B	6	14	83774	170	85056	158	0.20292692243416813	0.18575996990218208	0.017167	CCR7-CD45RA-	14192	47	13784	38	0.0561033	0.044676448457486834	0.0114269
803	042004	H4:IC31	Ag85B	6	14	83774	170	85056	158	0.20292692243416813	0.18575996990218208	0.017167	CCR7-CD45RA+	1613	6	1724	5	0.00716213	0.00587848	0.00128365
803	042004	H4:IC31	Ag85B	6	14	83774	170	85056	158	0.20292692243416813	0.18575996990218208	0.017167	CCR7+CD45RA-	15518	63	15403	58	0.0752023	0.0681904	0.00701196
803	042004	H4:IC31	Ag85B	6	14	83774	170	85056	158	0.20292692243416813	0.18575996990218208	0.017167	CCR7+CD45RA+	52451	54	54145	57	0.0644591	0.0670147	-0.00255553
803	042004	H4:IC31	BCG-Pasteur	6	14	83982	156	85056	158	0.18575409016217762	0.18575996990218208	-5.87974e-06	CCR7-CD45RA-	12841	58	13784	38	0.0690624	0.044676448457486834	0.024386
803	042004	H4:IC31	BCG-Pasteur	6	14	83982	156	85056	158	0.18575409016217762	0.18575996990218208	-5.87974e-06	CCR7-CD45RA+	1387	5	1724	5	0.00595366	0.00587848	7.5176675771595515e-05
803	042004	H4:IC31	BCG-Pasteur	6	14	83982	156	85056	158	0.18575409016217762	0.18575996990218208	-5.87974e-06	CCR7+CD45RA-	16089	50	15403	58	0.0595366	0.0681904	-0.0086538
803	042004	H4:IC31	BCG-Pasteur	6	14	83982	156	85056	158	0.18575409016217762	0.18575996990218208	-5.87974e-06	CCR7+CD45RA+	53665	43	54145	57	0.0512014	0.0670147	-0.0158132
803	042004	H4:IC31	TB 10.4	6	14	73195	123	85056	158	0.16804426531866928	0.18575996990218208	-0.0177157	CCR7-CD45RA-	12493	25	13784	38	0.0341553	0.044676448457486834	-0.0105211
803	042004	H4:IC31	TB 10.4	6	14	73195	123	85056	158	0.16804426531866928	0.18575996990218208	-0.0177157	CCR7-CD45RA+	1156	3	1724	5	0.00409864	0.00587848	-0.00177984
803	042004	H4:IC31	TB 10.4	6	14	73195	123	85056	158	0.16804426531866928	0.18575996990218208	-0.0177157	CCR7+CD45RA-	13955	43	15403	58	0.058747182184575454	0.0681904	-0.00944319
803	042004	H4:IC31	TB 10.4	6	14	73195	123	85056	158	0.16804426531866928	0.18575996990218208	-0.0177157	CCR7+CD45RA+	45591	52	54145	57	0.0710431	0.0670147	0.00402843
803	042004	H4:IC31	TB WCL	6	14	73773	138	85056	158	0.1870603066162417	0.18575996990218208	0.00130034	CCR7-CD45RA-	12633	41	13784	38	0.0555759	0.044676448457486834	0.010899439740092227
803	042004	H4:IC31	TB WCL	6	14	73773	138	85056	158	0.1870603066162417	0.18575996990218208	0.00130034	CCR7-CD45RA+	1039	4	1724	5	0.00542204	0.00587848	-0.000456442
803	042004	H4:IC31	TB WCL	6	14	73773	138	85056	158	0.1870603066162417	0.18575996990218208	0.00130034	CCR7+CD45RA-	15616	49	15403	58	0.06642	0.0681904	-0.0017704
803	042004	H4:IC31	TB WCL	6	14	73773	138	85056	158	0.1870603066162417	0.18575996990218208	0.00130034	CCR7+CD45RA+	44485	44	54145	57	0.0596424	0.0670147	-0.00737226
774	042004	H4:IC31	Ag85B	10	70	163720	861	162233	736	0.525898	0.4536684891483237	0.0722294	CCR7-CD45RA-	30619	374	26440	267	0.22843879794771563	0.16457810679701418	0.0638607
774	042004	H4:IC31	Ag85B	10	70	163720	861	162233	736	0.525898	0.4536684891483237	0.0722294	CCR7-CD45RA+	4840	66	4271	47	0.040312729049596874	0.028970677975504365	0.011342051074092509
774	042004	H4:IC31	Ag85B	10	70	163720	861	162233	736	0.525898	0.4536684891483237	0.0722294	CCR7+CD45RA-	27608	176	28067	172	0.107501	0.10602035344227129	0.00148026
774	042004	H4:IC31	Ag85B	10	70	163720	861	162233	736	0.525898	0.4536684891483237	0.0722294	CCR7+CD45RA+	100653	245	103455	250	0.14964573662350356	0.15409935093353389	-0.00445361
774	042004	H4:IC31	BCG-Pasteur	10	70	128222	1064	162233	736	0.8298107968991281	0.4536684891483237	0.37614230775080437	CCR7-CD45RA-	20795	459	26440	267	0.357973	0.16457810679701418	0.1933947839705608
774	042004	H4:IC31	BCG-Pasteur	10	70	128222	1064	162233	736	0.8298107968991281	0.4536684891483237	0.37614230775080437	CCR7-CD45RA+	3290	71	4271	47	0.0553727	0.028970677975504365	0.026402034975471285
774	042004	H4:IC31	BCG-Pasteur	10	70	128222	1064	162233	736	0.8298107968991281	0.4536684891483237	0.37614230775080437	CCR7+CD45RA-	22728	289	28067	172	0.2253903386314361	0.10602035344227129	0.1193699851891648
774	042004	H4:IC31	BCG-Pasteur	10	70	128222	1064	162233	736	0.8298107968991281	0.4536684891483237	0.37614230775080437	CCR7+CD45RA+	81409	245	103455	250	0.19107485454914133	0.15409935093353389	0.0369755
774	042004	H4:IC31	TB 10.4	10	70	123750	609	162233	736	0.4921212121212121	0.4536684891483237	0.0384527	CCR7-CD45RA-	22153	214	26440	267	0.17292929292929293	0.16457810679701418	0.00835119
774	042004	H4:IC31	TB 10.4	10	70	123750	609	162233	736	0.4921212121212121	0.4536684891483237	0.0384527	CCR7-CD45RA+	2804	52	4271	47	0.0420202	0.028970677975504365	0.013049524044697655
774	042004	H4:IC31	TB 10.4	10	70	123750	609	162233	736	0.4921212121212121	0.4536684891483237	0.0384527	CCR7+CD45RA-	23355	148	28067	172	0.1195959595959596	0.10602035344227129	0.013575606153688316
774	042004	H4:IC31	TB 10.4	10	70	123750	609	162233	736	0.4921212121212121	0.4536684891483237	0.0384527	CCR7+CD45RA+	75438	195	103455	250	0.1575757575757576	0.15409935093353389	0.00347641
774	042004	H4:IC31	TB WCL	10	70	118291	991	162233	736	0.8377644960309745	0.4536684891483237	0.3840960068826508	CCR7-CD45RA-	20619	443	26440	267	0.3745001733014346	0.16457810679701418	0.2099220665044204
774	042004	H4:IC31	TB WCL	10	70	118291	991	162233	736	0.8377644960309745	0.4536684891483237	0.3840960068826508	CCR7-CD45RA+	2684	44	4271	47	0.0371964	0.028970677975504365	0.00822573
774	042004	H4:IC31	TB WCL	10	70	118291	991	162233	736	0.8377644960309745	0.4536684891483237	0.3840960068826508	CCR7+CD45RA-	22095	233	28067	172	0.19697187444522407	0.10602035344227129	0.0909515
774	042004	H4:IC31	TB WCL	10	70	118291	991	162233	736	0.8377644960309745	0.4536684891483237	0.3840960068826508	CCR7+CD45RA+	72893	271	103455	250	0.2290960428096812	0.15409935093353389	0.0749967
803	042004	H4:IC31	Ag85B	11	168	98812	155	104778	170	0.15686353884143625	0.16224780011071027	-0.00538426	CCR7-CD45RA-	19989	56	19492	39	0.0566733	0.037221554143045295	0.019451724406118774
803	042004	H4:IC31	Ag85B	11	168	98812	155	104778	170	0.15686353884143625	0.16224780011071027	-0.00538426	CCR7-CD45RA+	1802	6	2043	7	0.00607214	0.00668079	-0.000608655
803	042004	H4:IC31	Ag85B	11	168	98812	155	104778	170	0.15686353884143625	0.16224780011071027	-0.00538426	CCR7+CD45RA-	16984	49	17552	60	0.049589118730518564	0.0572639	-0.00767481
803	042004	H4:IC31	Ag85B	11	168	98812	155	104778	170	0.15686353884143625	0.16224780011071027	-0.00538426	CCR7+CD45RA+	60037	44	65691	64	0.044529004574343195	0.0610815	-0.0165525
803	042004	H4:IC31	BCG-Pasteur	11	168	103767	139	104778	170	0.13395395453275125	0.16224780011071027	-0.0282938	CCR7-CD45RA-	18735	37	19492	39	0.035656808041092065	0.037221554143045295	-0.00156475
803	042004	H4:IC31	BCG-Pasteur	11	168	103767	139	104778	170	0.13395395453275125	0.16224780011071027	-0.0282938	CCR7-CD45RA+	1503	4	2043	7	0.00385479	0.00668079	-0.002826
803	042004	H4:IC31	BCG-Pasteur	11	168	103767	139	104778	170	0.13395395453275125	0.16224780011071027	-0.0282938	CCR7+CD45RA-	18754	54	17552	60	0.052039665789701935	0.0572639	-0.00522426
803	042004	H4:IC31	BCG-Pasteur	11	168	103767	139	104778	170	0.13395395453275125	0.16224780011071027	-0.0282938	CCR7+CD45RA+	64775	44	65691	64	0.042402690643460826	0.0610815	-0.0186788
803	042004	H4:IC31	TB 10.4	11	168	97706	150	104778	170	0.15352178985937404	0.16224780011071027	-0.00872601	CCR7-CD45RA-	19428	34	19492	39	0.034798272368124786	0.037221554143045295	-0.00242328
803	042004	H4:IC31	TB 10.4	11	168	97706	150	104778	170	0.15352178985937404	0.16224780011071027	-0.00872601	CCR7-CD45RA+	1554	5	2043	7	0.00511739	0.00668079	-0.0015634
803	042004	H4:IC31	TB 10.4	11	168	97706	150	104778	170	0.15352178985937404	0.16224780011071027	-0.00872601	CCR7+CD45RA-	17392	50	17552	60	0.0511739	0.0572639	-0.00609
803	042004	H4:IC31	TB 10.4	11	168	97706	150	104778	170	0.15352178985937404	0.16224780011071027	-0.00872601	CCR7+CD45RA+	59332	61	65691	64	0.062432194542812104	0.0610815	0.00135067
803	042004	H4:IC31	TB WCL	11	168	93364	163	104778	170	0.17458549333790324	0.16224780011071027	0.0123377	CCR7-CD45RA-	18998	53	19492	39	0.0567671	0.037221554143045295	0.019545508107929384
803	042004	H4:IC31	TB WCL	11	168	93364	163	104778	170	0.17458549333790324	0.16224780011071027	0.0123377	CCR7-CD45RA+	1261	4	2043	7	0.00428431	0.00668079	-0.00239649
803	042004	H4:IC31	TB WCL	11	168	93364	163	104778	170	0.17458549333790324	0.16224780011071027	0.0123377	CCR7+CD45RA-	18006	47	17552	60	0.0503406	0.0572639	-0.00692333
803	042004	H4:IC31	TB WCL	11	168	93364	163	104778	170	0.17458549333790324	0.16224780011071027	0.0123377	CCR7+CD45RA+	55099	59	65691	64	0.0631935	0.0610815	0.002112
774	042008	H4:IC31	Ag85B	2	0	158399	338	150358	350	0.21338518551253483	0.2327777703880073	-0.0193926	CCR7-CD45RA-	18120	78	15927	63	0.0492427	0.0419	0.00734274
774	042008	H4:IC31	Ag85B	2	0	158399	338	150358	350	0.21338518551253483	0.2327777703880073	-0.0193926	CCR7-CD45RA+	1956	23	1791	21	0.014520293688722784	0.013966666223280437	5.536274654423471e-4
774	042008	H4:IC31	Ag85B	2	0	158399	338	150358	350	0.21338518551253483	0.2327777703880073	-0.0193926	CCR7+CD45RA-	33088	85	30083	115	0.053662	0.0764841	-0.0228222
774	042008	H4:IC31	Ag85B	2	0	158399	338	150358	350	0.21338518551253483	0.2327777703880073	-0.0193926	CCR7+CD45RA+	105235	152	102557	151	0.0959602	0.10042698093882602	-0.00446678
774	042008	H4:IC31	BCG-Pasteur	2	0	137993	588	150358	350	0.426109	0.2327777703880073	0.19333080033659472	CCR7-CD45RA-	14585	174	15927	63	0.1260933525613618	0.0419	0.0841934
774	042008	H4:IC31	BCG-Pasteur	2	0	137993	588	150358	350	0.426109	0.2327777703880073	0.19333080033659472	CCR7-CD45RA+	1509	19	1791	21	0.013768814360148703	0.013966666223280437	-0.000197852
774	042008	H4:IC31	BCG-Pasteur	2	0	137993	588	150358	350	0.426109	0.2327777703880073	0.19333080033659472	CCR7+CD45RA-	29676	203	30083	115	0.14710891132158876	0.0764841	0.0706248
774	042008	H4:IC31	BCG-Pasteur	2	0	137993	588	150358	350	0.426109	0.2327777703880073	0.19333080033659472	CCR7+CD45RA+	92223	192	102557	151	0.13913749248150267	0.10042698093882602	0.0387105
774	042008	H4:IC31	TB 10.4	2	0	131381	344	150358	350	0.26183390292355824	0.2327777703880073	0.0290561	CCR7-CD45RA-	16844	83	15927	63	0.063175	0.0419	0.021275041861133485
774	042008	H4:IC31	TB 10.4	2	0	131381	344	150358	350	0.26183390292355824	0.2327777703880073	0.0290561	CCR7-CD45RA+	1652	14	1791	21	0.010656030932935509	0.013966666223280437	-0.00331064
774	042008	H4:IC31	TB 10.4	2	0	131381	344	150358	350	0.26183390292355824	0.2327777703880073	0.0290561	CCR7+CD45RA-	28811	104	30083	115	0.0791591	0.0764841	0.00267496
774	042008	H4:IC31	TB 10.4	2	0	131381	344	150358	350	0.26183390292355824	0.2327777703880073	0.0290561	CCR7+CD45RA+	84074	143	102557	151	0.10884374452926984	0.10042698093882602	0.00841676
774	042008	H4:IC31	TB WCL	2	0	140555	660	150358	350	0.46956707338764186	0.2327777703880073	0.23678930299963458	CCR7-CD45RA-	16172	226	15927	63	0.1607911493721319	0.0419	0.11889115070229059
774	042008	H4:IC31	TB WCL	2	0	140555	660	150358	350	0.46956707338764186	0.2327777703880073	0.23678930299963458	CCR7-CD45RA+	1354	20	1791	21	0.014229305254170967	0.013966666223280437	2.6263903089053e-4
774	042008	H4:IC31	TB WCL	2	0	140555	660	150358	350	0.46956707338764186	0.2327777703880073	0.23678930299963458	CCR7+CD45RA-	32376	224	30083	115	0.15936821884671482	0.0764841	0.0828841
774	042008	H4:IC31	TB WCL	2	0	140555	660	150358	350	0.46956707338764186	0.2327777703880073	0.23678930299963458	CCR7+CD45RA+	90653	190	102557	151	0.13517839991462416	0.10042698093882602	0.0347514
803	042008	H4:IC31	Ag85B	6	14	83053	370	88717	417	0.4454986574837754	0.4700339281084797	-0.0245353	CCR7-CD45RA-	15339	126	15572	118	0.15171	0.13300720267817892	0.018703150951431075
803	042008	H4:IC31	Ag85B	6	14	83053	370	88717	417	0.4454986574837754	0.4700339281084797	-0.0245353	CCR7-CD45RA+	978	2	1092	2	0.0024081	0.00225436	1.537414838368896e-4
803	042008	H4:IC31	Ag85B	6	14	83053	370	88717	417	0.4454986574837754	0.4700339281084797	-0.0245353	CCR7+CD45RA-	19607	182	19639	241	0.21913717746499226	0.2716503037749248	-0.0525131
803	042008	H4:IC31	Ag85B	6	14	83053	370	88717	417	0.4454986574837754	0.4700339281084797	-0.0245353	CCR7+CD45RA+	47129	60	52414	56	0.072243	0.0631221	0.00912096
803	042008	H4:IC31	BCG-Pasteur	6	14	92417	390	88717	417	0.42200028133352085	0.4700339281084797	-0.0480336	CCR7-CD45RA-	14366	154	15572	118	0.1666360085265698	0.13300720267817892	0.0336288
803	042008	H4:IC31	BCG-Pasteur	6	14	92417	390	88717	417	0.42200028133352085	0.4700339281084797	-0.0480336	CCR7-CD45RA+	795	8	1092	2	0.00865642	0.00225436	0.00640206
803	042008	H4:IC31	BCG-Pasteur	6	14	92417	390	88717	417	0.42200028133352085	0.4700339281084797	-0.0480336	CCR7+CD45RA-	22851	187	19639	241	0.20234372463940617	0.2716503037749248	-0.0693066
803	042008	H4:IC31	BCG-Pasteur	6	14	92417	390	88717	417	0.42200028133352085	0.4700339281084797	-0.0480336	CCR7+CD45RA+	54405	41	52414	56	0.0443641	0.0631221	-0.0187579
803	042008	H4:IC31	TB 10.4	6	14	86013	365	88717	417	0.4243544580470394	0.4700339281084797	-0.0456795	CCR7-CD45RA-	14980	125	15572	118	0.14532686919419158	0.13300720267817892	0.012319666516012656
803	042008	H4:IC31	TB 10.4	6	14	86013	365	88717	417	0.4243544580470394	0.4700339281084797	-0.0456795	CCR7-CD45RA+	772	4	1092	2	0.00465046	0.00225436	0.0023961
803	042008	H4:IC31	TB 10.4	6	14	86013	365	88717	417	0.4243544580470394	0.4700339281084797	-0.0456795	CCR7+CD45RA-	21173	165	19639	241	0.19183146733633288	0.2716503037749248	-0.0798188
803	042008	H4:IC31	TB 10.4	6	14	86013	365	88717	417	0.4243544580470394	0.4700339281084797	-0.0456795	CCR7+CD45RA+	49088	71	52414	56	0.0825457	0.0631221	0.019423599414351483
803	042008	H4:IC31	TB WCL	6	14	91560	464	88717	417	0.5067715159458278	0.4700339281084797	0.036737587837348096	CCR7-CD45RA-	15123	170	15572	118	0.18567059851463522	0.13300720267817892	0.052663395836456295
803	042008	H4:IC31	TB WCL	6	14	91560	464	88717	417	0.5067715159458278	0.4700339281084797	0.036737587837348096	CCR7-CD45RA+	694	6	1092	2	0.00655308	0.00225436	0.00429872
803	042008	H4:IC31	TB WCL	6	14	91560	464	88717	417	0.5067715159458278	0.4700339281084797	0.036737587837348096	CCR7+CD45RA-	23774	240	19639	241	0.2621231979030144	0.2716503037749248	-0.00952711
803	042008	H4:IC31	TB WCL	6	14	91560	464	88717	417	0.5067715159458278	0.4700339281084797	0.036737587837348096	CCR7+CD45RA+	51969	48	52414	56	0.0524246	0.0631221	-0.0106974
774	042008	H4:IC31	Ag85B	10	70	149463	587	144528	293	0.39273934017114603	0.20272888298461197	0.19001045718653406	CCR7-CD45RA-	19898	219	18084	57	0.1465245579173441	0.039438724676187316	0.10708583324115678
774	042008	H4:IC31	Ag85B	10	70	149463	587	144528	293	0.39273934017114603	0.20272888298461197	0.19001045718653406	CCR7-CD45RA+	1868	23	2001	15	0.015388423890862622	0.010378611756891398	0.00500981
774	042008	H4:IC31	Ag85B	10	70	149463	587	144528	293	0.39273934017114603	0.20272888298461197	0.19001045718653406	CCR7+CD45RA-	31380	177	28520	76	0.11842395776881234	0.052585	0.065839
774	042008	H4:IC31	Ag85B	10	70	149463	587	144528	293	0.39273934017114603	0.20272888298461197	0.19001045718653406	CCR7+CD45RA+	96317	168	95923	145	0.11240240059412698	0.10032658031661684	0.012075820277510141
774	042008	H4:IC31	BCG-Pasteur	10	70	129021	497	144528	293	0.38520860945117463	0.20272888298461197	0.18247972646656266	CCR7-CD45RA-	16158	164	18084	57	0.12711109044264113	0.039438724676187316	0.0876724
774	042008	H4:IC31	BCG-Pasteur	10	70	129021	497	144528	293	0.38520860945117463	0.20272888298461197	0.18247972646656266	CCR7-CD45RA+	1498	19	2001	15	0.014726284868354764	0.010378611756891398	0.00434767
774	042008	H4:IC31	BCG-Pasteur	10	70	129021	497	144528	293	0.38520860945117463	0.20272888298461197	0.18247972646656266	CCR7+CD45RA-	27711	140	28520	76	0.1085094674510351	0.052585	0.0559245
774	042008	H4:IC31	BCG-Pasteur	10	70	129021	497	144528	293	0.38520860945117463	0.20272888298461197	0.18247972646656266	CCR7+CD45RA+	83654	174	95923	145	0.13486176668914363	0.10032658031661684	0.0345352
774	042008	H4:IC31	TB 10.4	10	70	110303	511	144528	293	0.4632693580410324	0.20272888298461197	0.2605404750564204	CCR7-CD45RA-	15807	199	18084	57	0.18041213747586193	0.039438724676187316	0.14097341279967462
774	042008	H4:IC31	TB 10.4	10	70	110303	511	144528	293	0.4632693580410324	0.20272888298461197	0.2605404750564204	CCR7-CD45RA+	1369	28	2001	15	0.025384622358412736	0.010378611756891398	0.015006010601521338
774	042008	H4:IC31	TB 10.4	10	70	110303	511	144528	293	0.4632693580410324	0.20272888298461197	0.2605404750564204	CCR7+CD45RA-	23735	162	28520	76	0.14686817221653084	0.052585	0.0942832
774	042008	H4:IC31	TB 10.4	10	70	110303	511	144528	293	0.4632693580410324	0.20272888298461197	0.2605404750564204	CCR7+CD45RA+	69392	122	95923	145	0.11060442599022692	0.10032658031661684	0.010277845673610078
774	042008	H4:IC31	TB WCL	10	70	120433	694	144528	293	0.5762540167562047	0.20272888298461197	0.3735251337715927	CCR7-CD45RA-	16269	279	18084	57	0.23166407878239353	0.039438724676187316	0.19222535410620623
774	042008	H4:IC31	TB WCL	10	70	120433	694	144528	293	0.5762540167562047	0.20272888298461197	0.3735251337715927	CCR7-CD45RA+	1129	18	2001	15	0.014946069598864098	0.010378611756891398	0.00456746
774	042008	H4:IC31	TB WCL	10	70	120433	694	144528	293	0.5762540167562047	0.20272888298461197	0.3735251337715927	CCR7+CD45RA-	28292	241	28520	76	0.20011126518479153	0.052585	0.14752629894987512
774	042008	H4:IC31	TB WCL	10	70	120433	694	144528	293	0.5762540167562047	0.20272888298461197	0.3735251337715927	CCR7+CD45RA+	74743	156	95923	145	0.12953260319015553	0.10032658031661684	0.029206022873538684
803	042008	H4:IC31	Ag85B	11	168	87662	323	76387	223	0.36846067851520614	0.2919344914710618	0.0765262	CCR7-CD45RA-	14994	103	13345	68	0.11749674887636605	0.0890204	0.0284764
803	042008	H4:IC31	Ag85B	11	168	87662	323	76387	223	0.36846067851520614	0.2919344914710618	0.0765262	CCR7-CD45RA+	1032	6	945	3	0.00684447	0.00392737	0.0029171
803	042008	H4:IC31	Ag85B	11	168	87662	323	76387	223	0.36846067851520614	0.2919344914710618	0.0765262	CCR7+CD45RA-	20617	160	17308	107	0.18251922155552006	0.1400761909749041	0.042443030580615965
803	042008	H4:IC31	Ag85B	11	168	87662	323	76387	223	0.36846067851520614	0.2919344914710618	0.0765262	CCR7+CD45RA+	51019	54	44789	45	0.0616002	0.058910547606268085	0.00268969
803	042008	H4:IC31	BCG-Pasteur	11	168	89712	358	76387	223	0.3990547529873372	0.2919344914710618	0.1071202615162754	CCR7-CD45RA-	13347	131	13345	68	0.14602282860709828	0.0890204	0.0570024
803	042008	H4:IC31	BCG-Pasteur	11	168	89712	358	76387	223	0.3990547529873372	0.2919344914710618	0.1071202615162754	CCR7-CD45RA+	799	4	945	3	0.00445871	0.00392737	5.313424834629907e-4
803	042008	H4:IC31	BCG-Pasteur	11	168	89712	358	76387	223	0.3990547529873372	0.2919344914710618	0.1071202615162754	CCR7+CD45RA-	22205	174	17308	107	0.19395398608881756	0.1400761909749041	0.0538778
803	042008	H4:IC31	BCG-Pasteur	11	168	89712	358	76387	223	0.3990547529873372	0.2919344914710618	0.1071202615162754	CCR7+CD45RA+	53361	49	44789	45	0.054619225967540576	0.058910547606268085	-0.00429132
803	042008	H4:IC31	TB 10.4	11	168	91801	403	76387	223	0.43899303929151096	0.2919344914710618	0.14705854782044914	CCR7-CD45RA-	14950	129	13345	68	0.1405213450833869	0.0890204	0.051501
803	042008	H4:IC31	TB 10.4	11	168	91801	403	76387	223	0.43899303929151096	0.2919344914710618	0.14705854782044914	CCR7-CD45RA+	835	4	945	3	0.00435725	0.00392737	4.298811699197059e-4
803	042008	H4:IC31	TB 10.4	11	168	91801	403	76387	223	0.43899303929151096	0.2919344914710618	0.14705854782044914	CCR7+CD45RA-	22927	170	17308	107	0.18518316793934708	0.1400761909749041	0.045107
803	042008	H4:IC31	TB 10.4	11	168	91801	403	76387	223	0.43899303929151096	0.2919344914710618	0.14705854782044914	CCR7+CD45RA+	53089	100	44789	45	0.10893127525843946	0.058910547606268085	0.0500207
803	042008	H4:IC31	TB WCL	11	168	94754	399	76387	223	0.4210904025159888	0.2919344914710618	0.12915591104492696	CCR7-CD45RA-	14482	123	13345	68	0.12980982333199656	0.0890204	0.0407894
803	042008	H4:IC31	TB WCL	11	168	94754	399	76387	223	0.4210904025159888	0.2919344914710618	0.12915591104492696	CCR7-CD45RA+	821	5	945	3	0.00527682	0.00392737	0.00134945
803	042008	H4:IC31	TB WCL	11	168	94754	399	76387	223	0.4210904025159888	0.2919344914710618	0.12915591104492696	CCR7+CD45RA-	24239	217	17308	107	0.22901407856132724	0.1400761909749041	0.0889379
803	042008	H4:IC31	TB WCL	11	168	94754	399	76387	223	0.4210904025159888	0.2919344914710618	0.12915591104492696	CCR7+CD45RA+	55212	54	44789	45	0.056989678535998484	0.058910547606268085	-0.00192087
775	042018	H4:IC31	Ag85B	2	0	130007	252	100242	201	0.19383571653834025	0.20051475429460705	-0.00667904	CCR7-CD45RA-	11759	79	9342	38	0.060766	0.0379083	0.0228577
775	042018	H4:IC31	Ag85B	2	0	130007	252	100242	201	0.19383571653834025	0.20051475429460705	-0.00667904	CCR7-CD45RA+	3874	26	3324	16	0.0199989	0.015961373476187625	0.00403755
775	042018	H4:IC31	Ag85B	2	0	130007	252	100242	201	0.19383571653834025	0.20051475429460705	-0.00667904	CCR7+CD45RA-	28582	70	20826	72	0.0538433	0.0718262	-0.0179829
775	042018	H4:IC31	Ag85B	2	0	130007	252	100242	201	0.19383571653834025	0.20051475429460705	-0.00667904	CCR7+CD45RA+	85792	77	66750	75	0.0592276	0.0748189	-0.0155914
775	042018	H4:IC31	BCG-Pasteur	2	0	122714	359	100242	201	0.29255015727626843	0.20051475429460705	0.0920354	CCR7-CD45RA-	10496	114	9342	38	0.0928989	0.0379083	0.0549907
775	042018	H4:IC31	BCG-Pasteur	2	0	122714	359	100242	201	0.29255015727626843	0.20051475429460705	0.0920354	CCR7-CD45RA+	3058	23	3324	16	0.0187428	0.015961373476187625	0.00278139
775	042018	H4:IC31	BCG-Pasteur	2	0	122714	359	100242	201	0.29255015727626843	0.20051475429460705	0.0920354	CCR7+CD45RA-	28843	136	20826	72	0.1108268005280571	0.0718262	0.0390006
775	042018	H4:IC31	BCG-Pasteur	2	0	122714	359	100242	201	0.29255015727626843	0.20051475429460705	0.0920354	CCR7+CD45RA+	80317	86	66750	75	0.0700817	0.0748189	-0.00473728
775	042018	H4:IC31	TB 10.4	2	0	117073	232	100242	201	0.19816695566014364	0.20051475429460705	-0.0023478	CCR7-CD45RA-	12239	57	9342	38	0.048687571002707715	0.0379083	0.010779308996762105
775	042018	H4:IC31	TB 10.4	2	0	117073	232	100242	201	0.19816695566014364	0.20051475429460705	-0.0023478	CCR7-CD45RA+	3249	29	3324	16	0.024770869457517955	0.015961373476187625	0.0088095
775	042018	H4:IC31	TB 10.4	2	0	117073	232	100242	201	0.19816695566014364	0.20051475429460705	-0.0023478	CCR7+CD45RA-	27958	71	20826	72	0.060645921775302584	0.0718262	-0.0111803
775	042018	H4:IC31	TB 10.4	2	0	117073	232	100242	201	0.19816695566014364	0.20051475429460705	-0.0023478	CCR7+CD45RA+	73627	75	66750	75	0.0640626	0.0748189	-0.0107563
775	042018	H4:IC31	TB WCL	2	0	100686	420	100242	201	0.4171384303676777	0.20051475429460705	0.21662367607307068	CCR7-CD45RA-	9285	144	9342	38	0.14301889041177523	0.0379083	0.10511062840582963
775	042018	H4:IC31	TB WCL	2	0	100686	420	100242	201	0.4171384303676777	0.20051475429460705	0.21662367607307068	CCR7-CD45RA+	2341	38	3324	16	0.0377411	0.015961373476187625	0.021779722604697502
775	042018	H4:IC31	TB WCL	2	0	100686	420	100242	201	0.4171384303676777	0.20051475429460705	0.21662367607307068	CCR7+CD45RA-	24508	135	20826	72	0.13408020976103927	0.0718262	0.062254
775	042018	H4:IC31	TB WCL	2	0	100686	420	100242	201	0.4171384303676777	0.20051475429460705	0.21662367607307068	CCR7+CD45RA+	64552	103	66750	75	0.1022982341139781	0.0748189	0.027479295944348614
804	042018	H4:IC31	Ag85B	6	14	80886	299	81822	395	0.36965605914496946	0.48275524919948176	-0.113099	CCR7-CD45RA-	23477	154	22977	205	0.19039141507801102	0.2505438635085918	-0.0601524
804	042018	H4:IC31	Ag85B	6	14	80886	299	81822	395	0.36965605914496946	0.48275524919948176	-0.113099	CCR7-CD45RA+	953	31	1133	28	0.038325544593625596	0.0342206	0.00410492
804	042018	H4:IC31	Ag85B	6	14	80886	299	81822	395	0.36965605914496946	0.48275524919948176	-0.113099	CCR7+CD45RA-	25639	69	25292	114	0.0853052	0.139327	-0.0540216
804	042018	H4:IC31	Ag85B	6	14	80886	299	81822	395	0.36965605914496946	0.48275524919948176	-0.113099	CCR7+CD45RA+	30817	45	32420	48	0.055633855055262964	0.0586639	-0.00303007
804	042018	H4:IC31	BCG-Pasteur	6	14	84373	341	81822	395	0.4041577281831865	0.48275524919948176	-0.0785975	CCR7-CD45RA-	22787	216	22977	205	0.25600606829198913	0.2505438635085918	0.0054622
804	042018	H4:IC31	BCG-Pasteur	6	14	84373	341	81822	395	0.4041577281831865	0.48275524919948176	-0.0785975	CCR7-CD45RA+	755	21	1133	28	0.024889478861721166	0.0342206	-0.00933115
804	042018	H4:IC31	BCG-Pasteur	6	14	84373	341	81822	395	0.4041577281831865	0.48275524919948176	-0.0785975	CCR7+CD45RA-	28301	70	25292	114	0.0829649	0.139327	-0.0563619
804	042018	H4:IC31	BCG-Pasteur	6	14	84373	341	81822	395	0.4041577281831865	0.48275524919948176	-0.0785975	CCR7+CD45RA+	32530	34	32420	48	0.040297251490405694	0.0586639	-0.0183667
804	042018	H4:IC31	TB 10.4	6	14	68248	270	81822	395	0.395616	0.48275524919948176	-0.0871393	CCR7-CD45RA-	21505	142	22977	205	0.20806470519282616	0.2505438635085918	-0.0424792
804	042018	H4:IC31	TB 10.4	6	14	68248	270	81822	395	0.395616	0.48275524919948176	-0.0871393	CCR7-CD45RA+	705	28	1133	28	0.0410268	0.0342206	0.00680622
804	042018	H4:IC31	TB 10.4	6	14	68248	270	81822	395	0.395616	0.48275524919948176	-0.0871393	CCR7+CD45RA-	21725	69	25292	114	0.10110186379088033	0.139327	-0.038225
804	042018	H4:IC31	TB 10.4	6	14	68248	270	81822	395	0.395616	0.48275524919948176	-0.0871393	CCR7+CD45RA+	24313	31	32420	48	0.0454226	0.0586639	-0.0132414
804	042018	H4:IC31	TB WCL	6	14	71929	327	81822	395	0.4546149675374328	0.48275524919948176	-0.0281403	CCR7-CD45RA-	19314	170	22977	205	0.23634417272588248	0.2505438635085918	-0.0141997
804	042018	H4:IC31	TB WCL	6	14	71929	327	81822	395	0.4546149675374328	0.48275524919948176	-0.0281403	CCR7-CD45RA+	620	38	1133	28	0.0528299	0.0342206	0.0186092
804	042018	H4:IC31	TB WCL	6	14	71929	327	81822	395	0.4546149675374328	0.48275524919948176	-0.0281403	CCR7+CD45RA-	25463	72	25292	114	0.10009870844860905	0.139327	-0.0392281
804	042018	H4:IC31	TB WCL	6	14	71929	327	81822	395	0.4546149675374328	0.48275524919948176	-0.0281403	CCR7+CD45RA+	26532	47	32420	48	0.0653422	0.0586639	0.00667828
775	042018	H4:IC31	Ag85B	10	70	117503	478	96775	270	0.4067981243032093	0.27899767501937484	0.12780044928383444	CCR7-CD45RA-	14453	168	12279	83	0.14297507297686016	0.085766	0.0572091
775	042018	H4:IC31	Ag85B	10	70	117503	478	96775	270	0.4067981243032093	0.27899767501937484	0.12780044928383444	CCR7-CD45RA+	4094	53	3692	25	0.0451052	0.025833118057349523	0.019272113298445644
775	042018	H4:IC31	Ag85B	10	70	117503	478	96775	270	0.4067981243032093	0.27899767501937484	0.12780044928383444	CCR7+CD45RA-	27466	166	22191	103	0.1412729887747547	0.10643244639628002	0.0348405
775	042018	H4:IC31	Ag85B	10	70	117503	478	96775	270	0.4067981243032093	0.27899767501937484	0.12780044928383444	CCR7+CD45RA+	71490	91	58613	59	0.0774448	0.0609662	0.0164787
775	042018	H4:IC31	BCG-Pasteur	10	70	84629	379	96775	270	0.4478370298597408	0.27899767501937484	0.16883935484036594	CCR7-CD45RA-	10355	158	12279	83	0.1866972314454856	0.085766	0.1009312794950852
775	042018	H4:IC31	BCG-Pasteur	10	70	84629	379	96775	270	0.4478370298597408	0.27899767501937484	0.16883935484036594	CCR7-CD45RA+	2428	9	3692	25	0.010634652424109938	0.025833118057349523	-0.0151985
775	042018	H4:IC31	BCG-Pasteur	10	70	84629	379	96775	270	0.4478370298597408	0.27899767501937484	0.16883935484036594	CCR7+CD45RA-	21328	135	22191	103	0.1595197863616491	0.10643244639628002	0.053087339965369074
775	042018	H4:IC31	BCG-Pasteur	10	70	84629	379	96775	270	0.4478370298597408	0.27899767501937484	0.16883935484036594	CCR7+CD45RA+	50518	77	58613	59	0.0909854	0.0609662	0.030019201013151253
775	042018	H4:IC31	TB 10.4	10	70	70903	201	96775	270	0.2834858891725315	0.27899767501937484	0.00448821	CCR7-CD45RA-	9617	55	12279	83	0.0775708	0.085766	-0.00819519
775	042018	H4:IC31	TB 10.4	10	70	70903	201	96775	270	0.2834858891725315	0.27899767501937484	0.00448821	CCR7-CD45RA+	2323	14	3692	25	0.019745285813012145	0.025833118057349523	-0.00608783
775	042018	H4:IC31	TB 10.4	10	70	70903	201	96775	270	0.2834858891725315	0.27899767501937484	0.00448821	CCR7+CD45RA-	17731	76	22191	103	0.10718869441349449	0.10643244639628002	7.56248017214467e-4
775	042018	H4:IC31	TB 10.4	10	70	70903	201	96775	270	0.2834858891725315	0.27899767501937484	0.00448821	CCR7+CD45RA+	41232	56	58613	59	0.0789811	0.0609662	0.018015
775	042018	H4:IC31	TB WCL	10	70	88596	434	96775	270	0.4898641022168044	0.27899767501937484	0.21086642719742954	CCR7-CD45RA-	10730	165	12279	83	0.1862386563727482	0.085766	0.10047270442234778
775	042018	H4:IC31	TB WCL	10	70	88596	434	96775	270	0.4898641022168044	0.27899767501937484	0.21086642719742954	CCR7-CD45RA+	2318	44	3692	25	0.0496636	0.025833118057349523	0.023830523642049996
775	042018	H4:IC31	TB WCL	10	70	88596	434	96775	270	0.4898641022168044	0.27899767501937484	0.21086642719742954	CCR7+CD45RA-	23353	158	22191	103	0.17833762246602555	0.10643244639628002	0.0719052
775	042018	H4:IC31	TB WCL	10	70	88596	434	96775	270	0.4898641022168044	0.27899767501937484	0.21086642719742954	CCR7+CD45RA+	52195	67	58613	59	0.0756242	0.0609662	0.014658023063286216
804	042018	H4:IC31	Ag85B	11	168	81791	362	77981	224	0.442591	0.2872494582013567	0.15534202496916327	CCR7-CD45RA-	17907	124	16035	92	0.15160592241200133	0.1179774560469858	0.0336285
804	042018	H4:IC31	Ag85B	11	168	81791	362	77981	224	0.442591	0.2872494582013567	0.15534202496916327	CCR7-CD45RA+	3938	102	3658	19	0.12470809746793657	0.024364909401007936	0.10034318806692863
804	042018	H4:IC31	Ag85B	11	168	81791	362	77981	224	0.442591	0.2872494582013567	0.15534202496916327	CCR7+CD45RA-	20289	75	19297	85	0.0916971	0.10900091047819341	-0.0173038
804	042018	H4:IC31	Ag85B	11	168	81791	362	77981	224	0.442591	0.2872494582013567	0.15534202496916327	CCR7+CD45RA+	39657	61	38991	28	0.0745803	0.0359062	0.0386742
804	042018	H4:IC31	BCG-Pasteur	11	168	75876	209	77981	224	0.27544941747060997	0.2872494582013567	-0.0118	CCR7-CD45RA-	15580	104	16035	92	0.13706573883704992	0.1179774560469858	0.019088282790064123
804	042018	H4:IC31	BCG-Pasteur	11	168	75876	209	77981	224	0.27544941747060997	0.2872494582013567	-0.0118	CCR7-CD45RA+	2972	19	3658	19	0.0250409	0.024364909401007936	6.759467326838756e-4
804	042018	H4:IC31	BCG-Pasteur	11	168	75876	209	77981	224	0.27544941747060997	0.2872494582013567	-0.0118	CCR7+CD45RA-	19821	45	19297	85	0.0593073	0.10900091047819341	-0.0496936
804	042018	H4:IC31	BCG-Pasteur	11	168	75876	209	77981	224	0.27544941747060997	0.2872494582013567	-0.0118	CCR7+CD45RA+	37503	41	38991	28	0.0540355	0.0359062	0.0181293
804	042018	H4:IC31	TB 10.4	11	168	69018	181	77981	224	0.2622504274247298	0.2872494582013567	-0.024999	CCR7-CD45RA-	17301	77	16035	92	0.11156509895969167	0.1179774560469858	-0.00641236
804	042018	H4:IC31	TB 10.4	11	168	69018	181	77981	224	0.2622504274247298	0.2872494582013567	-0.024999	CCR7-CD45RA+	2845	22	3658	19	0.0318757	0.024364909401007936	0.00751083
804	042018	H4:IC31	TB 10.4	11	168	69018	181	77981	224	0.2622504274247298	0.2872494582013567	-0.024999	CCR7+CD45RA-	17555	42	19297	85	0.0608537	0.10900091047819341	-0.0481472
804	042018	H4:IC31	TB 10.4	11	168	69018	181	77981	224	0.2622504274247298	0.2872494582013567	-0.024999	CCR7+CD45RA+	31317	40	38991	28	0.0579559	0.0359062	0.022049713288306606
804	042018	H4:IC31	TB WCL	11	168	68304	244	77981	224	0.3572265167486531	0.2872494582013567	0.0699771	CCR7-CD45RA-	14452	99	16035	92	0.1449402670414617	0.1179774560469858	0.026962810994475908
804	042018	H4:IC31	TB WCL	11	168	68304	244	77981	224	0.3572265167486531	0.2872494582013567	0.0699771	CCR7-CD45RA+	2607	49	3658	19	0.0717381	0.024364909401007936	0.047373202569008455
804	042018	H4:IC31	TB WCL	11	168	68304	244	77981	224	0.3572265167486531	0.2872494582013567	0.0699771	CCR7+CD45RA-	18223	51	19297	85	0.0746662	0.10900091047819341	-0.0343347
804	042018	H4:IC31	TB WCL	11	168	68304	244	77981	224	0.3572265167486531	0.2872494582013567	0.0699771	CCR7+CD45RA+	33022	45	38991	28	0.0658819	0.0359062	0.029975757289131183
776	042025	H4:IC31	Ag85B	2	0	122620	203	147258	205	0.16555211221660415	0.13921145200939847	0.026340660207205685	CCR7-CD45RA-	16421	38	20561	48	0.030990050562714075	0.0325959	-0.0016058
776	042025	H4:IC31	Ag85B	2	0	122620	203	147258	205	0.16555211221660415	0.13921145200939847	0.026340660207205685	CCR7-CD45RA+	3970	20	5403	11	0.016310552927744252	0.00746988	0.00884067
776	042025	H4:IC31	Ag85B	2	0	122620	203	147258	205	0.16555211221660415	0.13921145200939847	0.026340660207205685	CCR7+CD45RA-	16866	36	18502	42	0.029359	0.028521370655584077	8.37624614355572e-4
776	042025	H4:IC31	Ag85B	2	0	122620	203	147258	205	0.16555211221660415	0.13921145200939847	0.026340660207205685	CCR7+CD45RA+	85363	109	102792	104	0.0888925	0.0706243	0.0182682
776	042025	H4:IC31	BCG-Pasteur	2	0	98459	180	147258	205	0.18281721325627925	0.13921145200939847	0.043605761246880786	CCR7-CD45RA-	11813	42	20561	48	0.0426573	0.0325959	0.0100615
776	042025	H4:IC31	BCG-Pasteur	2	0	98459	180	147258	205	0.18281721325627925	0.13921145200939847	0.043605761246880786	CCR7-CD45RA+	2871	15	5403	11	0.015234767771356607	0.00746988	0.00776488
776	042025	H4:IC31	BCG-Pasteur	2	0	98459	180	147258	205	0.18281721325627925	0.13921145200939847	0.043605761246880786	CCR7+CD45RA-	14065	26	18502	42	0.026406930803684784	0.028521370655584077	-0.00211444
776	042025	H4:IC31	BCG-Pasteur	2	0	98459	180	147258	205	0.18281721325627925	0.13921145200939847	0.043605761246880786	CCR7+CD45RA+	69710	97	102792	104	0.0985182	0.0706243	0.0278938
776	042025	H4:IC31	TB 10.4	2	0	105662	137	147258	205	0.129659	0.13921145200939847	-0.00955273	CCR7-CD45RA-	15319	28	20561	48	0.0264996	0.0325959	-0.00609626
776	042025	H4:IC31	TB 10.4	2	0	105662	137	147258	205	0.129659	0.13921145200939847	-0.00955273	CCR7-CD45RA+	3266	18	5403	11	0.0170355	0.00746988	0.00956557
776	042025	H4:IC31	TB 10.4	2	0	105662	137	147258	205	0.129659	0.13921145200939847	-0.00955273	CCR7+CD45RA-	14984	25	18502	42	0.023660350930324998	0.028521370655584077	-0.00486102
776	042025	H4:IC31	TB 10.4	2	0	105662	137	147258	205	0.129659	0.13921145200939847	-0.00955273	CCR7+CD45RA+	72093	66	102792	104	0.0624633	0.0706243	-0.00816102
776	042025	H4:IC31	TB WCL	2	0	109034	258	147258	205	0.236623	0.13921145200939847	0.097412	CCR7-CD45RA-	15411	58	20561	48	0.053194416420566056	0.0325959	0.020598564242755683
776	042025	H4:IC31	TB WCL	2	0	109034	258	147258	205	0.236623	0.13921145200939847	0.097412	CCR7-CD45RA+	3353	20	5403	11	0.018342902213988297	0.00746988	0.010873019423240086
776	042025	H4:IC31	TB WCL	2	0	109034	258	147258	205	0.236623	0.13921145200939847	0.097412	CCR7+CD45RA-	16455	60	18502	42	0.055028706641964895	0.028521370655584077	0.026507335986380817
776	042025	H4:IC31	TB WCL	2	0	109034	258	147258	205	0.236623	0.13921145200939847	0.097412	CCR7+CD45RA+	73815	120	102792	104	0.11005741328392979	0.0706243	0.039433066898673985
805	042025	H4:IC31	Ag85B	6	14	57069	153	53954	158	0.2680965147453083	0.29284205063572677	-0.0247455	CCR7-CD45RA-	11880	36	10864	36	0.0630815	0.0667235	-0.00364197
805	042025	H4:IC31	Ag85B	6	14	57069	153	53954	158	0.2680965147453083	0.29284205063572677	-0.0247455	CCR7-CD45RA+	2484	10	2390	16	0.0175226	0.029654891203617893	-0.0121322
805	042025	H4:IC31	Ag85B	6	14	57069	153	53954	158	0.2680965147453083	0.29284205063572677	-0.0247455	CCR7+CD45RA-	7670	15	7123	28	0.026284	0.0518961	-0.0256121
805	042025	H4:IC31	Ag85B	6	14	57069	153	53954	158	0.2680965147453083	0.29284205063572677	-0.0247455	CCR7+CD45RA+	35035	92	33577	78	0.16120836180763637	0.14456759461763724	0.0166408
805	042025	H4:IC31	BCG-Pasteur	6	14	49660	129	53954	158	0.2597664115988723	0.29284205063572677	-0.0330756	CCR7-CD45RA-	9893	41	10864	36	0.0825614	0.0667235	0.015837912431811416
805	042025	H4:IC31	BCG-Pasteur	6	14	49660	129	53954	158	0.2597664115988723	0.29284205063572677	-0.0330756	CCR7-CD45RA+	1413	8	2390	16	0.0161095	0.029654891203617893	-0.0135453
805	042025	H4:IC31	BCG-Pasteur	6	14	49660	129	53954	158	0.2597664115988723	0.29284205063572677	-0.0330756	CCR7+CD45RA-	7370	27	7123	28	0.054369714055577924	0.0518961	0.00247365
805	042025	H4:IC31	BCG-Pasteur	6	14	49660	129	53954	158	0.2597664115988723	0.29284205063572677	-0.0330756	CCR7+CD45RA+	30984	53	33577	78	0.10672573499798631	0.14456759461763724	-0.0378419
805	042025	H4:IC31	TB 10.4	6	14	64525	167	53954	158	0.258814	0.29284205063572677	-0.0340276	CCR7-CD45RA-	13916	36	10864	36	0.0557923	0.0667235	-0.0109312
805	042025	H4:IC31	TB 10.4	6	14	64525	167	53954	158	0.258814	0.29284205063572677	-0.0340276	CCR7-CD45RA+	2644	10	2390	16	0.015497869043006585	0.029654891203617893	-0.014157
805	042025	H4:IC31	TB 10.4	6	14	64525	167	53954	158	0.258814	0.29284205063572677	-0.0340276	CCR7+CD45RA-	8895	36	7123	28	0.0557923	0.0518961	0.00389627
805	042025	H4:IC31	TB 10.4	6	14	64525	167	53954	158	0.258814	0.29284205063572677	-0.0340276	CCR7+CD45RA+	39070	85	33577	78	0.13173188686555598	0.14456759461763724	-0.0128357
805	042025	H4:IC31	TB WCL	6	14	53803	120	53954	158	0.2230358901919967	0.29284205063572677	-0.0698062	CCR7-CD45RA-	10880	34	10864	36	0.0631935	0.0667235	-0.00353
805	042025	H4:IC31	TB WCL	6	14	53803	120	53954	158	0.2230358901919967	0.29284205063572677	-0.0698062	CCR7-CD45RA+	1485	5	2390	16	0.00929316	0.029654891203617893	-0.0203617
805	042025	H4:IC31	TB WCL	6	14	53803	120	53954	158	0.2230358901919967	0.29284205063572677	-0.0698062	CCR7+CD45RA-	8671	26	7123	28	0.0483244	0.0518961	-0.00357162
805	042025	H4:IC31	TB WCL	6	14	53803	120	53954	158	0.2230358901919967	0.29284205063572677	-0.0698062	CCR7+CD45RA+	32767	55	33577	78	0.10222478300466517	0.14456759461763724	-0.0423428
776	042025	H4:IC31	Ag85B	10	70	110997	518	108217	204	0.466679	0.18851012317842852	0.27816915644174145	CCR7-CD45RA-	18552	184	18102	55	0.16577024604268584	0.0508238	0.11494643832301148
776	042025	H4:IC31	Ag85B	10	70	110997	518	108217	204	0.466679	0.18851012317842852	0.27816915644174145	CCR7-CD45RA+	4079	11	4655	9	0.00991018	0.00831662	0.00159355
776	042025	H4:IC31	Ag85B	10	70	110997	518	108217	204	0.466679	0.18851012317842852	0.27816915644174145	CCR7+CD45RA-	16599	232	15275	48	0.20901465805382127	0.0443553	0.16465933495301455
776	042025	H4:IC31	Ag85B	10	70	110997	518	108217	204	0.466679	0.18851012317842852	0.27816915644174145	CCR7+CD45RA+	71767	91	70185	92	0.0819842	0.0850144	-0.00303017
776	042025	H4:IC31	BCG-Pasteur	10	70	107248	235	108217	204	0.21911830523646128	0.18851012317842852	0.030608182058032757	CCR7-CD45RA-	16641	67	18102	55	0.062472027450395345	0.0508238	0.011648219730720985
776	042025	H4:IC31	BCG-Pasteur	10	70	107248	235	108217	204	0.21911830523646128	0.18851012317842852	0.030608182058032757	CCR7-CD45RA+	3604	10	4655	9	0.00932418	0.00831662	0.00100756
776	042025	H4:IC31	BCG-Pasteur	10	70	107248	235	108217	204	0.21911830523646128	0.18851012317842852	0.030608182058032757	CCR7+CD45RA-	15857	66	15275	48	0.0615396	0.0443553	0.017184286029433476
776	042025	H4:IC31	BCG-Pasteur	10	70	107248	235	108217	204	0.21911830523646128	0.18851012317842852	0.030608182058032757	CCR7+CD45RA+	71146	92	70185	92	0.0857825	0.0850144	7.681161777280121e-4
776	042025	H4:IC31	TB 10.4	10	70	94563	305	108217	204	0.3225362985522879	0.18851012317842852	0.13402617537385936	CCR7-CD45RA-	17346	111	18102	55	0.11738206275181626	0.0508238	0.0665583
776	042025	H4:IC31	TB 10.4	10	70	94563	305	108217	204	0.3225362985522879	0.18851012317842852	0.13402617537385936	CCR7-CD45RA+	3163	13	4655	9	0.013747448790753255	0.00831662	0.00543083
776	042025	H4:IC31	TB 10.4	10	70	94563	305	108217	204	0.3225362985522879	0.18851012317842852	0.13402617537385936	CCR7+CD45RA-	14887	123	15275	48	0.13007201548174233	0.0443553	0.0857167
776	042025	H4:IC31	TB 10.4	10	70	94563	305	108217	204	0.3225362985522879	0.18851012317842852	0.13402617537385936	CCR7+CD45RA+	59167	58	70185	92	0.061334771527976055	0.0850144	-0.0236796
776	042025	H4:IC31	TB WCL	10	70	101411	390	108217	204	0.3845736655786848	0.18851012317842852	0.19606354240025625	CCR7-CD45RA-	17405	136	18102	55	0.13410773979154134	0.0508238	0.0832839
776	042025	H4:IC31	TB WCL	10	70	101411	390	108217	204	0.3845736655786848	0.18851012317842852	0.19606354240025625	CCR7-CD45RA+	3560	21	4655	9	0.0207078	0.00831662	0.0123912
776	042025	H4:IC31	TB WCL	10	70	101411	390	108217	204	0.3845736655786848	0.18851012317842852	0.19606354240025625	CCR7+CD45RA-	16156	137	15275	48	0.13509382611353796	0.0443553	0.0907385
776	042025	H4:IC31	TB WCL	10	70	101411	390	108217	204	0.3845736655786848	0.18851012317842852	0.19606354240025625	CCR7+CD45RA+	64290	96	70185	92	0.0946643	0.0850144	0.00964992
805	042025	H4:IC31	Ag85B	11	168	38041	172	39266	105	0.4521437396493257	0.2674069169255845	0.1847368227237412	CCR7-CD45RA-	12365	67	11832	24	0.17612575904944666	0.0611216	0.1150041780378845
805	042025	H4:IC31	Ag85B	11	168	38041	172	39266	105	0.4521437396493257	0.2674069169255845	0.1847368227237412	CCR7-CD45RA+	2042	27	2192	10	0.0709761	0.025467325421484235	0.045508726732770385
805	042025	H4:IC31	Ag85B	11	168	38041	172	39266	105	0.4521437396493257	0.2674069169255845	0.1847368227237412	CCR7+CD45RA-	4796	24	5004	18	0.0630898	0.045841185758671625	0.0172486
805	042025	H4:IC31	Ag85B	11	168	38041	172	39266	105	0.4521437396493257	0.2674069169255845	0.1847368227237412	CCR7+CD45RA+	18838	54	20238	53	0.14195210430850924	0.13497682473386644	0.00697528
805	042025	H4:IC31	TB 10.4	11	168	41303	131	39266	105	0.31716824443745006	0.2674069169255845	0.0497613	CCR7-CD45RA-	13721	43	11832	24	0.10410866038786529	0.0611216	0.042987079376303125
805	042025	H4:IC31	TB 10.4	11	168	41303	131	39266	105	0.31716824443745006	0.2674069169255845	0.0497613	CCR7-CD45RA+	1912	11	2192	10	0.026632448006198097	0.025467325421484235	0.00116512
805	042025	H4:IC31	TB 10.4	11	168	41303	131	39266	105	0.31716824443745006	0.2674069169255845	0.0497613	CCR7+CD45RA-	5278	21	5004	18	0.0508438	0.045841185758671625	0.00500258
805	042025	H4:IC31	TB 10.4	11	168	41303	131	39266	105	0.31716824443745006	0.2674069169255845	0.0497613	CCR7+CD45RA+	20392	56	20238	53	0.1355833716679176	0.13497682473386644	6.065469340511553e-4
777	042012	H4:IC31	Ag85B	2	0	92676	252	80768	281	0.27191505891492945	0.34791006339144215	-0.075995	CCR7-CD45RA-	23721	103	20980	127	0.11113988519141957	0.1572404912836767	-0.0461006
777	042012	H4:IC31	Ag85B	2	0	92676	252	80768	281	0.27191505891492945	0.34791006339144215	-0.075995	CCR7-CD45RA+	2730	12	2562	8	0.012948336138806162	0.00990491	0.00304342
777	042012	H4:IC31	Ag85B	2	0	92676	252	80768	281	0.27191505891492945	0.34791006339144215	-0.075995	CCR7+CD45RA-	16751	54	14113	78	0.0582675	0.0965729	-0.0383054
777	042012	H4:IC31	Ag85B	2	0	92676	252	80768	281	0.27191505891492945	0.34791006339144215	-0.075995	CCR7+CD45RA+	49474	83	43113	68	0.0895593	0.0841918	0.00536757
777	042012	H4:IC31	BCG-Pasteur	2	0	74750	257	80768	281	0.3438127090301003	0.34791006339144215	-0.00409735	CCR7-CD45RA-	18148	119	20980	127	0.1591973244147157	0.1572404912836767	0.00195683
777	042012	H4:IC31	BCG-Pasteur	2	0	74750	257	80768	281	0.3438127090301003	0.34791006339144215	-0.00409735	CCR7-CD45RA+	1739	11	2562	8	0.014715719063545152	0.00990491	0.00481081
777	042012	H4:IC31	BCG-Pasteur	2	0	74750	257	80768	281	0.3438127090301003	0.34791006339144215	-0.00409735	CCR7+CD45RA-	14804	57	14113	78	0.0762542	0.0965729	-0.0203187
777	042012	H4:IC31	BCG-Pasteur	2	0	74750	257	80768	281	0.3438127090301003	0.34791006339144215	-0.00409735	CCR7+CD45RA+	40059	70	43113	68	0.0936455	0.0841918	0.00945373
777	042012	H4:IC31	TB 10.4	2	0	85938	229	80768	281	0.2664711768949708	0.34791006339144215	-0.0814389	CCR7-CD45RA-	21931	79	20980	127	0.0919267	0.1572404912836767	-0.0653138
777	042012	H4:IC31	TB 10.4	2	0	85938	229	80768	281	0.2664711768949708	0.34791006339144215	-0.0814389	CCR7-CD45RA+	2378	13	2562	8	0.015127184714561662	0.00990491	0.00522227
777	042012	H4:IC31	TB 10.4	2	0	85938	229	80768	281	0.2664711768949708	0.34791006339144215	-0.0814389	CCR7+CD45RA-	15683	43	14113	78	0.0500361	0.0965729	-0.0465368
777	042012	H4:IC31	TB 10.4	2	0	85938	229	80768	281	0.2664711768949708	0.34791006339144215	-0.0814389	CCR7+CD45RA+	45946	94	43113	68	0.10938118178221508	0.0841918	0.0251894
777	042012	H4:IC31	TB WCL	2	0	85792	345	80768	281	0.4021353972398359	0.34791006339144215	0.0542253	CCR7-CD45RA-	19890	160	20980	127	0.18649757553151808	0.1572404912836767	0.029257084247841375
777	042012	H4:IC31	TB WCL	2	0	85792	345	80768	281	0.4021353972398359	0.34791006339144215	0.0542253	CCR7-CD45RA+	1870	9	2562	8	0.010490488623647893	0.00990491	5.85575786880857e-4
777	042012	H4:IC31	TB WCL	2	0	85792	345	80768	281	0.4021353972398359	0.34791006339144215	0.0542253	CCR7+CD45RA-	17432	76	14113	78	0.0885863	0.0965729	-0.00798655
777	042012	H4:IC31	TB WCL	2	0	85792	345	80768	281	0.4021353972398359	0.34791006339144215	0.0542253	CCR7+CD45RA+	46600	100	43113	68	0.1165609847071988	0.0841918	0.0323692
806	042012	H4:IC31	Ag85B	6	14	85085	184	56162	157	0.21625433390139276	0.27954844912930454	-0.0632941	CCR7-CD45RA-	16337	64	11342	54	0.0752189	0.0961504	-0.0209315
806	042012	H4:IC31	Ag85B	6	14	85085	184	56162	157	0.21625433390139276	0.27954844912930454	-0.0632941	CCR7-CD45RA+	1561	5	1219	3	0.00587648	0.00534169	5.347863539607173e-4
806	042012	H4:IC31	Ag85B	6	14	85085	184	56162	157	0.21625433390139276	0.27954844912930454	-0.0632941	CCR7+CD45RA-	19634	65	12051	73	0.0763942	0.12998112602827533	-0.0535869
806	042012	H4:IC31	Ag85B	6	14	85085	184	56162	157	0.21625433390139276	0.27954844912930454	-0.0632941	CCR7+CD45RA+	47553	50	31550	27	0.0587648	0.0480752	0.010689553650358216
806	042012	H4:IC31	BCG-Pasteur	6	14	89803	264	56162	157	0.293977	0.27954844912930454	0.014428366789985436	CCR7-CD45RA-	19009	111	11342	54	0.12360388851151967	0.0961504	0.027453466518000916
806	042012	H4:IC31	BCG-Pasteur	6	14	89803	264	56162	157	0.293977	0.27954844912930454	0.014428366789985436	CCR7-CD45RA+	1647	3	1219	3	0.00334065	0.00534169	-0.00200104
806	042012	H4:IC31	BCG-Pasteur	6	14	89803	264	56162	157	0.293977	0.27954844912930454	0.014428366789985436	CCR7+CD45RA-	20037	110	12051	73	0.12249033996637085	0.12998112602827533	-0.00749079
806	042012	H4:IC31	BCG-Pasteur	6	14	89803	264	56162	157	0.293977	0.27954844912930454	0.014428366789985436	CCR7+CD45RA+	49110	40	31550	27	0.0445419	0.0480752	-0.00353327
806	042012	H4:IC31	TB 10.4	6	14	93443	169	56162	157	0.18085891934120266	0.27954844912930454	-0.0986895	CCR7-CD45RA-	16666	57	11342	54	0.0609998	0.0961504	-0.0351507
806	042012	H4:IC31	TB 10.4	6	14	93443	169	56162	157	0.18085891934120266	0.27954844912930454	-0.0986895	CCR7-CD45RA+	1340	9	1219	3	0.00963154	0.00534169	0.00428985
806	042012	H4:IC31	TB 10.4	6	14	93443	169	56162	157	0.18085891934120266	0.27954844912930454	-0.0986895	CCR7+CD45RA-	22549	67	12051	73	0.0717015	0.12998112602827533	-0.0582797
806	042012	H4:IC31	TB 10.4	6	14	93443	169	56162	157	0.18085891934120266	0.27954844912930454	-0.0986895	CCR7+CD45RA+	52888	36	31550	27	0.0385262	0.0480752	-0.00954905
806	042012	H4:IC31	TB WCL	6	14	84028	308	56162	157	0.3665444851716095	0.27954844912930454	0.086996	CCR7-CD45RA-	16857	114	11342	54	0.1356690626933879	0.0961504	0.039518640699869156
806	042012	H4:IC31	TB WCL	6	14	84028	308	56162	157	0.3665444851716095	0.27954844912930454	0.086996	CCR7-CD45RA+	1261	3	1219	3	0.00357024	0.00534169	-0.00177145
806	042012	H4:IC31	TB WCL	6	14	84028	308	56162	157	0.3665444851716095	0.27954844912930454	0.086996	CCR7+CD45RA-	20270	135	12051	73	0.16066073213690676	0.12998112602827533	0.030679606108631435
806	042012	H4:IC31	TB WCL	6	14	84028	308	56162	157	0.3665444851716095	0.27954844912930454	0.086996	CCR7+CD45RA+	45640	56	31550	27	0.0666445	0.0480752	0.018569240852624166
777	042012	H4:IC31	Ag85B	10	70	85871	486	59242	213	0.5659652269101326	0.3595422166706053	0.2064230102395273	CCR7-CD45RA-	21315	248	16068	96	0.2888053009747179	0.16204719624590663	0.12675810472881127
777	042012	H4:IC31	Ag85B	10	70	85871	486	59242	213	0.5659652269101326	0.3595422166706053	0.2064230102395273	CCR7-CD45RA+	2429	23	1711	5	0.026784362590397223	0.00843996	0.018344404452589586
777	042012	H4:IC31	Ag85B	10	70	85871	486	59242	213	0.5659652269101326	0.3595422166706053	0.2064230102395273	CCR7+CD45RA-	16327	123	11078	61	0.14323811298342862	0.10296748928125316	0.0402706
777	042012	H4:IC31	Ag85B	10	70	85871	486	59242	213	0.5659652269101326	0.3595422166706053	0.2064230102395273	CCR7+CD45RA+	45800	92	30385	51	0.10713745036158889	0.0860876	0.0210499
777	042012	H4:IC31	BCG-Pasteur	10	70	59458	207	59242	213	0.348145	0.3595422166706053	-0.0113973	CCR7-CD45RA-	15263	88	16068	96	0.14800363281644185	0.16204719624590663	-0.0140436
777	042012	H4:IC31	BCG-Pasteur	10	70	59458	207	59242	213	0.348145	0.3595422166706053	-0.0113973	CCR7-CD45RA+	1233	10	1711	5	0.0168186	0.00843996	0.00837864
777	042012	H4:IC31	BCG-Pasteur	10	70	59458	207	59242	213	0.348145	0.3595422166706053	-0.0113973	CCR7+CD45RA-	12666	57	11078	61	0.095866	0.10296748928125316	-0.0071015
777	042012	H4:IC31	BCG-Pasteur	10	70	59458	207	59242	213	0.348145	0.3595422166706053	-0.0113973	CCR7+CD45RA+	30296	52	30385	51	0.0874567	0.0860876	0.00136912
777	042012	H4:IC31	TB 10.4	10	70	83216	288	59242	213	0.3460872909055951	0.3595422166706053	-0.0134549	CCR7-CD45RA-	20448	132	16068	96	0.15862334166506442	0.16204719624590663	-0.00342385
777	042012	H4:IC31	TB 10.4	10	70	83216	288	59242	213	0.3460872909055951	0.3595422166706053	-0.0134549	CCR7-CD45RA+	1959	11	1711	5	0.013218611805422036	0.00843996	0.00477865
777	042012	H4:IC31	TB 10.4	10	70	83216	288	59242	213	0.3460872909055951	0.3595422166706053	-0.0134549	CCR7+CD45RA-	16481	64	11078	61	0.0769083	0.10296748928125316	-0.0260592
777	042012	H4:IC31	TB 10.4	10	70	83216	288	59242	213	0.3460872909055951	0.3595422166706053	-0.0134549	CCR7+CD45RA+	44328	81	30385	51	0.0973371	0.0860876	0.011249477561560722
777	042012	H4:IC31	TB WCL	10	70	73411	338	59242	213	0.46042146272357004	0.3595422166706053	0.10087924605296472	CCR7-CD45RA-	17472	156	16068	96	0.21250221356472462	0.16204719624590663	0.050455
777	042012	H4:IC31	TB WCL	10	70	73411	338	59242	213	0.46042146272357004	0.3595422166706053	0.10087924605296472	CCR7-CD45RA+	1440	10	1711	5	0.013621936766969529	0.00843996	0.00518198
777	042012	H4:IC31	TB WCL	10	70	73411	338	59242	213	0.46042146272357004	0.3595422166706053	0.10087924605296472	CCR7+CD45RA-	15935	105	11078	61	0.14303033605318002	0.10296748928125316	0.0400628
777	042012	H4:IC31	TB WCL	10	70	73411	338	59242	213	0.46042146272357004	0.3595422166706053	0.10087924605296472	CCR7+CD45RA+	38564	67	30385	51	0.091267	0.0860876	0.0051794
806	042012	H4:IC31	Ag85B	11	168	75689	284	74971	226	0.37521964882611736	0.30144989395899746	0.0737698	CCR7-CD45RA-	19956	121	19723	85	0.15986470953507115	0.1133771725067026	0.0464875
806	042012	H4:IC31	Ag85B	11	168	75689	284	74971	226	0.37521964882611736	0.30144989395899746	0.0737698	CCR7-CD45RA+	1442	18	1528	6	0.023781527038275047	0.00800309	0.0157784
806	042012	H4:IC31	Ag85B	11	168	75689	284	74971	226	0.37521964882611736	0.30144989395899746	0.0737698	CCR7+CD45RA-	17888	102	17531	88	0.13476198655022525	0.11737871977164503	0.017383266778580223
806	042012	H4:IC31	Ag85B	11	168	75689	284	74971	226	0.37521964882611736	0.30144989395899746	0.0737698	CCR7+CD45RA+	36403	43	36189	47	0.0568114	0.0626909	-0.00587948
806	042012	H4:IC31	BCG-Pasteur	11	168	87312	298	74971	226	0.3413047461975444	0.30144989395899746	0.039854852238546956	CCR7-CD45RA-	24670	137	19723	85	0.1569085578156496	0.1133771725067026	0.0435314
806	042012	H4:IC31	BCG-Pasteur	11	168	87312	298	74971	226	0.3413047461975444	0.30144989395899746	0.039854852238546956	CCR7-CD45RA+	1436	3	1528	6	0.00343595	0.00800309	-0.00456714
806	042012	H4:IC31	BCG-Pasteur	11	168	87312	298	74971	226	0.3413047461975444	0.30144989395899746	0.039854852238546956	CCR7+CD45RA-	20492	126	17531	88	0.14431006047278724	0.11737871977164503	0.026931340701142212
806	042012	H4:IC31	BCG-Pasteur	11	168	87312	298	74971	226	0.3413047461975444	0.30144989395899746	0.039854852238546956	CCR7+CD45RA+	40714	32	36189	47	0.0366502	0.0626909	-0.0260407
806	042012	H4:IC31	TB 10.4	11	168	85699	227	74971	226	0.26488057036838236	0.30144989395899746	-0.0365693	CCR7-CD45RA-	22049	110	19723	85	0.1283562235265289	0.1133771725067026	0.0149791
806	042012	H4:IC31	TB 10.4	11	168	85699	227	74971	226	0.26488057036838236	0.30144989395899746	-0.0365693	CCR7-CD45RA+	1352	5	1528	6	0.00583437	0.00800309	-0.00216872
806	042012	H4:IC31	TB 10.4	11	168	85699	227	74971	226	0.26488057036838236	0.30144989395899746	-0.0365693	CCR7+CD45RA-	21163	83	17531	88	0.0968506	0.11737871977164503	-0.0205281
806	042012	H4:IC31	TB 10.4	11	168	85699	227	74971	226	0.26488057036838236	0.30144989395899746	-0.0365693	CCR7+CD45RA+	41135	29	36189	47	0.033839368020630346	0.0626909	-0.0288515
806	042012	H4:IC31	TB WCL	11	168	78417	369	74971	226	0.4705612303454608	0.30144989395899746	0.16911133638646336	CCR7-CD45RA-	22871	166	19723	85	0.21168879197112872	0.1133771725067026	0.0983116
806	042012	H4:IC31	TB WCL	11	168	78417	369	74971	226	0.4705612303454608	0.30144989395899746	0.16911133638646336	CCR7-CD45RA+	1241	8	1528	6	0.010201869492584517	0.00800309	0.00219877
806	042012	H4:IC31	TB WCL	11	168	78417	369	74971	226	0.4705612303454608	0.30144989395899746	0.16911133638646336	CCR7+CD45RA-	18603	143	17531	88	0.18235841717994822	0.11737871977164503	0.0649797
806	042012	H4:IC31	TB WCL	11	168	78417	369	74971	226	0.4705612303454608	0.30144989395899746	0.16911133638646336	CCR7+CD45RA+	35702	52	36189	47	0.0663122	0.0626909	0.00362124
777	042006	H4:IC31	Ag85B	2	0	59531	400	50806	473	0.6719188322050696	0.930992	-0.259074	CCR7-CD45RA-	21016	229	18595	225	0.38467353143740235	0.44286107940007086	-0.0581875
777	042006	H4:IC31	Ag85B	2	0	59531	400	50806	473	0.6719188322050696	0.930992	-0.259074	CCR7-CD45RA+	2496	8	2198	21	0.013438376644101392	0.041333700744006614	-0.0278953
777	042006	H4:IC31	Ag85B	2	0	59531	400	50806	473	0.6719188322050696	0.930992	-0.259074	CCR7+CD45RA-	13609	115	11437	188	0.19317666425895752	0.3700350352320592	-0.176858
777	042006	H4:IC31	Ag85B	2	0	59531	400	50806	473	0.6719188322050696	0.930992	-0.259074	CCR7+CD45RA+	22410	48	18576	39	0.0806303	0.0767626	0.00386767
777	042006	H4:IC31	BCG-Pasteur	2	0	55745	411	50806	473	0.7372858552336533	0.930992	-0.193707	CCR7-CD45RA-	18831	225	18595	225	0.4036236433760876	0.44286107940007086	-0.0392374
777	042006	H4:IC31	BCG-Pasteur	2	0	55745	411	50806	473	0.7372858552336533	0.930992	-0.193707	CCR7-CD45RA+	1903	11	2198	21	0.019732711453942058	0.041333700744006614	-0.021601
777	042006	H4:IC31	BCG-Pasteur	2	0	55745	411	50806	473	0.7372858552336533	0.930992	-0.193707	CCR7+CD45RA-	14143	137	11437	188	0.24576195174455107	0.3700350352320592	-0.124273
777	042006	H4:IC31	BCG-Pasteur	2	0	55745	411	50806	473	0.7372858552336533	0.930992	-0.193707	CCR7+CD45RA+	20868	38	18576	39	0.0681675	0.0767626	-0.00859504
777	042006	H4:IC31	TB 10.4	2	0	59676	273	50806	473	0.45747033983510965	0.930992	-0.473522	CCR7-CD45RA-	21612	135	18595	225	0.22622159662175748	0.44286107940007086	-0.216639
777	042006	H4:IC31	TB 10.4	2	0	59676	273	50806	473	0.45747033983510965	0.930992	-0.473522	CCR7-CD45RA+	2191	7	2198	21	0.011730008713720758	0.041333700744006614	-0.0296037
777	042006	H4:IC31	TB 10.4	2	0	59676	273	50806	473	0.45747033983510965	0.930992	-0.473522	CCR7+CD45RA-	13856	79	11437	188	0.13238152691199143	0.3700350352320592	-0.237654
777	042006	H4:IC31	TB 10.4	2	0	59676	273	50806	473	0.45747033983510965	0.930992	-0.473522	CCR7+CD45RA+	22017	52	18576	39	0.0871372	0.0767626	0.010374620491627656
777	042006	H4:IC31	TB WCL	2	0	43837	476	50806	473	1.0858407281520177	0.930992	0.15484832567986873	CCR7-CD45RA-	16112	277	18595	225	0.6318863060884641	0.44286107940007086	0.18902522668839322
777	042006	H4:IC31	TB WCL	2	0	43837	476	50806	473	1.0858407281520177	0.930992	0.15484832567986873	CCR7-CD45RA+	1331	13	2198	21	0.029655314004151747	0.041333700744006614	-0.0116784
777	042006	H4:IC31	TB WCL	2	0	43837	476	50806	473	1.0858407281520177	0.930992	0.15484832567986873	CCR7+CD45RA-	11317	155	11437	188	0.35358259004950154	0.3700350352320592	-0.0164524
777	042006	H4:IC31	TB WCL	2	0	43837	476	50806	473	1.0858407281520177	0.930992	0.15484832567986873	CCR7+CD45RA+	15077	31	18576	39	0.0707165	0.0767626	-0.00604607
806	042006	H4:IC31	Ag85B	6	14	99376	411	94397	388	0.41358074384157145	0.41103001154697716	0.00255073	CCR7-CD45RA-	27128	178	28021	143	0.179118	0.15148786508045806	0.027629829332679934
806	042006	H4:IC31	Ag85B	6	14	99376	411	94397	388	0.41358074384157145	0.41103001154697716	0.00255073	CCR7-CD45RA+	2548	10	2874	15	0.010062791820962808	0.0158903	-0.00582754
806	042006	H4:IC31	Ag85B	6	14	99376	411	94397	388	0.41358074384157145	0.41103001154697716	0.00255073	CCR7+CD45RA-	29612	175	25856	189	0.17609885686684915	0.20021822727417185	-0.0241194
806	042006	H4:IC31	Ag85B	6	14	99376	411	94397	388	0.41358074384157145	0.41103001154697716	0.00255073	CCR7+CD45RA+	40088	48	37646	41	0.048301400740621475	0.043433583694397065	0.00486782
806	042006	H4:IC31	BCG-Pasteur	6	14	92527	534	94397	388	0.577129	0.41103001154697716	0.16609882652191088	CCR7-CD45RA-	27516	264	28021	143	0.2853221221913604	0.15148786508045806	0.13383425711090233
806	042006	H4:IC31	BCG-Pasteur	6	14	92527	534	94397	388	0.577129	0.41103001154697716	0.16609882652191088	CCR7-CD45RA+	2266	13	2874	15	0.014049952986695775	0.0158903	-0.00184038
806	042006	H4:IC31	BCG-Pasteur	6	14	92527	534	94397	388	0.577129	0.41103001154697716	0.16609882652191088	CCR7+CD45RA-	26942	225	25856	189	0.24317226323127303	0.20021822727417185	0.042954
806	042006	H4:IC31	BCG-Pasteur	6	14	92527	534	94397	388	0.577129	0.41103001154697716	0.16609882652191088	CCR7+CD45RA+	35803	32	37646	41	0.034584499659558836	0.043433583694397065	-0.00884908
806	042006	H4:IC31	TB 10.4	6	14	84016	259	94397	388	0.30827461435916964	0.41103001154697716	-0.102755	CCR7-CD45RA-	21423	84	28021	143	0.099981	0.15148786508045806	-0.0515069
806	042006	H4:IC31	TB 10.4	6	14	84016	259	94397	388	0.30827461435916964	0.41103001154697716	-0.102755	CCR7-CD45RA+	1628	3	2874	15	0.00357075	0.0158903	-0.0123196
806	042006	H4:IC31	TB 10.4	6	14	84016	259	94397	388	0.30827461435916964	0.41103001154697716	-0.102755	CCR7+CD45RA-	26634	125	25856	189	0.1487811845362788	0.20021822727417185	-0.051437
806	042006	H4:IC31	TB 10.4	6	14	84016	259	94397	388	0.30827461435916964	0.41103001154697716	-0.102755	CCR7+CD45RA+	34331	47	37646	41	0.0559417	0.043433583694397065	0.012508141691243764
806	042006	H4:IC31	TB WCL	6	14	88390	800	94397	388	0.9050797601538636	0.41103001154697716	0.49404974860688644	CCR7-CD45RA-	25650	380	28021	143	0.4299128860730852	0.15148786508045806	0.2784250209926271
806	042006	H4:IC31	TB WCL	6	14	88390	800	94397	388	0.9050797601538636	0.41103001154697716	0.49404974860688644	CCR7-CD45RA+	1943	22	2874	15	0.0248897	0.0158903	0.00899936
806	042006	H4:IC31	TB WCL	6	14	88390	800	94397	388	0.9050797601538636	0.41103001154697716	0.49404974860688644	CCR7+CD45RA-	27310	342	25856	189	0.3869215974657767	0.20021822727417185	0.18670337019160485
806	042006	H4:IC31	TB WCL	6	14	88390	800	94397	388	0.9050797601538636	0.41103001154697716	0.49404974860688644	CCR7+CD45RA+	33487	56	37646	41	0.0633556	0.043433583694397065	0.019921999516373384
777	042006	H4:IC31	Ag85B	10	70	72856	527	60490	499	0.7233446799165477	0.8249297404529674	-0.101585	CCR7-CD45RA-	21668	253	19000	219	0.34726	0.3620433129442883	-0.014783
777	042006	H4:IC31	Ag85B	10	70	72856	527	60490	499	0.7233446799165477	0.8249297404529674	-0.101585	CCR7-CD45RA+	3053	11	2719	18	0.015098276051389041	0.029756984625557942	-0.0146587
777	042006	H4:IC31	Ag85B	10	70	72856	527	60490	499	0.7233446799165477	0.8249297404529674	-0.101585	CCR7+CD45RA-	16232	189	13662	213	0.25941583397386625	0.3521243180691023	-0.0927085
777	042006	H4:IC31	Ag85B	10	70	72856	527	60490	499	0.7233446799165477	0.8249297404529674	-0.101585	CCR7+CD45RA+	31903	74	25109	49	0.10157022070934446	0.0810051	0.020565095895325625
777	042006	H4:IC31	BCG-Pasteur	10	70	64155	414	60490	499	0.6453121346738369	0.8249297404529674	-0.179618	CCR7-CD45RA-	19117	214	19000	219	0.3335671420777804	0.3620433129442883	-0.0284762
777	042006	H4:IC31	BCG-Pasteur	10	70	64155	414	60490	499	0.6453121346738369	0.8249297404529674	-0.179618	CCR7-CD45RA+	2180	17	2719	18	0.026498324370664794	0.029756984625557942	-0.00325866
777	042006	H4:IC31	BCG-Pasteur	10	70	64155	414	60490	499	0.6453121346738369	0.8249297404529674	-0.179618	CCR7+CD45RA-	16043	124	13662	213	0.19328189540955498	0.3521243180691023	-0.158842
777	042006	H4:IC31	BCG-Pasteur	10	70	64155	414	60490	499	0.6453121346738369	0.8249297404529674	-0.179618	CCR7+CD45RA+	26815	59	25109	49	0.0919648	0.0810051	0.010959648001817812
777	042006	H4:IC31	TB 10.4	10	70	66430	326	60490	499	0.490742	0.8249297404529674	-0.334188	CCR7-CD45RA-	20808	145	19000	219	0.2182748758091224	0.3620433129442883	-0.143768
777	042006	H4:IC31	TB 10.4	10	70	66430	326	60490	499	0.490742	0.8249297404529674	-0.334188	CCR7-CD45RA+	2467	14	2719	18	0.021074815595363543	0.029756984625557942	-0.00868217
777	042006	H4:IC31	TB 10.4	10	70	66430	326	60490	499	0.490742	0.8249297404529674	-0.334188	CCR7+CD45RA-	15007	103	13662	213	0.15505042902303176	0.3521243180691023	-0.197074
777	042006	H4:IC31	TB 10.4	10	70	66430	326	60490	499	0.490742	0.8249297404529674	-0.334188	CCR7+CD45RA+	28148	64	25109	49	0.096342	0.0810051	0.015336889336214493
777	042006	H4:IC31	TB WCL	10	70	54117	513	60490	499	0.947946	0.8249297404529674	0.12301637629408058	CCR7-CD45RA-	16867	284	19000	219	0.5247888833453443	0.3620433129442883	0.16274557040105603
777	042006	H4:IC31	TB WCL	10	70	54117	513	60490	499	0.947946	0.8249297404529674	0.12301637629408058	CCR7-CD45RA+	1688	15	2719	18	0.027717722711901992	0.029756984625557942	-0.00203926
777	042006	H4:IC31	TB WCL	10	70	54117	513	60490	499	0.947946	0.8249297404529674	0.12301637629408058	CCR7+CD45RA-	13600	154	13662	213	0.2845686198421938	0.3521243180691023	-0.0675557
777	042006	H4:IC31	TB WCL	10	70	54117	513	60490	499	0.947946	0.8249297404529674	0.12301637629408058	CCR7+CD45RA+	21962	60	25109	49	0.11087089084760797	0.0810051	0.029865766033589133
806	042006	H4:IC31	Ag85B	11	168	67618	276	77282	306	0.4081753379277707	0.39595248570171576	0.012222852226054959	CCR7-CD45RA-	19080	122	22136	131	0.18042533053328996	0.16950907067622473	0.010916259857065236
806	042006	H4:IC31	Ag85B	11	168	67618	276	77282	306	0.4081753379277707	0.39595248570171576	0.012222852226054959	CCR7-CD45RA+	2054	11	2553	13	0.016267857671034343	0.0168215	-0.000553653
806	042006	H4:IC31	Ag85B	11	168	67618	276	77282	306	0.4081753379277707	0.39595248570171576	0.012222852226054959	CCR7+CD45RA-	18806	109	20203	115	0.16119968055843117	0.14880567273103698	0.012394007827394193
806	042006	H4:IC31	Ag85B	11	168	67618	276	77282	306	0.4081753379277707	0.39595248570171576	0.012222852226054959	CCR7+CD45RA+	27678	34	32390	47	0.050282469165015234	0.060816231463989026	-0.0105338
806	042006	H4:IC31	BCG-Pasteur	11	168	71494	350	77282	306	0.4895515707611827	0.39595248570171576	0.0935991	CCR7-CD45RA-	21608	180	22136	131	0.2517693792486083	0.16950907067622473	0.0822603
806	042006	H4:IC31	BCG-Pasteur	11	168	71494	350	77282	306	0.4895515707611827	0.39595248570171576	0.0935991	CCR7-CD45RA+	1846	10	2553	13	0.013987187736033793	0.0168215	-0.00283432
806	042006	H4:IC31	BCG-Pasteur	11	168	71494	350	77282	306	0.4895515707611827	0.39595248570171576	0.0935991	CCR7+CD45RA-	19400	131	20203	115	0.1832321593420427	0.14880567273103698	0.034426486611005724
806	042006	H4:IC31	BCG-Pasteur	11	168	71494	350	77282	306	0.4895515707611827	0.39595248570171576	0.0935991	CCR7+CD45RA+	28640	29	32390	47	0.040562844434497994	0.060816231463989026	-0.0202534
806	042006	H4:IC31	TB 10.4	11	168	77865	185	77282	306	0.23759070185577605	0.39595248570171576	-0.158362	CCR7-CD45RA-	19870	63	22136	131	0.0809093	0.16950907067622473	-0.0885998
806	042006	H4:IC31	TB 10.4	11	168	77865	185	77282	306	0.23759070185577605	0.39595248570171576	-0.158362	CCR7-CD45RA+	1561	2	2553	13	0.00256855	0.0168215	-0.014253
806	042006	H4:IC31	TB 10.4	11	168	77865	185	77282	306	0.23759070185577605	0.39595248570171576	-0.158362	CCR7+CD45RA-	23803	81	20203	115	0.10402619919090733	0.14880567273103698	-0.0447795
806	042006	H4:IC31	TB 10.4	11	168	77865	185	77282	306	0.23759070185577605	0.39595248570171576	-0.158362	CCR7+CD45RA+	32631	39	32390	47	0.0500867	0.060816231463989026	-0.0107295
806	042006	H4:IC31	TB WCL	11	168	76890	619	77282	306	0.8050461698530367	0.39595248570171576	0.4090936841513209	CCR7-CD45RA-	21081	315	22136	131	0.40967616074912216	0.16950907067622473	0.24016709007289744
806	042006	H4:IC31	TB WCL	11	168	76890	619	77282	306	0.8050461698530367	0.39595248570171576	0.4090936841513209	CCR7-CD45RA+	1641	22	2553	13	0.028612303290414882	0.0168215	0.011790792459949833
806	042006	H4:IC31	TB WCL	11	168	76890	619	77282	306	0.8050461698530367	0.39595248570171576	0.4090936841513209	CCR7+CD45RA-	23445	236	20203	115	0.30693198075172323	0.14880567273103698	0.15812630802068625
806	042006	H4:IC31	TB WCL	11	168	76890	619	77282	306	0.8050461698530367	0.39595248570171576	0.4090936841513209	CCR7+CD45RA+	30723	46	32390	47	0.0598257	0.060816231463989026	-0.000990506
778	042047	H4:IC31	Ag85B	2	0	64355	302	63425	351	0.4692720068370756	0.5534095388253844	-0.0841375	CCR7-CD45RA-	13457	94	14024	116	0.14606479683008314	0.1828931809223492	-0.0368284
778	042047	H4:IC31	Ag85B	2	0	64355	302	63425	351	0.4692720068370756	0.5534095388253844	-0.0841375	CCR7-CD45RA+	4807	16	5037	21	0.0248621	0.03311	-0.00824788
778	042047	H4:IC31	Ag85B	2	0	64355	302	63425	351	0.4692720068370756	0.5534095388253844	-0.0841375	CCR7+CD45RA-	12370	96	12226	137	0.14917255846476574	0.21600315333070555	-0.0668306
778	042047	H4:IC31	Ag85B	2	0	64355	302	63425	351	0.4692720068370756	0.5534095388253844	-0.0841375	CCR7+CD45RA+	33721	96	32138	77	0.14917255846476574	0.12140323216397318	0.027769326300792554
778	042047	H4:IC31	BCG-Pasteur	2	0	74287	350	63425	351	0.4711456917091819	0.5534095388253844	-0.0822638	CCR7-CD45RA-	14305	139	14024	116	0.18711214613593227	0.1828931809223492	0.00421897
778	042047	H4:IC31	BCG-Pasteur	2	0	74287	350	63425	351	0.4711456917091819	0.5534095388253844	-0.0822638	CCR7-CD45RA+	4617	17	5037	21	0.022884219311588835	0.03311	-0.0102258
778	042047	H4:IC31	BCG-Pasteur	2	0	74287	350	63425	351	0.4711456917091819	0.5534095388253844	-0.0822638	CCR7+CD45RA-	15094	106	12226	137	0.1426898380604951	0.21600315333070555	-0.0733133
778	042047	H4:IC31	BCG-Pasteur	2	0	74287	350	63425	351	0.4711456917091819	0.5534095388253844	-0.0822638	CCR7+CD45RA+	40271	88	32138	77	0.11845948820116575	0.12140323216397318	-0.00294374
778	042047	H4:IC31	TB WCL	2	0	74392	380	63425	351	0.5108076137219056	0.5534095388253844	-0.0426019	CCR7-CD45RA-	14641	136	14024	116	0.18281535648994515	0.1828931809223492	-7.78244e-05
778	042047	H4:IC31	TB WCL	2	0	74392	380	63425	351	0.5108076137219056	0.5534095388253844	-0.0426019	CCR7-CD45RA+	4596	27	5037	21	0.0362942	0.03311	0.00318425
778	042047	H4:IC31	TB WCL	2	0	74392	380	63425	351	0.5108076137219056	0.5534095388253844	-0.0426019	CCR7+CD45RA-	16007	129	12226	137	0.1734057425529627	0.21600315333070555	-0.0425974
778	042047	H4:IC31	TB WCL	2	0	74392	380	63425	351	0.5108076137219056	0.5534095388253844	-0.0426019	CCR7+CD45RA+	39148	88	32138	77	0.11829228949349392	0.12140323216397318	-0.00311094
807	042047	H4:IC31	Ag85B	6	14	91508	305	66098	205	0.3333041919832146	0.31014554146872825	0.023158650514486345	CCR7-CD45RA-	17116	60	17965	72	0.065568	0.1089291657841387	-0.0433611
807	042047	H4:IC31	Ag85B	6	14	91508	305	66098	205	0.3333041919832146	0.31014554146872825	0.023158650514486345	CCR7-CD45RA+	4417	3	5849	4	0.0032784	0.00605162	-0.00277322
807	042047	H4:IC31	Ag85B	6	14	91508	305	66098	205	0.3333041919832146	0.31014554146872825	0.023158650514486345	CCR7+CD45RA-	21258	203	10167	96	0.22183852777899202	0.14523888771218493	0.0765996
807	042047	H4:IC31	Ag85B	6	14	91508	305	66098	205	0.3333041919832146	0.31014554146872825	0.023158650514486345	CCR7+CD45RA+	48717	39	32117	33	0.0426192	0.0499259	-0.00730664
807	042047	H4:IC31	BCG-Pasteur	6	14	74709	428	66098	205	0.5728894778406884	0.31014554146872825	0.2627439363719602	CCR7-CD45RA-	12720	132	17965	72	0.1766855398947918	0.1089291657841387	0.0677564
807	042047	H4:IC31	BCG-Pasteur	6	14	74709	428	66098	205	0.5728894778406884	0.31014554146872825	0.2627439363719602	CCR7-CD45RA+	2978	3	5849	4	0.00401558	0.00605162	-0.00203604
807	042047	H4:IC31	BCG-Pasteur	6	14	74709	428	66098	205	0.5728894778406884	0.31014554146872825	0.2627439363719602	CCR7+CD45RA-	17969	249	10167	96	0.33329317752881177	0.14523888771218493	0.18805428981662684
807	042047	H4:IC31	BCG-Pasteur	6	14	74709	428	66098	205	0.5728894778406884	0.31014554146872825	0.2627439363719602	CCR7+CD45RA+	41042	44	32117	33	0.0588952	0.0499259	0.00896931
807	042047	H4:IC31	TB 10.4	6	14	78201	257	66098	205	0.32864029871740774	0.31014554146872825	0.018494757248679494	CCR7-CD45RA-	20088	81	17965	72	0.10357923811715962	0.1089291657841387	-0.00534993
807	042047	H4:IC31	TB 10.4	6	14	78201	257	66098	205	0.32864029871740774	0.31014554146872825	0.018494757248679494	CCR7-CD45RA+	6147	8	5849	4	0.010230048209102185	0.00605162	0.00417843
807	042047	H4:IC31	TB 10.4	6	14	78201	257	66098	205	0.32864029871740774	0.31014554146872825	0.018494757248679494	CCR7+CD45RA-	13608	127	10167	96	0.1624020153194972	0.14523888771218493	0.017163127607312256
807	042047	H4:IC31	TB 10.4	6	14	78201	257	66098	205	0.32864029871740774	0.31014554146872825	0.018494757248679494	CCR7+CD45RA+	38358	41	32117	33	0.052429	0.0499259	0.00250313
807	042047	H4:IC31	TB WCL	6	14	90299	397	66098	205	0.4396504944683773	0.31014554146872825	0.12950495299964904	CCR7-CD45RA-	19782	144	17965	72	0.15947020454268596	0.1089291657841387	0.050541
807	042047	H4:IC31	TB WCL	6	14	90299	397	66098	205	0.4396504944683773	0.31014554146872825	0.12950495299964904	CCR7-CD45RA+	6037	16	5849	4	0.017718911615853997	0.00605162	0.011667291294512959
807	042047	H4:IC31	TB WCL	6	14	90299	397	66098	205	0.4396504944683773	0.31014554146872825	0.12950495299964904	CCR7+CD45RA-	17521	155	10167	96	0.1716519562785856	0.14523888771218493	0.0264131
807	042047	H4:IC31	TB WCL	6	14	90299	397	66098	205	0.4396504944683773	0.31014554146872825	0.12950495299964904	CCR7+CD45RA+	46959	82	32117	33	0.0908094	0.0499259	0.0408836
778	042047	H4:IC31	Ag85B	10	70	69769	339	53807	288	0.48588914847568404	0.5352463434125672	-0.0493572	CCR7-CD45RA-	13938	135	11151	89	0.19349567859651134	0.16540598806846693	0.028089690528044414
778	042047	H4:IC31	Ag85B	10	70	69769	339	53807	288	0.48588914847568404	0.5352463434125672	-0.0493572	CCR7-CD45RA+	4667	22	3727	11	0.0315326	0.020443436727563328	0.011089192377053341
778	042047	H4:IC31	Ag85B	10	70	69769	339	53807	288	0.48588914847568404	0.5352463434125672	-0.0493572	CCR7+CD45RA-	14416	109	11038	122	0.1562298442001462	0.22673629825115693	-0.0705065
778	042047	H4:IC31	Ag85B	10	70	69769	339	53807	288	0.48588914847568404	0.5352463434125672	-0.0493572	CCR7+CD45RA+	36748	73	27891	66	0.10463099657440984	0.12266062036537996	-0.0180296
778	042047	H4:IC31	BCG-Pasteur	10	70	67406	307	53807	288	0.4554490698157434	0.5352463434125672	-0.0797973	CCR7-CD45RA-	12715	111	11151	89	0.16467376791383556	0.16540598806846693	-0.00073222
778	042047	H4:IC31	BCG-Pasteur	10	70	67406	307	53807	288	0.4554490698157434	0.5352463434125672	-0.0797973	CCR7-CD45RA+	3677	10	3727	11	0.014835474586832032	0.020443436727563328	-0.00560796
778	042047	H4:IC31	BCG-Pasteur	10	70	67406	307	53807	288	0.4554490698157434	0.5352463434125672	-0.0797973	CCR7+CD45RA-	14666	119	11038	122	0.1765421475833012	0.22673629825115693	-0.0501942
778	042047	H4:IC31	BCG-Pasteur	10	70	67406	307	53807	288	0.4554490698157434	0.5352463434125672	-0.0797973	CCR7+CD45RA+	36348	67	27891	66	0.0993977	0.12266062036537996	-0.0232629
778	042047	H4:IC31	TB WCL	10	70	50735	279	53807	288	0.5499162313984429	0.5352463434125672	0.014669887985875762	CCR7-CD45RA-	9239	103	11151	89	0.20301566965605597	0.16540598806846693	0.0376097
778	042047	H4:IC31	TB WCL	10	70	50735	279	53807	288	0.5499162313984429	0.5352463434125672	0.014669887985875762	CCR7-CD45RA+	2686	15	3727	11	0.029565388784862517	0.020443436727563328	0.00912195
778	042047	H4:IC31	TB WCL	10	70	50735	279	53807	288	0.5499162313984429	0.5352463434125672	0.014669887985875762	CCR7+CD45RA-	11665	94	11038	122	0.18527643638513847	0.22673629825115693	-0.0414599
778	042047	H4:IC31	TB WCL	10	70	50735	279	53807	288	0.5499162313984429	0.5352463434125672	0.014669887985875762	CCR7+CD45RA+	27145	67	27891	66	0.13205873657238593	0.12266062036537996	0.00939812
807	042047	H4:IC31	Ag85B	11	168	116458	353	105490	246	0.3031135688402686	0.23319745947483175	0.0699161	CCR7-CD45RA-	34300	168	31015	109	0.14425801576534028	0.10332732960470187	0.0409307
807	042047	H4:IC31	Ag85B	11	168	116458	353	105490	246	0.3031135688402686	0.23319745947483175	0.0699161	CCR7-CD45RA+	11023	11	9692	13	0.00944547	0.012323442980377287	-0.00287798
807	042047	H4:IC31	Ag85B	11	168	116458	353	105490	246	0.3031135688402686	0.23319745947483175	0.0699161	CCR7+CD45RA-	18620	124	16396	92	0.10647615449346545	0.0872121	0.0192641
807	042047	H4:IC31	Ag85B	11	168	116458	353	105490	246	0.3031135688402686	0.23319745947483175	0.0699161	CCR7+CD45RA+	52515	50	48387	32	0.0429339	0.0303346	0.012599304388719278
807	042047	H4:IC31	BCG-Pasteur	11	168	116841	628	105490	246	0.5374825617719807	0.23319745947483175	0.304285	CCR7-CD45RA-	30167	359	31015	109	0.3072551587199699	0.10332732960470187	0.20392782911526802
807	042047	H4:IC31	BCG-Pasteur	11	168	116841	628	105490	246	0.5374825617719807	0.23319745947483175	0.304285	CCR7-CD45RA+	7867	12	9692	13	0.010270367422394537	0.012323442980377287	-0.00205308
807	042047	H4:IC31	BCG-Pasteur	11	168	116841	628	105490	246	0.5374825617719807	0.23319745947483175	0.304285	CCR7+CD45RA-	21122	201	16396	92	0.1720286543251085	0.0872121	0.0848166
807	042047	H4:IC31	BCG-Pasteur	11	168	116841	628	105490	246	0.5374825617719807	0.23319745947483175	0.304285	CCR7+CD45RA+	57685	56	48387	32	0.047928381304507835	0.0303346	0.017593752429732976
807	042047	H4:IC31	TB 10.4	11	168	113008	292	105490	246	0.25838878663457454	0.23319745947483175	0.025191327159742788	CCR7-CD45RA-	32037	136	31015	109	0.120345	0.10332732960470187	0.0170181
807	042047	H4:IC31	TB 10.4	11	168	113008	292	105490	246	0.25838878663457454	0.23319745947483175	0.025191327159742788	CCR7-CD45RA+	9569	14	9692	13	0.012388503468780971	0.012323442980377287	6.506048840368428e-5
807	042047	H4:IC31	TB 10.4	11	168	113008	292	105490	246	0.25838878663457454	0.23319745947483175	0.025191327159742788	CCR7+CD45RA-	19467	82	16396	92	0.0725612	0.0872121	-0.0146508
807	042047	H4:IC31	TB 10.4	11	168	113008	292	105490	246	0.25838878663457454	0.23319745947483175	0.025191327159742788	CCR7+CD45RA+	51935	60	48387	32	0.0530936	0.0303346	0.022759
807	042047	H4:IC31	TB WCL	11	168	119100	532	105490	246	0.44668345927791775	0.23319745947483175	0.213486	CCR7-CD45RA-	28304	240	31015	109	0.20151133501259444	0.10332732960470187	0.098184
807	042047	H4:IC31	TB WCL	11	168	119100	532	105490	246	0.44668345927791775	0.23319745947483175	0.213486	CCR7-CD45RA+	7591	21	9692	13	0.017632241813602016	0.012323442980377287	0.0053088
807	042047	H4:IC31	TB WCL	11	168	119100	532	105490	246	0.44668345927791775	0.23319745947483175	0.213486	CCR7+CD45RA-	24123	172	16396	92	0.14441645675902604	0.0872121	0.0572044
807	042047	H4:IC31	TB WCL	11	168	119100	532	105490	246	0.44668345927791775	0.23319745947483175	0.213486	CCR7+CD45RA+	59082	99	48387	32	0.0831234	0.0303346	0.0527888
779	042074	H4:IC31	Ag85B	2	0	86579	303	111341	402	0.349969	0.36105298138152164	-0.0110836	CCR7-CD45RA-	19586	122	23561	153	0.14091176844269396	0.13741568694371345	0.00349608
779	042074	H4:IC31	Ag85B	2	0	86579	303	111341	402	0.349969	0.36105298138152164	-0.0110836	CCR7-CD45RA+	3741	20	4775	17	0.0231003	0.015268409660412605	0.00783188
779	042074	H4:IC31	Ag85B	2	0	86579	303	111341	402	0.349969	0.36105298138152164	-0.0110836	CCR7+CD45RA-	12921	56	16479	97	0.0646808	0.0871197	-0.0224389
779	042074	H4:IC31	Ag85B	2	0	86579	303	111341	402	0.349969	0.36105298138152164	-0.0110836	CCR7+CD45RA+	50331	105	66526	135	0.12127652202035136	0.1212491355385707	2.7386481780661276e-5
779	042074	H4:IC31	BCG-Pasteur	2	0	86775	460	111341	402	0.5301065975223279	0.36105298138152164	0.16905361614080627	CCR7-CD45RA-	18489	242	23561	153	0.278882	0.13741568694371345	0.14146647957890254
779	042074	H4:IC31	BCG-Pasteur	2	0	86775	460	111341	402	0.5301065975223279	0.36105298138152164	0.16905361614080627	CCR7-CD45RA+	2956	21	4775	17	0.024200518582541054	0.015268409660412605	0.00893211
779	042074	H4:IC31	BCG-Pasteur	2	0	86775	460	111341	402	0.5301065975223279	0.36105298138152164	0.16905361614080627	CCR7+CD45RA-	13727	81	16479	97	0.0933449	0.0871197	0.00622511
779	042074	H4:IC31	BCG-Pasteur	2	0	86775	460	111341	402	0.5301065975223279	0.36105298138152164	0.16905361614080627	CCR7+CD45RA+	51603	116	66526	135	0.13367905502736965	0.1212491355385707	0.012429919488798957
779	042074	H4:IC31	TB 10.4	2	0	84676	316	111341	402	0.37318720770938635	0.36105298138152164	0.012134226327864706	CCR7-CD45RA-	19327	100	23561	153	0.11809721762955265	0.13741568694371345	-0.0193185
779	042074	H4:IC31	TB 10.4	2	0	84676	316	111341	402	0.37318720770938635	0.36105298138152164	0.012134226327864706	CCR7-CD45RA+	3498	7	4775	17	0.00826681	0.015268409660412605	-0.0070016
779	042074	H4:IC31	TB 10.4	2	0	84676	316	111341	402	0.37318720770938635	0.36105298138152164	0.012134226327864706	CCR7+CD45RA-	12954	67	16479	97	0.0791251	0.0871197	-0.00799461
779	042074	H4:IC31	TB 10.4	2	0	84676	316	111341	402	0.37318720770938635	0.36105298138152164	0.012134226327864706	CCR7+CD45RA+	48897	142	66526	135	0.16769804903396476	0.1212491355385707	0.0464489
779	042074	H4:IC31	TB WCL	2	0	86237	965	111341	402	1.1190092419727031	0.36105298138152164	0.7579562605911815	CCR7-CD45RA-	18136	480	23561	153	0.5566056333128472	0.13741568694371345	0.41918994636913376
779	042074	H4:IC31	TB WCL	2	0	86237	965	111341	402	1.1190092419727031	0.36105298138152164	0.7579562605911815	CCR7-CD45RA+	2607	72	4775	17	0.0834908	0.015268409660412605	0.0682224
779	042074	H4:IC31	TB WCL	2	0	86237	965	111341	402	1.1190092419727031	0.36105298138152164	0.7579562605911815	CCR7+CD45RA-	14634	227	16479	97	0.2632280807542006	0.0871197	0.17610833151537575
779	042074	H4:IC31	TB WCL	2	0	86237	965	111341	402	1.1190092419727031	0.36105298138152164	0.7579562605911815	CCR7+CD45RA+	50860	186	66526	135	0.21568468290872828	0.1212491355385707	0.0944355
808	042074	H4:IC31	Ag85B	6	14	105883	239	80704	170	0.2257208428170717	0.21064631245043616	0.0150745	CCR7-CD45RA-	17928	112	13568	76	0.105777	0.0941713	0.011605838737074131
808	042074	H4:IC31	Ag85B	6	14	105883	239	80704	170	0.2257208428170717	0.21064631245043616	0.0150745	CCR7-CD45RA+	3446	19	2649	8	0.017944334784620763	0.00991277	0.00803157
808	042074	H4:IC31	Ag85B	6	14	105883	239	80704	170	0.2257208428170717	0.21064631245043616	0.0150745	CCR7+CD45RA-	17236	52	12501	35	0.0491108	0.0433684	0.00574245
808	042074	H4:IC31	Ag85B	6	14	105883	239	80704	170	0.2257208428170717	0.21064631245043616	0.0150745	CCR7+CD45RA+	67273	56	51986	51	0.0528886	0.0631939	-0.0103053
808	042074	H4:IC31	BCG-Pasteur	6	14	122654	338	80704	170	0.2755719340584082	0.21064631245043616	0.0649256	CCR7-CD45RA-	19529	188	13568	76	0.15327669705023889	0.0941713	0.059105404425338015
808	042074	H4:IC31	BCG-Pasteur	6	14	122654	338	80704	170	0.2755719340584082	0.21064631245043616	0.0649256	CCR7-CD45RA+	3232	23	2649	8	0.018751936341252627	0.00991277	0.00883917
808	042074	H4:IC31	BCG-Pasteur	6	14	122654	338	80704	170	0.2755719340584082	0.21064631245043616	0.0649256	CCR7+CD45RA-	20563	68	12501	35	0.0554405	0.0433684	0.0120721
808	042074	H4:IC31	BCG-Pasteur	6	14	122654	338	80704	170	0.2755719340584082	0.21064631245043616	0.0649256	CCR7+CD45RA+	79330	59	51986	51	0.048102793223213265	0.0631939	-0.0150911
808	042074	H4:IC31	TB 10.4	6	14	126574	155	80704	170	0.1224580087537725	0.21064631245043616	-0.0881883	CCR7-CD45RA-	20988	65	13568	76	0.051353358509646535	0.0941713	-0.0428179
808	042074	H4:IC31	TB 10.4	6	14	126574	155	80704	170	0.1224580087537725	0.21064631245043616	-0.0881883	CCR7-CD45RA+	3090	7	2649	8	0.00553036	0.00991277	-0.00438241
808	042074	H4:IC31	TB 10.4	6	14	126574	155	80704	170	0.1224580087537725	0.21064631245043616	-0.0881883	CCR7+CD45RA-	23245	32	12501	35	0.025281653420133676	0.0433684	-0.0180867
808	042074	H4:IC31	TB 10.4	6	14	126574	155	80704	170	0.1224580087537725	0.21064631245043616	-0.0881883	CCR7+CD45RA+	79251	51	51986	51	0.0402926	0.0631939	-0.0229013
808	042074	H4:IC31	TB WCL	6	14	102385	846	80704	170	0.8262929140010743	0.21064631245043616	0.6156466015506381	CCR7-CD45RA-	16638	474	13568	76	0.4629584411779069	0.0941713	0.36878714855300604
808	042074	H4:IC31	TB WCL	6	14	102385	846	80704	170	0.8262929140010743	0.21064631245043616	0.6156466015506381	CCR7-CD45RA+	2429	85	2649	8	0.08302	0.00991277	0.0731072
808	042074	H4:IC31	TB WCL	6	14	102385	846	80704	170	0.8262929140010743	0.21064631245043616	0.6156466015506381	CCR7+CD45RA-	18862	197	12501	35	0.1924109977047419	0.0433684	0.14904263925906386
808	042074	H4:IC31	TB WCL	6	14	102385	846	80704	170	0.8262929140010743	0.21064631245043616	0.6156466015506381	CCR7+CD45RA+	64456	90	51986	51	0.0879035	0.0631939	0.0247096
779	042074	H4:IC31	Ag85B	10	70	71584	448	76973	294	0.6258381761287439	0.381952	0.24388606305013194	CCR7-CD45RA-	14839	238	15350	123	0.33247653106839514	0.15979629220635808	0.17268023886203707
779	042074	H4:IC31	Ag85B	10	70	71584	448	76973	294	0.6258381761287439	0.381952	0.24388606305013194	CCR7-CD45RA+	2726	17	2963	12	0.023748323647742514	0.015589882166473957	0.00815844
779	042074	H4:IC31	Ag85B	10	70	71584	448	76973	294	0.6258381761287439	0.381952	0.24388606305013194	CCR7+CD45RA-	12156	87	13117	81	0.12153553866785874	0.10523170462369921	0.016303834044159526
779	042074	H4:IC31	Ag85B	10	70	71584	448	76973	294	0.6258381761287439	0.381952	0.24388606305013194	CCR7+CD45RA+	41863	106	45543	78	0.14807778274474742	0.10133423408208073	0.046743548662666695
779	042074	H4:IC31	BCG-Pasteur	10	70	72586	383	76973	294	0.5276499600473921	0.381952	0.14569784696878008	CCR7-CD45RA-	14249	196	15350	123	0.2700245226352189	0.15979629220635808	0.11022823042886085
779	042074	H4:IC31	BCG-Pasteur	10	70	72586	383	76973	294	0.5276499600473921	0.381952	0.14569784696878008	CCR7-CD45RA+	2074	13	2963	12	0.017909789766621664	0.015589882166473957	0.00231991
779	042074	H4:IC31	BCG-Pasteur	10	70	72586	383	76973	294	0.5276499600473921	0.381952	0.14569784696878008	CCR7+CD45RA-	13867	77	13117	81	0.106081	0.10523170462369921	8.493578401367885e-4
779	042074	H4:IC31	BCG-Pasteur	10	70	72586	383	76973	294	0.5276499600473921	0.381952	0.14569784696878008	CCR7+CD45RA+	42396	97	45543	78	0.13363458518171548	0.10133423408208073	0.0323004
779	042074	H4:IC31	TB 10.4	10	70	77837	307	76973	294	0.39441396765034625	0.381952	0.012461854571734265	CCR7-CD45RA-	16534	104	15350	123	0.13361254930174596	0.15979629220635808	-0.0261837
779	042074	H4:IC31	TB 10.4	10	70	77837	307	76973	294	0.39441396765034625	0.381952	0.012461854571734265	CCR7-CD45RA+	2658	12	2963	12	0.0154168	0.015589882166473957	-0.00017305
779	042074	H4:IC31	TB 10.4	10	70	77837	307	76973	294	0.39441396765034625	0.381952	0.012461854571734265	CCR7+CD45RA-	13809	53	13117	81	0.068091	0.10523170462369921	-0.0371407
779	042074	H4:IC31	TB 10.4	10	70	77837	307	76973	294	0.39441396765034625	0.381952	0.012461854571734265	CCR7+CD45RA+	44836	138	45543	78	0.17729357503500906	0.10133423408208073	0.0759593
779	042074	H4:IC31	TB WCL	10	70	64683	772	76973	294	1.1935129786806424	0.381952	0.8115608656020304	CCR7-CD45RA-	13014	426	15350	123	0.6585965400491629	0.15979629220635808	0.49880024784280486
779	042074	H4:IC31	TB WCL	10	70	64683	772	76973	294	1.1935129786806424	0.381952	0.8115608656020304	CCR7-CD45RA+	1853	52	2963	12	0.0803921	0.015589882166473957	0.0648022
779	042074	H4:IC31	TB WCL	10	70	64683	772	76973	294	1.1935129786806424	0.381952	0.8115608656020304	CCR7+CD45RA-	12274	163	13117	81	0.25199820663852945	0.10523170462369921	0.14676650201483024
779	042074	H4:IC31	TB WCL	10	70	64683	772	76973	294	1.1935129786806424	0.381952	0.8115608656020304	CCR7+CD45RA+	37542	131	45543	78	0.20252616607145615	0.10133423408208073	0.10119193198937543
808	042074	H4:IC31	Ag85B	11	168	92375	277	69258	115	0.29986468200270633	0.16604579976320424	0.13381888223950208	CCR7-CD45RA-	18127	164	13334	54	0.17753721244925574	0.0779693	0.0995679
808	042074	H4:IC31	Ag85B	11	168	92375	277	69258	115	0.29986468200270633	0.16604579976320424	0.13381888223950208	CCR7-CD45RA+	3020	16	2627	6	0.017320703653585928	0.00866326	0.00865744
808	042074	H4:IC31	Ag85B	11	168	92375	277	69258	115	0.29986468200270633	0.16604579976320424	0.13381888223950208	CCR7+CD45RA-	14641	49	10215	23	0.0530447	0.0332092	0.019835494986466057
808	042074	H4:IC31	Ag85B	11	168	92375	277	69258	115	0.29986468200270633	0.16604579976320424	0.13381888223950208	CCR7+CD45RA+	56587	48	43082	32	0.051962110960757785	0.046204	0.00575806
808	042074	H4:IC31	BCG-Pasteur	11	168	83359	211	69258	115	0.25312203841216907	0.16604579976320424	0.0870762	CCR7-CD45RA-	15396	122	13334	54	0.14635492268381337	0.0779693	0.0683856
808	042074	H4:IC31	BCG-Pasteur	11	168	83359	211	69258	115	0.25312203841216907	0.16604579976320424	0.0870762	CCR7-CD45RA+	2127	5	2627	6	0.00599815	0.00866326	-0.00266511
808	042074	H4:IC31	BCG-Pasteur	11	168	83359	211	69258	115	0.25312203841216907	0.16604579976320424	0.0870762	CCR7+CD45RA-	13789	48	10215	23	0.0575823	0.0332092	0.0243731
808	042074	H4:IC31	BCG-Pasteur	11	168	83359	211	69258	115	0.25312203841216907	0.16604579976320424	0.0870762	CCR7+CD45RA+	52047	36	43082	32	0.0431867	0.046204	-0.00301735
808	042074	H4:IC31	TB 10.4	11	168	91247	124	69258	115	0.13589487873573927	0.16604579976320424	-0.0301509	CCR7-CD45RA-	17944	62	13334	54	0.0679474	0.0779693	-0.0100219
808	042074	H4:IC31	TB 10.4	11	168	91247	124	69258	115	0.13589487873573927	0.16604579976320424	-0.0301509	CCR7-CD45RA+	2459	6	2627	6	0.00657556	0.00866326	-0.0020877
808	042074	H4:IC31	TB 10.4	11	168	91247	124	69258	115	0.13589487873573927	0.16604579976320424	-0.0301509	CCR7+CD45RA-	15824	27	10215	23	0.029590013918265805	0.0332092	-0.00361915
808	042074	H4:IC31	TB 10.4	11	168	91247	124	69258	115	0.13589487873573927	0.16604579976320424	-0.0301509	CCR7+CD45RA+	55020	29	43082	32	0.0317819	0.046204	-0.0144222
808	042074	H4:IC31	TB WCL	11	168	83158	542	69258	115	0.6517713268717381	0.16604579976320424	0.4857255271085339	CCR7-CD45RA-	14684	304	13334	54	0.36556915750739555	0.0779693	0.28759982544467355
808	042074	H4:IC31	TB WCL	11	168	83158	542	69258	115	0.6517713268717381	0.16604579976320424	0.4857255271085339	CCR7-CD45RA+	1575	35	2627	6	0.042088554318285676	0.00866326	0.0334253
808	042074	H4:IC31	TB WCL	11	168	83158	542	69258	115	0.6517713268717381	0.16604579976320424	0.4857255271085339	CCR7+CD45RA-	15776	134	10215	23	0.16113903653286515	0.0332092	0.1279298765802243
808	042074	H4:IC31	TB WCL	11	168	83158	542	69258	115	0.6517713268717381	0.16604579976320424	0.4857255271085339	CCR7+CD45RA+	51123	69	43082	32	0.0829746	0.046204	0.0367705
779	042032	H4:IC31	Ag85B	2	0	48231	221	63796	323	0.458212	0.5063013355069284	-0.0480898	CCR7-CD45RA-	12518	97	15359	139	0.20111546515726397	0.21788199887140258	-0.0167665
779	042032	H4:IC31	Ag85B	2	0	48231	221	63796	323	0.458212	0.5063013355069284	-0.0480898	CCR7-CD45RA+	693	5	983	4	0.010366776554498145	0.00626999	0.00409679
779	042032	H4:IC31	Ag85B	2	0	48231	221	63796	323	0.458212	0.5063013355069284	-0.0480898	CCR7+CD45RA-	10241	66	13888	116	0.1368414505193755	0.18182958179196188	-0.0449881
779	042032	H4:IC31	Ag85B	2	0	48231	221	63796	323	0.458212	0.5063013355069284	-0.0480898	CCR7+CD45RA+	24779	53	33566	64	0.10988783147768033	0.10031976926453069	0.00956806
779	042032	H4:IC31	BCG-Pasteur	2	0	52210	235	63796	323	0.450105	0.5063013355069284	-0.056196	CCR7-CD45RA-	12131	105	15359	139	0.2011108982953457	0.21788199887140258	-0.0167711
779	042032	H4:IC31	BCG-Pasteur	2	0	52210	235	63796	323	0.450105	0.5063013355069284	-0.056196	CCR7-CD45RA+	647	4	983	4	0.00766137	0.00626999	0.00139138
779	042032	H4:IC31	BCG-Pasteur	2	0	52210	235	63796	323	0.450105	0.5063013355069284	-0.056196	CCR7+CD45RA-	12530	62	13888	116	0.11875119708868033	0.18182958179196188	-0.0630784
779	042032	H4:IC31	BCG-Pasteur	2	0	52210	235	63796	323	0.450105	0.5063013355069284	-0.056196	CCR7+CD45RA+	26902	64	33566	64	0.12258188086573453	0.10031976926453069	0.022262111601203838
779	042032	H4:IC31	TB 10.4	2	0	52758	261	63796	323	0.4947117024906175	0.5063013355069284	-0.0115896	CCR7-CD45RA-	14007	104	15359	139	0.19712650214185526	0.21788199887140258	-0.0207555
779	042032	H4:IC31	TB 10.4	2	0	52758	261	63796	323	0.4947117024906175	0.5063013355069284	-0.0115896	CCR7-CD45RA+	704	2	983	4	0.00379089	0.00626999	-0.00247909
779	042032	H4:IC31	TB 10.4	2	0	52758	261	63796	323	0.4947117024906175	0.5063013355069284	-0.0115896	CCR7+CD45RA-	11571	77	13888	116	0.14594942947041206	0.18182958179196188	-0.0358802
779	042032	H4:IC31	TB 10.4	2	0	52758	261	63796	323	0.4947117024906175	0.5063013355069284	-0.0115896	CCR7+CD45RA+	26476	78	33566	64	0.14784487660639145	0.10031976926453069	0.0475251
779	042032	H4:IC31	TB WCL	2	0	51512	266	63796	323	0.516385	0.5063013355069284	0.0100832	CCR7-CD45RA-	12296	108	15359	139	0.20965988507532224	0.21788199887140258	-0.00822211
779	042032	H4:IC31	TB WCL	2	0	51512	266	63796	323	0.516385	0.5063013355069284	0.0100832	CCR7-CD45RA+	571	4	983	4	0.00776518	0.00626999	0.0014952
779	042032	H4:IC31	TB WCL	2	0	51512	266	63796	323	0.516385	0.5063013355069284	0.0100832	CCR7+CD45RA-	12374	84	13888	116	0.1630687995030284	0.18182958179196188	-0.0187608
779	042032	H4:IC31	TB WCL	2	0	51512	266	63796	323	0.516385	0.5063013355069284	0.0100832	CCR7+CD45RA+	26271	70	33566	64	0.1358906662525237	0.10031976926453069	0.0355709
808	042032	H4:IC31	Ag85B	6	14	62327	174	55895	202	0.2791727501724774	0.3613918955183827	-0.0822191	CCR7-CD45RA-	15396	74	13753	92	0.11872864087795017	0.16459432865193666	-0.0458657
808	042032	H4:IC31	Ag85B	6	14	62327	174	55895	202	0.2791727501724774	0.3613918955183827	-0.0822191	CCR7-CD45RA+	1104	7	1262	10	0.011231087650616908	0.0178907	-0.0066596
808	042032	H4:IC31	Ag85B	6	14	62327	174	55895	202	0.2791727501724774	0.3613918955183827	-0.0822191	CCR7+CD45RA-	12805	65	11230	74	0.10428867104144272	0.1323910904374273	-0.0281024
808	042032	H4:IC31	Ag85B	6	14	62327	174	55895	202	0.2791727501724774	0.3613918955183827	-0.0822191	CCR7+CD45RA+	33022	28	29650	26	0.0449244	0.0465158	-0.00159144
808	042032	H4:IC31	BCG-Pasteur	6	14	63965	179	55895	202	0.27984053779410617	0.3613918955183827	-0.0815514	CCR7-CD45RA-	15910	80	13753	92	0.12506839677948878	0.16459432865193666	-0.0395259
808	042032	H4:IC31	BCG-Pasteur	6	14	63965	179	55895	202	0.27984053779410617	0.3613918955183827	-0.0815514	CCR7-CD45RA+	1101	3	1262	10	0.00469006	0.0178907	-0.0132006
808	042032	H4:IC31	BCG-Pasteur	6	14	63965	179	55895	202	0.27984053779410617	0.3613918955183827	-0.0815514	CCR7+CD45RA-	12772	67	11230	74	0.10474478230282185	0.1323910904374273	-0.0276463
808	042032	H4:IC31	BCG-Pasteur	6	14	63965	179	55895	202	0.27984053779410617	0.3613918955183827	-0.0815514	CCR7+CD45RA+	34182	29	29650	26	0.045337293832564685	0.0465158	-0.00117849
808	042032	H4:IC31	TB 10.4	6	14	57068	147	55895	202	0.257587	0.3613918955183827	-0.103804	CCR7-CD45RA-	13400	73	13753	92	0.12791757201934534	0.16459432865193666	-0.0366768
808	042032	H4:IC31	TB 10.4	6	14	57068	147	55895	202	0.257587	0.3613918955183827	-0.103804	CCR7-CD45RA+	832	6	1262	10	0.010513773042685918	0.0178907	-0.00737691
808	042032	H4:IC31	TB 10.4	6	14	57068	147	55895	202	0.257587	0.3613918955183827	-0.103804	CCR7+CD45RA-	12643	47	11230	74	0.0823579	0.1323910904374273	-0.0500332
808	042032	H4:IC31	TB 10.4	6	14	57068	147	55895	202	0.257587	0.3613918955183827	-0.103804	CCR7+CD45RA+	30193	21	29650	26	0.036798205649400714	0.0465158	-0.00971758
808	042032	H4:IC31	TB WCL	6	14	57425	148	55895	202	0.25772747061384416	0.3613918955183827	-0.103664	CCR7-CD45RA-	12443	58	13753	92	0.10100130605137135	0.16459432865193666	-0.063593
808	042032	H4:IC31	TB WCL	6	14	57425	148	55895	202	0.25772747061384416	0.3613918955183827	-0.103664	CCR7-CD45RA+	677	1	1262	10	0.0017414	0.0178907	-0.0161493
808	042032	H4:IC31	TB WCL	6	14	57425	148	55895	202	0.25772747061384416	0.3613918955183827	-0.103664	CCR7+CD45RA-	13884	54	11230	74	0.0940357	0.1323910904374273	-0.0383554
808	042032	H4:IC31	TB WCL	6	14	57425	148	55895	202	0.25772747061384416	0.3613918955183827	-0.103664	CCR7+CD45RA+	30421	35	29650	26	0.0609491	0.0465158	0.014433275464448142
779	042032	H4:IC31	Ag85B	10	70	65644	682	82754	412	1.0389372981536775	0.4978611305797907	0.5410761675738869	CCR7-CD45RA-	16702	366	20354	184	0.5575528608859911	0.22234574763757642	0.3352071132484147
779	042032	H4:IC31	Ag85B	10	70	65644	682	82754	412	1.0389372981536775	0.4978611305797907	0.5410761675738869	CCR7-CD45RA+	1104	72	1359	7	0.1096825300103589	0.00845881	0.10122372439371197
779	042032	H4:IC31	Ag85B	10	70	65644	682	82754	412	1.0389372981536775	0.4978611305797907	0.5410761675738869	CCR7+CD45RA-	13638	140	17217	130	0.2132715861312534	0.15709210430915727	0.056179481822096144
779	042032	H4:IC31	Ag85B	10	70	65644	682	82754	412	1.0389372981536775	0.4978611305797907	0.5410761675738869	CCR7+CD45RA+	34200	104	43824	91	0.15843032112607397	0.10996447301641007	0.048465848109663895
779	042032	H4:IC31	BCG-Pasteur	10	70	60618	248	82754	412	0.4091194034775149	0.4978611305797907	-0.0887417	CCR7-CD45RA-	15011	121	20354	184	0.19961067669669075	0.22234574763757642	-0.0227351
779	042032	H4:IC31	BCG-Pasteur	10	70	60618	248	82754	412	0.4091194034775149	0.4978611305797907	-0.0887417	CCR7-CD45RA+	775	7	1359	7	0.011547725098155662	0.00845881	0.00308892
779	042032	H4:IC31	BCG-Pasteur	10	70	60618	248	82754	412	0.4091194034775149	0.4978611305797907	-0.0887417	CCR7+CD45RA-	13649	69	17217	130	0.11382757596753439	0.15709210430915727	-0.0432645
779	042032	H4:IC31	BCG-Pasteur	10	70	60618	248	82754	412	0.4091194034775149	0.4978611305797907	-0.0887417	CCR7+CD45RA+	31183	51	43824	91	0.0841334	0.10996447301641007	-0.025831
779	042032	H4:IC31	TB 10.4	10	70	68174	647	82754	412	0.9490421568339836	0.4978611305797907	0.45118102625419293	CCR7-CD45RA-	17299	296	20354	184	0.43418311966438816	0.22234574763757642	0.21183737202681174
779	042032	H4:IC31	TB 10.4	10	70	68174	647	82754	412	0.9490421568339836	0.4978611305797907	0.45118102625419293	CCR7-CD45RA+	934	27	1359	7	0.0396045	0.00845881	0.031145735704091182
779	042032	H4:IC31	TB 10.4	10	70	68174	647	82754	412	0.9490421568339836	0.4978611305797907	0.45118102625419293	CCR7+CD45RA-	14660	155	17217	130	0.22735940387831138	0.15709210430915727	0.0702673
779	042032	H4:IC31	TB 10.4	10	70	68174	647	82754	412	0.9490421568339836	0.4978611305797907	0.45118102625419293	CCR7+CD45RA+	35281	169	43824	91	0.24789509197054596	0.10996447301641007	0.1379306189541359
779	042032	H4:IC31	TB WCL	10	70	62187	349	82754	412	0.5612105423963207	0.4978611305797907	0.0633494	CCR7-CD45RA-	15505	167	20354	184	0.26854487272259475	0.22234574763757642	0.0461991
779	042032	H4:IC31	TB WCL	10	70	62187	349	82754	412	0.5612105423963207	0.4978611305797907	0.0633494	CCR7-CD45RA+	832	19	1359	7	0.030553009471432937	0.00845881	0.022094203854786006
779	042032	H4:IC31	TB WCL	10	70	62187	349	82754	412	0.5612105423963207	0.4978611305797907	0.0633494	CCR7+CD45RA-	14556	87	17217	130	0.13990062231656133	0.15709210430915727	-0.0171915
779	042032	H4:IC31	TB WCL	10	70	62187	349	82754	412	0.5612105423963207	0.4978611305797907	0.0633494	CCR7+CD45RA+	31294	76	43824	91	0.12221203788573175	0.10996447301641007	0.012247564869321673
808	042032	H4:IC31	Ag85B	11	168	70316	464	68356	194	0.6598782638375335	0.28380829773538535	0.3760699661021481	CCR7-CD45RA-	16214	248	16538	71	0.35269355480971615	0.10386798525367194	0.2488255695560442
808	042032	H4:IC31	Ag85B	11	168	70316	464	68356	194	0.6598782638375335	0.28380829773538535	0.3760699661021481	CCR7-CD45RA+	1157	64	1523	7	0.0910177	0.010240505588390193	0.0807772
808	042032	H4:IC31	Ag85B	11	168	70316	464	68356	194	0.6598782638375335	0.28380829773538535	0.3760699661021481	CCR7+CD45RA-	15458	90	14041	67	0.12799362876159054	0.0980163	0.0299774
808	042032	H4:IC31	Ag85B	11	168	70316	464	68356	194	0.6598782638375335	0.28380829773538535	0.3760699661021481	CCR7+CD45RA+	37487	62	36254	49	0.0881734	0.0716835	0.0164898
808	042032	H4:IC31	BCG-Pasteur	11	168	79102	150	68356	194	0.18962858081970113	0.28380829773538535	-0.0941797	CCR7-CD45RA-	17671	63	16538	71	0.079644	0.10386798525367194	-0.024224
808	042032	H4:IC31	BCG-Pasteur	11	168	79102	150	68356	194	0.18962858081970113	0.28380829773538535	-0.0941797	CCR7-CD45RA+	1071	3	1523	7	0.00379257	0.010240505588390193	-0.00644793
808	042032	H4:IC31	BCG-Pasteur	11	168	79102	150	68356	194	0.18962858081970113	0.28380829773538535	-0.0941797	CCR7+CD45RA-	18073	48	14041	67	0.0606811	0.0980163	-0.0373351
808	042032	H4:IC31	BCG-Pasteur	11	168	79102	150	68356	194	0.18962858081970113	0.28380829773538535	-0.0941797	CCR7+CD45RA+	42287	36	36254	49	0.045510859396728276	0.0716835	-0.0261727
808	042032	H4:IC31	TB 10.4	11	168	80062	339	68356	194	0.4234218480677475	0.28380829773538535	0.13961355033236217	CCR7-CD45RA-	18040	180	16538	71	0.22482576003597213	0.10386798525367194	0.12095777478230019
808	042032	H4:IC31	TB 10.4	11	168	80062	339	68356	194	0.4234218480677475	0.28380829773538535	0.13961355033236217	CCR7-CD45RA+	1046	43	1523	7	0.053708376008593336	0.010240505588390193	0.0434679
808	042032	H4:IC31	TB 10.4	11	168	80062	339	68356	194	0.4234218480677475	0.28380829773538535	0.13961355033236217	CCR7+CD45RA-	19223	72	14041	67	0.0899303	0.0980163	-0.00808596
808	042032	H4:IC31	TB 10.4	11	168	80062	339	68356	194	0.4234218480677475	0.28380829773538535	0.13961355033236217	CCR7+CD45RA+	41753	44	36254	49	0.0549574	0.0716835	-0.0167261
808	042032	H4:IC31	TB WCL	11	168	83721	211	68356	194	0.25202756775480467	0.28380829773538535	-0.0317807	CCR7-CD45RA-	17223	100	16538	71	0.11944434490749034	0.10386798525367194	0.0155764
808	042032	H4:IC31	TB WCL	11	168	83721	211	68356	194	0.25202756775480467	0.28380829773538535	-0.0317807	CCR7-CD45RA+	862	16	1523	7	0.0191111	0.010240505588390193	0.00887059
808	042032	H4:IC31	TB WCL	11	168	83721	211	68356	194	0.25202756775480467	0.28380829773538535	-0.0317807	CCR7+CD45RA-	21553	51	14041	67	0.0609166	0.0980163	-0.0370997
808	042032	H4:IC31	TB WCL	11	168	83721	211	68356	194	0.25202756775480467	0.28380829773538535	-0.0317807	CCR7+CD45RA+	44083	44	36254	49	0.0525555	0.0716835	-0.019128
795	042041	H4:IC31	Ag85B	2	0	66342	220	46112	163	0.3316149648789605	0.35348716169326855	-0.0218722	CCR7-CD45RA-	19064	114	14302	71	0.17183684543727956	0.15397293546148508	0.017863909975794484
795	042041	H4:IC31	Ag85B	2	0	66342	220	46112	163	0.3316149648789605	0.35348716169326855	-0.0218722	CCR7-CD45RA+	2508	13	1915	9	0.019595429742847666	0.019517696044413602	7.773369843406402e-5
795	042041	H4:IC31	Ag85B	2	0	66342	220	46112	163	0.3316149648789605	0.35348716169326855	-0.0218722	CCR7+CD45RA-	17025	57	11705	63	0.0859184	0.1366238723108952	-0.0507054
795	042041	H4:IC31	Ag85B	2	0	66342	220	46112	163	0.3316149648789605	0.35348716169326855	-0.0218722	CCR7+CD45RA+	27745	36	18190	20	0.0542643	0.043372657876474666	0.010891609103718877
795	042041	H4:IC31	BCG-Pasteur	2	0	51805	282	46112	163	0.5443490010616735	0.35348716169326855	0.19086183936840495	CCR7-CD45RA-	15640	166	14302	71	0.3204323906958788	0.15397293546148508	0.16645945523439373
795	042041	H4:IC31	BCG-Pasteur	2	0	51805	282	46112	163	0.5443490010616735	0.35348716169326855	0.19086183936840495	CCR7-CD45RA+	2075	6	1915	9	0.011581893639610076	0.019517696044413602	-0.0079358
795	042041	H4:IC31	BCG-Pasteur	2	0	51805	282	46112	163	0.5443490010616735	0.35348716169326855	0.19086183936840495	CCR7+CD45RA-	13961	80	11705	63	0.15442524852813433	0.1366238723108952	0.017801376217239123
795	042041	H4:IC31	BCG-Pasteur	2	0	51805	282	46112	163	0.5443490010616735	0.35348716169326855	0.19086183936840495	CCR7+CD45RA+	20129	30	18190	20	0.0579095	0.043372657876474666	0.014536810321575715
795	042041	H4:IC31	TB 10.4	2	0	72872	180	46112	163	0.24700845317817544	0.35348716169326855	-0.106479	CCR7-CD45RA-	22547	88	14302	71	0.12075968822044132	0.15397293546148508	-0.0332132
795	042041	H4:IC31	TB 10.4	2	0	72872	180	46112	163	0.24700845317817544	0.35348716169326855	-0.106479	CCR7-CD45RA+	2606	4	1915	9	0.00548908	0.019517696044413602	-0.0140286
795	042041	H4:IC31	TB 10.4	2	0	72872	180	46112	163	0.24700845317817544	0.35348716169326855	-0.106479	CCR7+CD45RA-	18146	50	11705	63	0.0686135	0.1366238723108952	-0.0680104
795	042041	H4:IC31	TB 10.4	2	0	72872	180	46112	163	0.24700845317817544	0.35348716169326855	-0.106479	CCR7+CD45RA+	29573	38	18190	20	0.0521462	0.043372657876474666	0.00877357
795	042041	H4:IC31	TB WCL	2	0	55432	253	46112	163	0.456415	0.35348716169326855	0.10292790541598246	CCR7-CD45RA-	16191	141	14302	71	0.25436570933756675	0.15397293546148508	0.10039277387608167
795	042041	H4:IC31	TB WCL	2	0	55432	253	46112	163	0.456415	0.35348716169326855	0.10292790541598246	CCR7-CD45RA+	2050	7	1915	9	0.012628084860730264	0.019517696044413602	-0.00688961
795	042041	H4:IC31	TB WCL	2	0	55432	253	46112	163	0.456415	0.35348716169326855	0.10292790541598246	CCR7+CD45RA-	15226	67	11705	63	0.12086881223841825	0.1366238723108952	-0.0157551
795	042041	H4:IC31	TB WCL	2	0	55432	253	46112	163	0.456415	0.35348716169326855	0.10292790541598246	CCR7+CD45RA+	21965	38	18190	20	0.0685525	0.043372657876474666	0.0251798
809	042041	H4:IC31	Ag85B	6	14	61566	185	72742	294	0.3004905304876068	0.4041681559484205	-0.103678	CCR7-CD45RA-	22901	103	26788	165	0.1673001331903973	0.22682906711390943	-0.0595289
809	042041	H4:IC31	Ag85B	6	14	61566	185	72742	294	0.3004905304876068	0.4041681559484205	-0.103678	CCR7-CD45RA+	3120	4	3867	3	0.00649709	0.00412416	0.00237293
809	042041	H4:IC31	Ag85B	6	14	61566	185	72742	294	0.3004905304876068	0.4041681559484205	-0.103678	CCR7+CD45RA-	13187	62	15346	99	0.10070493454179255	0.13609744026834564	-0.0353925
809	042041	H4:IC31	Ag85B	6	14	61566	185	72742	294	0.3004905304876068	0.4041681559484205	-0.103678	CCR7+CD45RA+	22358	16	26741	27	0.0259884	0.0371175	-0.0111291
809	042041	H4:IC31	BCG-Pasteur	6	14	77550	205	72742	294	0.26434558349451964	0.4041681559484205	-0.139823	CCR7-CD45RA-	25455	109	26788	165	0.14055448098001289	0.22682906711390943	-0.0862746
809	042041	H4:IC31	BCG-Pasteur	6	14	77550	205	72742	294	0.26434558349451964	0.4041681559484205	-0.139823	CCR7-CD45RA+	3372	4	3867	3	0.00515796	0.00412416	0.0010338
809	042041	H4:IC31	BCG-Pasteur	6	14	77550	205	72742	294	0.26434558349451964	0.4041681559484205	-0.139823	CCR7+CD45RA-	18067	67	15346	99	0.0863959	0.13609744026834564	-0.0497016
809	042041	H4:IC31	BCG-Pasteur	6	14	77550	205	72742	294	0.26434558349451964	0.4041681559484205	-0.139823	CCR7+CD45RA+	30656	25	26741	27	0.032237266279819474	0.0371175	-0.00488022
809	042041	H4:IC31	TB 10.4	6	14	73813	233	72742	294	0.3156625526668744	0.4041681559484205	-0.0885056	CCR7-CD45RA-	25887	120	26788	165	0.16257298849796106	0.22682906711390943	-0.0642561
809	042041	H4:IC31	TB 10.4	6	14	73813	233	72742	294	0.3156625526668744	0.4041681559484205	-0.0885056	CCR7-CD45RA+	3160	6	3867	3	0.00812865	0.00412416	0.00400448
809	042041	H4:IC31	TB 10.4	6	14	73813	233	72742	294	0.3156625526668744	0.4041681559484205	-0.0885056	CCR7+CD45RA-	17063	87	15346	99	0.11786541666102177	0.13609744026834564	-0.018232
809	042041	H4:IC31	TB 10.4	6	14	73813	233	72742	294	0.3156625526668744	0.4041681559484205	-0.0885056	CCR7+CD45RA+	27703	20	26741	27	0.027095498082993514	0.0371175	-0.010022
809	042041	H4:IC31	TB WCL	6	14	81798	366	72742	294	0.44744370278001905	0.4041681559484205	0.043275546831598566	CCR7-CD45RA-	27274	200	26788	165	0.24450475561749677	0.22682906711390943	0.017675688503587333
809	042041	H4:IC31	TB WCL	6	14	81798	366	72742	294	0.44744370278001905	0.4041681559484205	0.043275546831598566	CCR7-CD45RA+	3462	6	3867	3	0.00733514	0.00412416	0.00321098
809	042041	H4:IC31	TB WCL	6	14	81798	366	72742	294	0.44744370278001905	0.4041681559484205	0.043275546831598566	CCR7+CD45RA-	20988	117	15346	99	0.1430352820362356	0.13609744026834564	0.00693784
809	042041	H4:IC31	TB WCL	6	14	81798	366	72742	294	0.44744370278001905	0.4041681559484205	0.043275546831598566	CCR7+CD45RA+	30074	43	26741	27	0.0525685	0.0371175	0.015451038748212978
809	042041	H4:IC31	Ag85B	11	168	58965	166	55226	150	0.28152293733570766	0.2716111976243074	0.00991174	CCR7-CD45RA-	24187	88	23063	83	0.14924107521411006	0.15029152935211676	-0.00105045
809	042041	H4:IC31	Ag85B	11	168	58965	166	55226	150	0.28152293733570766	0.2716111976243074	0.00991174	CCR7-CD45RA+	2243	8	2335	8	0.013567370474010007	0.014485930539963061	-0.00091856
809	042041	H4:IC31	Ag85B	11	168	58965	166	55226	150	0.28152293733570766	0.2716111976243074	0.00991174	CCR7+CD45RA-	14987	48	12903	40	0.0814042	0.0724297	0.00897457
809	042041	H4:IC31	Ag85B	11	168	58965	166	55226	150	0.28152293733570766	0.2716111976243074	0.00991174	CCR7+CD45RA+	17548	22	16925	19	0.037310268803527516	0.0344041	0.00290618
809	042041	H4:IC31	BCG-Pasteur	11	168	52342	103	55226	150	0.1967826984066333	0.2716111976243074	-0.0748285	CCR7-CD45RA-	20748	66	23063	83	0.12609376791104657	0.15029152935211676	-0.0241978
809	042041	H4:IC31	BCG-Pasteur	11	168	52342	103	55226	150	0.1967826984066333	0.2716111976243074	-0.0748285	CCR7-CD45RA+	1930	2	2335	8	0.00382102	0.014485930539963061	-0.0106649
809	042041	H4:IC31	BCG-Pasteur	11	168	52342	103	55226	150	0.1967826984066333	0.2716111976243074	-0.0748285	CCR7+CD45RA-	13927	25	12903	40	0.047762790875396435	0.0724297	-0.0246669
809	042041	H4:IC31	BCG-Pasteur	11	168	52342	103	55226	150	0.1967826984066333	0.2716111976243074	-0.0748285	CCR7+CD45RA+	15737	10	16925	19	0.0191051	0.0344041	-0.015299
809	042041	H4:IC31	TB 10.4	11	168	49846	105	55226	150	0.21064879829876015	0.2716111976243074	-0.0609624	CCR7-CD45RA-	20333	61	23063	83	0.12237692091642259	0.15029152935211676	-0.0279146
809	042041	H4:IC31	TB 10.4	11	168	49846	105	55226	150	0.21064879829876015	0.2716111976243074	-0.0609624	CCR7-CD45RA+	1659	5	2335	8	0.010030895157083818	0.014485930539963061	-0.00445504
809	042041	H4:IC31	TB 10.4	11	168	49846	105	55226	150	0.21064879829876015	0.2716111976243074	-0.0609624	CCR7+CD45RA-	13064	26	12903	40	0.0521607	0.0724297	-0.020269
809	042041	H4:IC31	TB 10.4	11	168	49846	105	55226	150	0.21064879829876015	0.2716111976243074	-0.0609624	CCR7+CD45RA+	14790	13	16925	19	0.0260803	0.0344041	-0.00832376
809	042041	H4:IC31	TB WCL	11	168	54340	157	55226	150	0.2889216047110784	0.2716111976243074	0.017310407086771007	CCR7-CD45RA-	19596	99	23063	83	0.18218623481781376	0.15029152935211676	0.031894705465697004
809	042041	H4:IC31	TB WCL	11	168	54340	157	55226	150	0.2889216047110784	0.2716111976243074	0.017310407086771007	CCR7-CD45RA+	1789	4	2335	8	0.00736106	0.014485930539963061	-0.00712487
809	042041	H4:IC31	TB WCL	11	168	54340	157	55226	150	0.2889216047110784	0.2716111976243074	0.017310407086771007	CCR7+CD45RA-	16304	34	12903	40	0.062569	0.0724297	-0.00986064
809	042041	H4:IC31	TB WCL	11	168	54340	157	55226	150	0.2889216047110784	0.2716111976243074	0.017310407086771007	CCR7+CD45RA+	16651	20	16925	19	0.0368053	0.0344041	0.00240121
780	042037	H4:IC31	Ag85B	2	0	66527	214	84604	236	0.32167390683481895	0.2789466219091296	0.042727284925689335	CCR7-CD45RA-	11748	63	14217	46	0.0946984	0.054371	0.0403274
780	042037	H4:IC31	Ag85B	2	0	66527	214	84604	236	0.32167390683481895	0.2789466219091296	0.042727284925689335	CCR7-CD45RA+	2338	9	3084	11	0.013528341876230704	0.013001749326272988	5.265925499577159e-4
780	042037	H4:IC31	Ag85B	2	0	66527	214	84604	236	0.32167390683481895	0.2789466219091296	0.042727284925689335	CCR7+CD45RA-	11375	57	14486	70	0.0856795	0.0827384	0.00294109
780	042037	H4:IC31	Ag85B	2	0	66527	214	84604	236	0.32167390683481895	0.2789466219091296	0.042727284925689335	CCR7+CD45RA+	41066	85	52817	109	0.1277676732755122	0.12883551605125054	-0.00106784
780	042037	H4:IC31	BCG-Pasteur	2	0	69159	256	84604	236	0.37016151187842505	0.2789466219091296	0.0912149	CCR7-CD45RA-	11479	81	14217	46	0.11712141586778294	0.054371	0.0627505
780	042037	H4:IC31	BCG-Pasteur	2	0	69159	256	84604	236	0.37016151187842505	0.2789466219091296	0.0912149	CCR7-CD45RA+	1922	13	3084	11	0.018797264275076272	0.013001749326272988	0.00579551
780	042037	H4:IC31	BCG-Pasteur	2	0	69159	256	84604	236	0.37016151187842505	0.2789466219091296	0.0912149	CCR7+CD45RA-	13547	74	14486	70	0.10699981202735726	0.0827384	0.024261407223801865
780	042037	H4:IC31	BCG-Pasteur	2	0	69159	256	84604	236	0.37016151187842505	0.2789466219091296	0.0912149	CCR7+CD45RA+	42211	88	52817	109	0.12724301970820862	0.12883551605125054	-0.0015925
780	042037	H4:IC31	TB 10.4	2	0	80596	323	84604	236	0.4007643059208894	0.2789466219091296	0.1218176840117598	CCR7-CD45RA-	13604	68	14217	46	0.0843714	0.054371	0.030000481097399716
780	042037	H4:IC31	TB 10.4	2	0	80596	323	84604	236	0.4007643059208894	0.2789466219091296	0.1218176840117598	CCR7-CD45RA+	2455	16	3084	11	0.019852101841282447	0.013001749326272988	0.00685035
780	042037	H4:IC31	TB 10.4	2	0	80596	323	84604	236	0.4007643059208894	0.2789466219091296	0.1218176840117598	CCR7+CD45RA-	14192	72	14486	70	0.0893345	0.0827384	0.00659605
780	042037	H4:IC31	TB 10.4	2	0	80596	323	84604	236	0.4007643059208894	0.2789466219091296	0.1218176840117598	CCR7+CD45RA+	50345	167	52817	109	0.20720631296838551	0.12883551605125054	0.0783708
780	042037	H4:IC31	TB WCL	2	0	66662	385	84604	236	0.5775404278299481	0.2789466219091296	0.29859380592081847	CCR7-CD45RA-	11817	135	14217	46	0.20251417599231944	0.054371	0.14814322426426876
780	042037	H4:IC31	TB WCL	2	0	66662	385	84604	236	0.5775404278299481	0.2789466219091296	0.29859380592081847	CCR7-CD45RA+	1878	19	3084	11	0.028501995139659776	0.013001749326272988	0.015500245813386788
780	042037	H4:IC31	TB WCL	2	0	66662	385	84604	236	0.5775404278299481	0.2789466219091296	0.29859380592081847	CCR7+CD45RA-	13019	113	14486	70	0.16951186583060812	0.0827384	0.0867735
780	042037	H4:IC31	TB WCL	2	0	66662	385	84604	236	0.5775404278299481	0.2789466219091296	0.29859380592081847	CCR7+CD45RA+	39948	118	52817	109	0.17701239086736073	0.12883551605125054	0.0481769
810	042037	H4:IC31	Ag85B	6	14	109802	235	105748	276	0.21402160252090127	0.2609978439308545	-0.0469762	CCR7-CD45RA-	28784	74	26801	110	0.067394	0.10402087982751447	-0.0366268
810	042037	H4:IC31	Ag85B	6	14	109802	235	105748	276	0.21402160252090127	0.2609978439308545	-0.0469762	CCR7-CD45RA+	1267	8	1347	4	0.00728584	0.00378258	0.00350326
810	042037	H4:IC31	Ag85B	6	14	109802	235	105748	276	0.21402160252090127	0.2609978439308545	-0.0469762	CCR7+CD45RA-	21926	89	20669	97	0.081055	0.0917275	-0.0106725
810	042037	H4:IC31	Ag85B	6	14	109802	235	105748	276	0.21402160252090127	0.2609978439308545	-0.0469762	CCR7+CD45RA+	57825	64	56931	65	0.0582867	0.0614669	-0.00318015
810	042037	H4:IC31	BCG-Pasteur	6	14	94003	256	105748	276	0.2723317340935928	0.2609978439308545	0.0113339	CCR7-CD45RA-	24304	129	26801	110	0.13722966288309948	0.10402087982751447	0.033208783055585014
810	042037	H4:IC31	BCG-Pasteur	6	14	94003	256	105748	276	0.2723317340935928	0.2609978439308545	0.0113339	CCR7-CD45RA+	911	13	1347	4	0.013829345871940258	0.00378258	0.010046768423667004
810	042037	H4:IC31	BCG-Pasteur	6	14	94003	256	105748	276	0.2723317340935928	0.2609978439308545	0.0113339	CCR7+CD45RA-	20048	61	20669	97	0.0648915	0.0917275	-0.026836
810	042037	H4:IC31	BCG-Pasteur	6	14	94003	256	105748	276	0.2723317340935928	0.2609978439308545	0.0113339	CCR7+CD45RA+	48740	53	56931	65	0.056381179324064126	0.0614669	-0.0050857
810	042037	H4:IC31	TB 10.4	6	14	97174	303	105748	276	0.31181180151069215	0.2609978439308545	0.050814	CCR7-CD45RA-	26005	113	26801	110	0.11628624940827795	0.10402087982751447	0.012265369580763477
810	042037	H4:IC31	TB 10.4	6	14	97174	303	105748	276	0.31181180151069215	0.2609978439308545	0.050814	CCR7-CD45RA+	1081	18	1347	4	0.018523473357070823	0.00378258	0.014740895908797569
810	042037	H4:IC31	TB 10.4	6	14	97174	303	105748	276	0.31181180151069215	0.2609978439308545	0.050814	CCR7+CD45RA-	19559	106	20669	97	0.10908267643608373	0.0917275	0.0173552
810	042037	H4:IC31	TB 10.4	6	14	97174	303	105748	276	0.31181180151069215	0.2609978439308545	0.050814	CCR7+CD45RA+	50529	66	56931	65	0.0679194	0.0614669	0.00645252
810	042037	H4:IC31	TB WCL	6	14	95203	557	105748	276	0.5850655966723737	0.2609978439308545	0.32406775274151917	CCR7-CD45RA-	24056	272	26801	110	0.2857052823965632	0.10402087982751447	0.18168440256904872
810	042037	H4:IC31	TB WCL	6	14	95203	557	105748	276	0.5850655966723737	0.2609978439308545	0.32406775274151917	CCR7-CD45RA+	841	45	1347	4	0.047267418043549045	0.00378258	0.0434848
810	042037	H4:IC31	TB WCL	6	14	95203	557	105748	276	0.5850655966723737	0.2609978439308545	0.32406775274151917	CCR7+CD45RA-	20581	133	20669	97	0.1397014799953783	0.0917275	0.047974
810	042037	H4:IC31	TB WCL	6	14	95203	557	105748	276	0.5850655966723737	0.2609978439308545	0.32406775274151917	CCR7+CD45RA+	49725	107	56931	65	0.1123914162368833	0.0614669	0.0509245
780	042037	H4:IC31	Ag85B	10	70	33398	138	40042	113	0.41319839511347983	0.2822036861295639	0.1309947089839159	CCR7-CD45RA-	3936	31	4293	19	0.0928199	0.0474502	0.0453698
780	042037	H4:IC31	Ag85B	10	70	33398	138	40042	113	0.41319839511347983	0.2822036861295639	0.1309947089839159	CCR7-CD45RA+	824	6	936	3	0.017965147613629558	0.00749213	0.010473014353552638
780	042037	H4:IC31	Ag85B	10	70	33398	138	40042	113	0.41319839511347983	0.2822036861295639	0.1309947089839159	CCR7+CD45RA-	4554	38	5556	30	0.11377926821965387	0.0749213	0.038857935618884676
780	042037	H4:IC31	Ag85B	10	70	33398	138	40042	113	0.41319839511347983	0.2822036861295639	0.1309947089839159	CCR7+CD45RA+	24084	63	29257	61	0.18863404994311037	0.15234004295489734	0.036294
780	042037	H4:IC31	BCG-Pasteur	10	70	35605	140	40042	113	0.39320320179750035	0.2822036861295639	0.11099951566793642	CCR7-CD45RA-	3965	33	4293	19	0.0926836	0.0474502	0.0452334
780	042037	H4:IC31	BCG-Pasteur	10	70	35605	140	40042	113	0.39320320179750035	0.2822036861295639	0.11099951566793642	CCR7-CD45RA+	665	2	936	3	0.00561719	0.00749213	-0.00187494
780	042037	H4:IC31	BCG-Pasteur	10	70	35605	140	40042	113	0.39320320179750035	0.2822036861295639	0.11099951566793642	CCR7+CD45RA-	5528	37	5556	30	0.10391798904648224	0.0749213	0.028996656445713045
780	042037	H4:IC31	BCG-Pasteur	10	70	35605	140	40042	113	0.39320320179750035	0.2822036861295639	0.11099951566793642	CCR7+CD45RA+	25447	68	29257	61	0.19098441230164304	0.15234004295489734	0.0386444
780	042037	H4:IC31	TB 10.4	10	70	33416	154	40042	113	0.46085707445535073	0.2822036861295639	0.1786533883257868	CCR7-CD45RA-	4024	35	4293	19	0.1047402441943979	0.0474502	0.0572901
780	042037	H4:IC31	TB 10.4	10	70	33416	154	40042	113	0.46085707445535073	0.2822036861295639	0.1786533883257868	CCR7-CD45RA+	714	10	936	3	0.029925784055542255	0.00749213	0.022433650795465335
780	042037	H4:IC31	TB 10.4	10	70	33416	154	40042	113	0.46085707445535073	0.2822036861295639	0.1786533883257868	CCR7+CD45RA-	4723	37	5556	30	0.11072540100550633	0.0749213	0.0358041
780	042037	H4:IC31	TB 10.4	10	70	33416	154	40042	113	0.46085707445535073	0.2822036861295639	0.1786533883257868	CCR7+CD45RA+	23955	72	29257	61	0.21546564519990424	0.15234004295489734	0.0631256
780	042037	H4:IC31	TB WCL	10	70	34496	177	40042	113	0.5131029684601113	0.2822036861295639	0.23089928233054735	CCR7-CD45RA-	4011	36	4293	19	0.10435992578849722	0.0474502	0.0569097
780	042037	H4:IC31	TB WCL	10	70	34496	177	40042	113	0.5131029684601113	0.2822036861295639	0.23089928233054735	CCR7-CD45RA+	693	6	936	3	0.017393320964749534	0.00749213	0.00990119
780	042037	H4:IC31	TB WCL	10	70	34496	177	40042	113	0.5131029684601113	0.2822036861295639	0.23089928233054735	CCR7+CD45RA-	5777	57	5556	30	0.1652365491651206	0.0749213	0.0903152
780	042037	H4:IC31	TB WCL	10	70	34496	177	40042	113	0.5131029684601113	0.2822036861295639	0.23089928233054735	CCR7+CD45RA+	24015	78	29257	61	0.22611317254174396	0.15234004295489734	0.0737731
810	042037	H4:IC31	Ag85B	11	168	58304	164	58732	120	0.2812843029637761	0.20431791868146834	0.0769664	CCR7-CD45RA-	9725	67	9171	32	0.11491492864983534	0.054484778315058234	0.060430150334777104
810	042037	H4:IC31	Ag85B	11	168	58304	164	58732	120	0.2812843029637761	0.20431791868146834	0.0769664	CCR7-CD45RA+	1666	12	1754	4	0.0205818	0.0068106	0.013771180976259869
810	042037	H4:IC31	Ag85B	11	168	58304	164	58732	120	0.2812843029637761	0.20431791868146834	0.0769664	CCR7+CD45RA-	9818	39	9727	49	0.0668908	0.0834298	-0.016539
810	042037	H4:IC31	Ag85B	11	168	58304	164	58732	120	0.2812843029637761	0.20431791868146834	0.0769664	CCR7+CD45RA+	37095	46	38080	35	0.0788968	0.059592726282094936	0.019304090402866646
810	042037	H4:IC31	TB 10.4	11	168	59244	141	58732	120	0.2379987846870569	0.20431791868146834	0.0336809	CCR7-CD45RA-	10151	43	9171	32	0.0725812	0.054484778315058234	0.0180964
810	042037	H4:IC31	TB 10.4	11	168	59244	141	58732	120	0.2379987846870569	0.20431791868146834	0.0336809	CCR7-CD45RA+	1639	10	1754	4	0.016879346431706164	0.0068106	0.010068749142323884
810	042037	H4:IC31	TB 10.4	11	168	59244	141	58732	120	0.2379987846870569	0.20431791868146834	0.0336809	CCR7+CD45RA-	10322	40	9727	49	0.0675174	0.0834298	-0.0159124
810	042037	H4:IC31	TB 10.4	11	168	59244	141	58732	120	0.2379987846870569	0.20431791868146834	0.0336809	CCR7+CD45RA+	37132	48	38080	35	0.0810209	0.059592726282094936	0.0214281
780	042055	H4:IC31	Ag85B	2	0	71663	305	82245	378	0.42560317039476436	0.45960240744118186	-0.0339992	CCR7-CD45RA-	12359	83	13411	120	0.11582	0.14590552617180375	-0.0300856
780	042055	H4:IC31	Ag85B	2	0	71663	305	82245	378	0.42560317039476436	0.45960240744118186	-0.0339992	CCR7-CD45RA+	1566	13	1737	13	0.0181405	0.015806432001945408	0.00233403
780	042055	H4:IC31	Ag85B	2	0	71663	305	82245	378	0.42560317039476436	0.45960240744118186	-0.0339992	CCR7+CD45RA-	15051	117	17138	152	0.16326416700389323	0.18481366648428477	-0.0215495
780	042055	H4:IC31	Ag85B	2	0	71663	305	82245	378	0.42560317039476436	0.45960240744118186	-0.0339992	CCR7+CD45RA+	42687	92	49959	93	0.12837866123383057	0.11307678278314791	0.015301878450682663
780	042055	H4:IC31	BCG-Pasteur	2	0	69283	275	82245	378	0.39692276604650495	0.45960240744118186	-0.0626796	CCR7-CD45RA-	10492	78	13411	120	0.11258173000591774	0.14590552617180375	-0.0333238
780	042055	H4:IC31	BCG-Pasteur	2	0	69283	275	82245	378	0.39692276604650495	0.45960240744118186	-0.0626796	CCR7-CD45RA+	1069	12	1737	13	0.0173203	0.015806432001945408	0.00151383
780	042055	H4:IC31	BCG-Pasteur	2	0	69283	275	82245	378	0.39692276604650495	0.45960240744118186	-0.0626796	CCR7+CD45RA-	16019	78	17138	152	0.11258173000591774	0.18481366648428477	-0.0722319
780	042055	H4:IC31	BCG-Pasteur	2	0	69283	275	82245	378	0.39692276604650495	0.45960240744118186	-0.0626796	CCR7+CD45RA+	41703	107	49959	93	0.1544390398799128	0.11307678278314791	0.0413623
780	042055	H4:IC31	TB 10.4	2	0	74566	353	82245	378	0.47340611002333505	0.45960240744118186	0.013803702582153188	CCR7-CD45RA-	12033	94	13411	120	0.12606281683340934	0.14590552617180375	-0.0198427
780	042055	H4:IC31	TB 10.4	2	0	74566	353	82245	378	0.47340611002333505	0.45960240744118186	0.013803702582153188	CCR7-CD45RA+	1244	7	1737	13	0.00938766	0.015806432001945408	-0.00641878
780	042055	H4:IC31	TB 10.4	2	0	74566	353	82245	378	0.47340611002333505	0.45960240744118186	0.013803702582153188	CCR7+CD45RA-	16191	116	17138	152	0.1555668803476115	0.18481366648428477	-0.0292468
780	042055	H4:IC31	TB 10.4	2	0	74566	353	82245	378	0.47340611002333505	0.45960240744118186	0.013803702582153188	CCR7+CD45RA+	45098	136	49959	93	0.18238875626961348	0.11307678278314791	0.069312
780	042055	H4:IC31	TB WCL	2	0	62886	344	82245	378	0.5470215946315555	0.45960240744118186	0.0874192	CCR7-CD45RA-	9876	105	13411	120	0.16696880068695735	0.14590552617180375	0.021063274515153607
780	042055	H4:IC31	TB WCL	2	0	62886	344	82245	378	0.5470215946315555	0.45960240744118186	0.0874192	CCR7-CD45RA+	991	6	1737	13	0.00954107	0.015806432001945408	-0.00626536
780	042055	H4:IC31	TB WCL	2	0	62886	344	82245	378	0.5470215946315555	0.45960240744118186	0.0874192	CCR7+CD45RA-	15281	123	17138	152	0.19559202366186434	0.18481366648428477	0.010778357177579578
780	042055	H4:IC31	TB WCL	2	0	62886	344	82245	378	0.5470215946315555	0.45960240744118186	0.0874192	CCR7+CD45RA+	36738	110	49959	93	0.17491969595776485	0.11307678278314791	0.061842913174616945
810	042055	H4:IC31	Ag85B	6	14	73304	392	81497	420	0.534759	0.5153563934868768	0.019402964801893186	CCR7-CD45RA-	14164	161	13887	174	0.219633	0.2135047915874204	0.00612852
810	042055	H4:IC31	Ag85B	6	14	73304	392	81497	420	0.534759	0.5153563934868768	0.019402964801893186	CCR7-CD45RA+	1180	18	1357	15	0.0245553	0.0184056	0.00614969
810	042055	H4:IC31	Ag85B	6	14	73304	392	81497	420	0.534759	0.5153563934868768	0.019402964801893186	CCR7+CD45RA-	14008	146	14766	165	0.1991705773218378	0.20246144029841587	-0.00329086
810	042055	H4:IC31	Ag85B	6	14	73304	392	81497	420	0.534759	0.5153563934868768	0.019402964801893186	CCR7+CD45RA+	43952	67	51487	66	0.0914002	0.0809846	0.010415620322846889
810	042055	H4:IC31	BCG-Pasteur	6	14	78268	357	81497	420	0.4561251086012163	0.5153563934868768	-0.0592313	CCR7-CD45RA-	13207	173	13887	174	0.22103541677313845	0.2135047915874204	0.00753063
810	042055	H4:IC31	BCG-Pasteur	6	14	78268	357	81497	420	0.4561251086012163	0.5153563934868768	-0.0592313	CCR7-CD45RA+	1003	7	1357	15	0.00894363	0.0184056	-0.00946196
810	042055	H4:IC31	BCG-Pasteur	6	14	78268	357	81497	420	0.4561251086012163	0.5153563934868768	-0.0592313	CCR7+CD45RA-	15581	116	14766	165	0.14820871876117955	0.20246144029841587	-0.0542527
810	042055	H4:IC31	BCG-Pasteur	6	14	78268	357	81497	420	0.4561251086012163	0.5153563934868768	-0.0592313	CCR7+CD45RA+	48477	61	51487	66	0.0779373	0.0809846	-0.00304723
810	042055	H4:IC31	TB 10.4	6	14	75035	340	81497	420	0.45312187645765306	0.5153563934868768	-0.0622345	CCR7-CD45RA-	14603	162	13887	174	0.21589924701805827	0.2135047915874204	0.00239446
810	042055	H4:IC31	TB 10.4	6	14	75035	340	81497	420	0.45312187645765306	0.5153563934868768	-0.0622345	CCR7-CD45RA+	1112	7	1357	15	0.00932898	0.0184056	-0.00907661
810	042055	H4:IC31	TB 10.4	6	14	75035	340	81497	420	0.45312187645765306	0.5153563934868768	-0.0622345	CCR7+CD45RA-	14340	103	14766	165	0.13726927433864197	0.20246144029841587	-0.0651922
810	042055	H4:IC31	TB 10.4	6	14	75035	340	81497	420	0.45312187645765306	0.5153563934868768	-0.0622345	CCR7+CD45RA+	44980	68	51487	66	0.0906244	0.0809846	0.0096398
810	042055	H4:IC31	TB WCL	6	14	78398	489	81497	420	0.6237404015408556	0.5153563934868768	0.10838400805397885	CCR7-CD45RA-	13710	231	13887	174	0.29465037373402386	0.2135047915874204	0.0811456
810	042055	H4:IC31	TB WCL	6	14	78398	489	81497	420	0.6237404015408556	0.5153563934868768	0.10838400805397885	CCR7-CD45RA+	1081	36	1357	15	0.045919538763743974	0.0184056	0.027513953282069802
810	042055	H4:IC31	TB WCL	6	14	78398	489	81497	420	0.6237404015408556	0.5153563934868768	0.10838400805397885	CCR7+CD45RA-	15998	145	14766	165	0.18495369779841322	0.20246144029841587	-0.0175077
810	042055	H4:IC31	TB WCL	6	14	78398	489	81497	420	0.6237404015408556	0.5153563934868768	0.10838400805397885	CCR7+CD45RA+	47609	77	51487	66	0.0982168	0.0809846	0.0172322
780	042055	H4:IC31	Ag85B	10	70	79783	546	85185	287	0.6843563165085293	0.3369137758995128	0.3474425406090165	CCR7-CD45RA-	16975	211	17032	84	0.26446736773498114	0.0986089	0.16585845771561153
780	042055	H4:IC31	Ag85B	10	70	79783	546	85185	287	0.6843563165085293	0.3369137758995128	0.3474425406090165	CCR7-CD45RA+	2032	23	2111	12	0.0288282	0.014087	0.0147412
780	042055	H4:IC31	Ag85B	10	70	79783	546	85185	287	0.6843563165085293	0.3369137758995128	0.3474425406090165	CCR7+CD45RA-	17750	180	19036	93	0.22561197247533937	0.10917415037858778	0.11643782209675159
780	042055	H4:IC31	Ag85B	10	70	79783	546	85185	287	0.6843563165085293	0.3369137758995128	0.3474425406090165	CCR7+CD45RA+	43026	132	47006	98	0.16544877981524886	0.11504372835593121	0.050405051459317646
780	042055	H4:IC31	BCG-Pasteur	10	70	79153	354	85185	287	0.44723510163859864	0.3369137758995128	0.11032132573908582	CCR7-CD45RA-	15090	123	17032	84	0.15539524717951309	0.0986089	0.056786337160143474
780	042055	H4:IC31	BCG-Pasteur	10	70	79153	354	85185	287	0.44723510163859864	0.3369137758995128	0.11032132573908582	CCR7-CD45RA+	1424	10	2111	12	0.012633759933293746	0.014087	-0.00145323
780	042055	H4:IC31	BCG-Pasteur	10	70	79153	354	85185	287	0.44723510163859864	0.3369137758995128	0.11032132573908582	CCR7+CD45RA-	20437	125	19036	93	0.15792199916617183	0.10917415037858778	0.0487478
780	042055	H4:IC31	BCG-Pasteur	10	70	79153	354	85185	287	0.44723510163859864	0.3369137758995128	0.11032132573908582	CCR7+CD45RA+	42202	96	47006	98	0.12128409535961998	0.11504372835593121	0.00624037
780	042055	H4:IC31	TB 10.4	10	70	84892	441	85185	287	0.5194835791358432	0.3369137758995128	0.18256980323633037	CCR7-CD45RA-	18342	150	17032	84	0.17669509494416435	0.0986089	0.0780862
780	042055	H4:IC31	TB 10.4	10	70	84892	441	85185	287	0.5194835791358432	0.3369137758995128	0.18256980323633037	CCR7-CD45RA+	1797	15	2111	12	0.017669509494416435	0.014087	0.00358252
[truncated: 1,330 more rows]

## Sheet: Figure 2
Source Data_Figure 2 is the processed ICS data output that was used to create Figure 2.
BATCH	PUBID	ARM	STIM	VISITNO	VISITDAY	PhenoGraph_merged	n	nsub	n_neg	nsub_neg	pctpos	pctneg	pctpos_adj
773	042002	BCG	Ag85B	10	70	PhenoGraph: A	125282	0	124959	0	0	0	0
773	042002	BCG	Ag85B	10	70	PhenoGraph: B	125282	6	124959	8	0.0047892	0.0064021	-0.0016129
773	042002	BCG	Ag85B	10	70	PhenoGraph: C	125282	44	124959	3	0.035120767548410786	0.00240079	0.032719980090124466
773	042002	BCG	Ag85B	10	70	PhenoGraph: D	125282	53	124959	40	0.0423046	0.0320105	0.010294061466768152
773	042002	BCG	Ag85B	10	70	PhenoGraph: E	125282	0	124959	0	0	0	0
773	042002	BCG	Ag85B	10	70	PhenoGraph: F	125282	62	124959	68	0.0494884	0.054417849054489875	-0.00492949
773	042002	BCG	Ag85B	10	70	PhenoGraph: G	125282	17	124959	20	0.013569387461885987	0.016005249721908785	-0.00243586
773	042002	BCG	Ag85B	10	70	PhenoGraph: H	125282	26	124959	31	0.0207532	0.024808137068958618	-0.00405496
773	042002	BCG	Ag85B	10	70	PhenoGraph: I	125282	81	124959	110	0.0646541	0.0880289	-0.0233747
773	042002	BCG	Ag85B	10	70	PhenoGraph: J	125282	1	124959	2	7.981992624638814e-4	0.00160052	-0.000802326
773	042002	BCG	Ag85B	10	70	PhenoGraph: K	125282	39	124959	36	0.0311298	0.028809449499435813	0.00232032
773	042002	BCG	Ag85B	10	70	PhenoGraph: L	125282	11	124959	11	0.00878019	0.00880289	-2.26955e-05
773	042002	BCG	Ag85B	10	70	PhenoGraph: M	125282	0	124959	0	0	0	0
773	042002	BCG	Ag85B	10	70	PhenoGraph: N	125282	0	124959	0	0	0	0
773	042002	BCG	Ag85B	10	70	PhenoGraph: O	125282	48	124959	58	0.0383136	0.0464152	-0.00810166
773	042002	BCG	Ag85B	10	70	PhenoGraph: P	125282	1	124959	0	7.981992624638814e-4	0	7.981992624638814e-4
773	042002	BCG	Ag85B	10	70	PhenoGraph: Q	125282	25	124959	19	0.019954981561597036	0.015204987235813348	0.00474999
773	042002	BCG	Ag85B	10	70	PhenoGraph: R	125282	1	124959	0	7.981992624638814e-4	0	7.981992624638814e-4
773	042002	BCG	Ag85B	10	70	PhenoGraph: S	125282	2	124959	0	0.0015964	0	0.0015964
773	042002	BCG	Ag85B	10	70	PhenoGraph: T	125282	2	124959	2	0.0015964	0.00160052	-4.12645e-06
802	042002	BCG	Ag85B	11	168	PhenoGraph: A	76032	0	76662	0	0	0	0
802	042002	BCG	Ag85B	11	168	PhenoGraph: B	76032	5	76662	2	0.00657618	0.00260885	0.00396732
802	042002	BCG	Ag85B	11	168	PhenoGraph: C	76032	34	76662	2	0.044718	0.00260885	0.042109159016003345
802	042002	BCG	Ag85B	11	168	PhenoGraph: D	76032	71	76662	35	0.0933817	0.045655	0.0477268
802	042002	BCG	Ag85B	11	168	PhenoGraph: E	76032	0	76662	0	0	0	0
802	042002	BCG	Ag85B	11	168	PhenoGraph: F	76032	41	76662	47	0.053924663299663306	0.061308079622237874	-0.00738342
802	042002	BCG	Ag85B	11	168	PhenoGraph: G	76032	13	76662	20	0.017098063973063973	0.0260885	-0.00899048
802	042002	BCG	Ag85B	11	168	PhenoGraph: H	76032	23	76662	29	0.030250420875420875	0.037828389554146774	-0.00757797
802	042002	BCG	Ag85B	11	168	PhenoGraph: I	76032	97	76662	109	0.12757786195286197	0.14218256763455167	-0.0146047
802	042002	BCG	Ag85B	11	168	PhenoGraph: J	76032	0	76662	0	0	0	0
802	042002	BCG	Ag85B	11	168	PhenoGraph: K	76032	24	76662	18	0.0315657	0.023479690068091103	0.00808597
802	042002	BCG	Ag85B	11	168	PhenoGraph: L	76032	12	76662	12	0.015782828282828284	0.015653126712060737	1.2970157076754724e-4
802	042002	BCG	Ag85B	11	168	PhenoGraph: M	76032	0	76662	0	0	0	0
802	042002	BCG	Ag85B	11	168	PhenoGraph: N	76032	0	76662	0	0	0	0
802	042002	BCG	Ag85B	11	168	PhenoGraph: O	76032	31	76662	19	0.0407723	0.024784117294096162	0.015988189103210235
802	042002	BCG	Ag85B	11	168	PhenoGraph: P	76032	1	76662	1	0.00131524	0.00130443	1.0808464230628936e-5
802	042002	BCG	Ag85B	11	168	PhenoGraph: Q	76032	11	76662	5	0.014467592592592591	0.00652214	0.00794546
802	042002	BCG	Ag85B	11	168	PhenoGraph: R	76032	0	76662	1	0	0.00130443	-0.00130443
802	042002	BCG	Ag85B	11	168	PhenoGraph: S	76032	2	76662	3	0.00263047	0.00391328	-0.00128281
802	042002	BCG	Ag85B	11	168	PhenoGraph: T	76032	1	76662	1	0.00131524	0.00130443	1.0808464230628936e-5
773	042002	BCG	Ag85B	2	0	PhenoGraph: A	98112	1	105970	2	0.00101924	0.00188733	-0.000868083
773	042002	BCG	Ag85B	2	0	PhenoGraph: B	98112	2	105970	5	0.00203849	0.00471832	-0.00267983
773	042002	BCG	Ag85B	2	0	PhenoGraph: C	98112	12	105970	4	0.0122309	0.00377465	0.00845627
773	042002	BCG	Ag85B	2	0	PhenoGraph: D	98112	47	105970	37	0.047904435746901494	0.0349155	0.012988893612335108
773	042002	BCG	Ag85B	2	0	PhenoGraph: E	98112	0	105970	0	0	0	0
773	042002	BCG	Ag85B	2	0	PhenoGraph: F	98112	40	105970	68	0.040769732550554466	0.0641691	-0.0233994
773	042002	BCG	Ag85B	2	0	PhenoGraph: G	98112	17	105970	32	0.017327136333985648	0.0301972	-0.0128701
773	042002	BCG	Ag85B	2	0	PhenoGraph: H	98112	34	105970	35	0.034654272667971296	0.033028215532697934	0.00162606
773	042002	BCG	Ag85B	2	0	PhenoGraph: I	98112	77	105970	116	0.0784817	0.10946494290837029	-0.0309832
773	042002	BCG	Ag85B	2	0	PhenoGraph: J	98112	4	105970	1	0.00407697	9.436633009342266e-4	0.00313331
773	042002	BCG	Ag85B	2	0	PhenoGraph: K	98112	23	105970	40	0.023442596216568818	0.037746532037369065	-0.0143039
773	042002	BCG	Ag85B	2	0	PhenoGraph: L	98112	8	105970	15	0.00815395	0.014154949514013401	-0.006001
773	042002	BCG	Ag85B	2	0	PhenoGraph: M	98112	0	105970	1	0	9.436633009342266e-4	-0.000943663
773	042002	BCG	Ag85B	2	0	PhenoGraph: N	98112	0	105970	1	0	9.436633009342266e-4	-0.000943663
773	042002	BCG	Ag85B	2	0	PhenoGraph: O	98112	33	105970	47	0.033635	0.0443522	-0.0107171
773	042002	BCG	Ag85B	2	0	PhenoGraph: P	98112	0	105970	0	0	0	0
773	042002	BCG	Ag85B	2	0	PhenoGraph: Q	98112	15	105970	13	0.015288649706457925	0.012267622912144947	0.00302103
773	042002	BCG	Ag85B	2	0	PhenoGraph: R	98112	0	105970	0	0	0	0
773	042002	BCG	Ag85B	2	0	PhenoGraph: S	98112	0	105970	3	0	0.00283099	-0.00283099
773	042002	BCG	Ag85B	2	0	PhenoGraph: T	98112	0	105970	2	0	0.00188733	-0.00188733
802	042002	BCG	Ag85B	7	28	PhenoGraph: A	90668	0	108632	0	0	0	0
802	042002	BCG	Ag85B	7	28	PhenoGraph: B	90668	7	108632	2	0.00772047	0.00184108	0.0058794
802	042002	BCG	Ag85B	7	28	PhenoGraph: C	90668	37	108632	3	0.0408082	0.00276162	0.0380466
802	042002	BCG	Ag85B	7	28	PhenoGraph: D	90668	22	108632	28	0.024264349053690386	0.025775093894984905	-0.00151074
802	042002	BCG	Ag85B	7	28	PhenoGraph: E	90668	0	108632	0	0	0	0
802	042002	BCG	Ag85B	7	28	PhenoGraph: F	90668	35	108632	42	0.0386024	0.0386626	-6.02673e-05
802	042002	BCG	Ag85B	7	28	PhenoGraph: G	90668	5	108632	8	0.00551462	0.00736431	-0.00184969
802	042002	BCG	Ag85B	7	28	PhenoGraph: H	90668	14	108632	25	0.015440949397802972	0.023013476691950807	-0.00757253
802	042002	BCG	Ag85B	7	28	PhenoGraph: I	90668	39	108632	53	0.0430141	0.048788570586935705	-0.0057745
802	042002	BCG	Ag85B	7	28	PhenoGraph: J	90668	1	108632	0	0.00110292	0	0.00110292
802	042002	BCG	Ag85B	7	28	PhenoGraph: K	90668	26	108632	24	0.028676	0.022092937624272776	0.00658311
802	042002	BCG	Ag85B	7	28	PhenoGraph: L	90668	19	108632	20	0.020955574182732608	0.018410781353560644	0.00254479
802	042002	BCG	Ag85B	7	28	PhenoGraph: M	90668	0	108632	0	0	0	0
802	042002	BCG	Ag85B	7	28	PhenoGraph: N	90668	1	108632	0	0.00110292	0	0.00110292
802	042002	BCG	Ag85B	7	28	PhenoGraph: O	90668	37	108632	42	0.0408082	0.0386626	0.00214558
802	042002	BCG	Ag85B	7	28	PhenoGraph: P	90668	0	108632	1	0	9.205390676780322e-4	-0.000920539
802	042002	BCG	Ag85B	7	28	PhenoGraph: Q	90668	9	108632	11	0.00992632	0.010125929744458355	-0.000199605
802	042002	BCG	Ag85B	7	28	PhenoGraph: R	90668	3	108632	0	0.00330877	0	0.00330877
802	042002	BCG	Ag85B	7	28	PhenoGraph: S	90668	5	108632	3	0.00551462	0.00276162	0.00275301
802	042002	BCG	Ag85B	7	28	PhenoGraph: T	90668	2	108632	3	0.00220585	0.00276162	-0.000555767
773	042002	BCG	BCG-Pasteur	10	70	PhenoGraph: A	118476	0	124959	0	0	0	0
773	042002	BCG	BCG-Pasteur	10	70	PhenoGraph: B	118476	34	124959	8	0.0286978	0.0064021	0.022295695445312583
773	042002	BCG	BCG-Pasteur	10	70	PhenoGraph: C	118476	32	124959	3	0.027009689726189272	0.00240079	0.024608902267902955
773	042002	BCG	BCG-Pasteur	10	70	PhenoGraph: D	118476	39	124959	40	0.032918059353793175	0.0320105	9.07559909975604e-4
773	042002	BCG	BCG-Pasteur	10	70	PhenoGraph: E	118476	0	124959	0	0	0	0
773	042002	BCG	BCG-Pasteur	10	70	PhenoGraph: F	118476	65	124959	68	0.0548634	0.054417849054489875	4.455832018320782e-4
773	042002	BCG	BCG-Pasteur	10	70	PhenoGraph: G	118476	11	124959	20	0.00928458	0.016005249721908785	-0.00672067
773	042002	BCG	BCG-Pasteur	10	70	PhenoGraph: H	118476	14	124959	31	0.011816739255207806	0.024808137068958618	-0.0129914
773	042002	BCG	BCG-Pasteur	10	70	PhenoGraph: I	118476	84	124959	110	0.0709004	0.0880289	-0.0171284
773	042002	BCG	BCG-Pasteur	10	70	PhenoGraph: J	118476	0	124959	2	0	0.00160052	-0.00160052
773	042002	BCG	BCG-Pasteur	10	70	PhenoGraph: K	118476	43	124959	36	0.036294270569566835	0.028809449499435813	0.00748482
773	042002	BCG	BCG-Pasteur	10	70	PhenoGraph: L	118476	17	124959	11	0.0143489	0.00880289	0.00554601
773	042002	BCG	BCG-Pasteur	10	70	PhenoGraph: M	118476	0	124959	0	0	0	0
773	042002	BCG	BCG-Pasteur	10	70	PhenoGraph: N	118476	0	124959	0	0	0	0
773	042002	BCG	BCG-Pasteur	10	70	PhenoGraph: O	118476	57	124959	58	0.048111	0.0464152	0.00169579
773	042002	BCG	BCG-Pasteur	10	70	PhenoGraph: P	118476	1	124959	0	8.440528039434147e-4	0	8.440528039434147e-4
773	042002	BCG	BCG-Pasteur	10	70	PhenoGraph: Q	118476	11	124959	19	0.00928458	0.015204987235813348	-0.00592041
773	042002	BCG	BCG-Pasteur	10	70	PhenoGraph: R	118476	1	124959	0	8.440528039434147e-4	0	8.440528039434147e-4
773	042002	BCG	BCG-Pasteur	10	70	PhenoGraph: S	118476	2	124959	0	0.00168811	0	0.00168811
773	042002	BCG	BCG-Pasteur	10	70	PhenoGraph: T	118476	1	124959	2	8.440528039434147e-4	0.00160052	-0.000756472
802	042002	BCG	BCG-Pasteur	11	168	PhenoGraph: A	85692	0	76662	0	0	0	0
802	042002	BCG	BCG-Pasteur	11	168	PhenoGraph: B	85692	34	76662	2	0.039676982682164026	0.00260885	0.0370681
802	042002	BCG	BCG-Pasteur	11	168	PhenoGraph: C	85692	34	76662	2	0.039676982682164026	0.00260885	0.0370681
802	042002	BCG	BCG-Pasteur	11	168	PhenoGraph: D	85692	94	76662	35	0.10969518741539468	0.045655	0.0640402
802	042002	BCG	BCG-Pasteur	11	168	PhenoGraph: E	85692	0	76662	0	0	0	0
802	042002	BCG	BCG-Pasteur	11	168	PhenoGraph: F	85692	78	76662	47	0.0910237	0.061308079622237874	0.029715586530961957
802	042002	BCG	BCG-Pasteur	11	168	PhenoGraph: G	85692	9	76662	20	0.010502730709984595	0.0260885	-0.0155858
802	042002	BCG	BCG-Pasteur	11	168	PhenoGraph: H	85692	9	76662	29	0.010502730709984595	0.037828389554146774	-0.0273257
802	042002	BCG	BCG-Pasteur	11	168	PhenoGraph: I	85692	95	76662	109	0.11086215749428185	0.14218256763455167	-0.0313204
802	042002	BCG	BCG-Pasteur	11	168	PhenoGraph: J	85692	0	76662	0	0	0	0
802	042002	BCG	BCG-Pasteur	11	168	PhenoGraph: K	85692	30	76662	18	0.0350091	0.023479690068091103	0.011529412298524219
802	042002	BCG	BCG-Pasteur	11	168	PhenoGraph: L	85692	11	76662	12	0.0128367	0.015653126712060737	-0.00281646
802	042002	BCG	BCG-Pasteur	11	168	PhenoGraph: M	85692	0	76662	0	0	0	0
802	042002	BCG	BCG-Pasteur	11	168	PhenoGraph: N	85692	0	76662	0	0	0	0
802	042002	BCG	BCG-Pasteur	11	168	PhenoGraph: O	85692	26	76662	19	0.030341222051066614	0.024784117294096162	0.0055571
802	042002	BCG	BCG-Pasteur	11	168	PhenoGraph: P	85692	1	76662	1	0.00116697	0.00130443	-0.000137457
802	042002	BCG	BCG-Pasteur	11	168	PhenoGraph: Q	85692	3	76662	5	0.00350091	0.00652214	-0.00302123
802	042002	BCG	BCG-Pasteur	11	168	PhenoGraph: R	85692	11	76662	1	0.0128367	0.00130443	0.011532243641753889
802	042002	BCG	BCG-Pasteur	11	168	PhenoGraph: S	85692	6	76662	3	0.00700182	0.00391328	0.00308854
802	042002	BCG	BCG-Pasteur	11	168	PhenoGraph: T	85692	1	76662	1	0.00116697	0.00130443	-0.000137457
773	042002	BCG	BCG-Pasteur	2	0	PhenoGraph: A	111386	1	105970	2	8.97778895013736e-4	0.00188733	-0.000989548
773	042002	BCG	BCG-Pasteur	2	0	PhenoGraph: B	111386	12	105970	5	0.010773346740164832	0.00471832	0.00605503
773	042002	BCG	BCG-Pasteur	2	0	PhenoGraph: C	111386	10	105970	4	0.00897779	0.00377465	0.00520314
773	042002	BCG	BCG-Pasteur	2	0	PhenoGraph: D	111386	50	105970	37	0.0448889	0.0349155	0.0099734
773	042002	BCG	BCG-Pasteur	2	0	PhenoGraph: E	111386	0	105970	0	0	0	0
773	042002	BCG	BCG-Pasteur	2	0	PhenoGraph: F	111386	64	105970	68	0.0574578	0.0641691	-0.00671126
773	042002	BCG	BCG-Pasteur	2	0	PhenoGraph: G	111386	9	105970	32	0.00808001	0.0301972	-0.0221172
773	042002	BCG	BCG-Pasteur	2	0	PhenoGraph: H	111386	14	105970	35	0.012568904530192302	0.033028215532697934	-0.0204593
773	042002	BCG	BCG-Pasteur	2	0	PhenoGraph: I	111386	67	105970	116	0.0601512	0.10946494290837029	-0.0493138
773	042002	BCG	BCG-Pasteur	2	0	PhenoGraph: J	111386	1	105970	1	8.97778895013736e-4	9.436633009342266e-4	-4.58844e-05
773	042002	BCG	BCG-Pasteur	2	0	PhenoGraph: K	111386	42	105970	40	0.0377067	0.037746532037369065	-3.98184e-05
773	042002	BCG	BCG-Pasteur	2	0	PhenoGraph: L	111386	11	105970	15	0.00987557	0.014154949514013401	-0.00427938
773	042002	BCG	BCG-Pasteur	2	0	PhenoGraph: M	111386	0	105970	1	0	9.436633009342266e-4	-0.000943663
773	042002	BCG	BCG-Pasteur	2	0	PhenoGraph: N	111386	0	105970	1	0	9.436633009342266e-4	-0.000943663
773	042002	BCG	BCG-Pasteur	2	0	PhenoGraph: O	111386	41	105970	47	0.0368089	0.0443522	-0.00754324
773	042002	BCG	BCG-Pasteur	2	0	PhenoGraph: P	111386	1	105970	0	8.97778895013736e-4	0	8.97778895013736e-4
773	042002	BCG	BCG-Pasteur	2	0	PhenoGraph: Q	111386	16	105970	13	0.014364462320219776	0.012267622912144947	0.00209684
773	042002	BCG	BCG-Pasteur	2	0	PhenoGraph: R	111386	1	105970	0	8.97778895013736e-4	0	8.97778895013736e-4
773	042002	BCG	BCG-Pasteur	2	0	PhenoGraph: S	111386	2	105970	3	0.00179556	0.00283099	-0.00103543
773	042002	BCG	BCG-Pasteur	2	0	PhenoGraph: T	111386	0	105970	2	0	0.00188733	-0.00188733
802	042002	BCG	BCG-Pasteur	7	28	PhenoGraph: A	108156	0	108632	0	0	0	0
802	042002	BCG	BCG-Pasteur	7	28	PhenoGraph: B	108156	42	108632	2	0.038832797070897596	0.00184108	0.0369917
802	042002	BCG	BCG-Pasteur	7	28	PhenoGraph: C	108156	69	108632	3	0.0637967	0.00276162	0.061035120842011945
802	042002	BCG	BCG-Pasteur	7	28	PhenoGraph: D	108156	35	108632	28	0.032360664225747994	0.025775093894984905	0.00658557
802	042002	BCG	BCG-Pasteur	7	28	PhenoGraph: E	108156	0	108632	0	0	0	0
802	042002	BCG	BCG-Pasteur	7	28	PhenoGraph: F	108156	59	108632	42	0.0545508	0.0386626	0.015888193138069266
802	042002	BCG	BCG-Pasteur	7	28	PhenoGraph: G	108156	6	108632	8	0.00554754	0.00736431	-0.00181677
802	042002	BCG	BCG-Pasteur	7	28	PhenoGraph: H	108156	9	108632	25	0.00832131	0.023013476691950807	-0.0146922
802	042002	BCG	BCG-Pasteur	7	28	PhenoGraph: I	108156	42	108632	53	0.038832797070897596	0.048788570586935705	-0.00995577
802	042002	BCG	BCG-Pasteur	7	28	PhenoGraph: J	108156	0	108632	0	0	0	0
802	042002	BCG	BCG-Pasteur	7	28	PhenoGraph: K	108156	26	108632	24	0.0240394	0.022092937624272776	0.00194641
802	042002	BCG	BCG-Pasteur	7	28	PhenoGraph: L	108156	13	108632	20	0.012019675283849255	0.018410781353560644	-0.00639111
802	042002	BCG	BCG-Pasteur	7	28	PhenoGraph: M	108156	0	108632	0	0	0	0
802	042002	BCG	BCG-Pasteur	7	28	PhenoGraph: N	108156	0	108632	0	0	0	0
802	042002	BCG	BCG-Pasteur	7	28	PhenoGraph: O	108156	41	108632	42	0.0379082	0.0386626	-0.000754434
802	042002	BCG	BCG-Pasteur	7	28	PhenoGraph: P	108156	1	108632	1	9.245904064499426e-4	9.205390676780322e-4	4.051338771910405e-6
802	042002	BCG	BCG-Pasteur	7	28	PhenoGraph: Q	108156	12	108632	11	0.011095084877399313	0.010125929744458355	9.691551329409579e-4
802	042002	BCG	BCG-Pasteur	7	28	PhenoGraph: R	108156	2	108632	0	0.00184918	0	0.00184918
802	042002	BCG	BCG-Pasteur	7	28	PhenoGraph: S	108156	7	108632	3	0.00647213	0.00276162	0.00371052
802	042002	BCG	BCG-Pasteur	7	28	PhenoGraph: T	108156	2	108632	3	0.00184918	0.00276162	-0.000912436
773	042002	BCG	TB 10.4	10	70	PhenoGraph: A	138169	1	124959	0	7.237513479868856e-4	0	7.237513479868856e-4
773	042002	BCG	TB 10.4	10	70	PhenoGraph: B	138169	4	124959	8	0.00289501	0.0064021	-0.00350709
773	042002	BCG	TB 10.4	10	70	PhenoGraph: C	138169	22	124959	3	0.015922529655711483	0.00240079	0.013521742197425165
773	042002	BCG	TB 10.4	10	70	PhenoGraph: D	138169	57	124959	40	0.041253826835252486	0.0320105	0.00924333
773	042002	BCG	TB 10.4	10	70	PhenoGraph: E	138169	0	124959	0	0	0	0
773	042002	BCG	TB 10.4	10	70	PhenoGraph: F	138169	58	124959	68	0.0419776	0.054417849054489875	-0.0124403
773	042002	BCG	TB 10.4	10	70	PhenoGraph: G	138169	21	124959	20	0.015198778307724597	0.016005249721908785	-0.000806471
773	042002	BCG	TB 10.4	10	70	PhenoGraph: H	138169	27	124959	31	0.0195413	0.024808137068958618	-0.00526685
773	042002	BCG	TB 10.4	10	70	PhenoGraph: I	138169	105	124959	110	0.0759939	0.0880289	-0.012035
773	042002	BCG	TB 10.4	10	70	PhenoGraph: J	138169	0	124959	2	0	0.00160052	-0.00160052
773	042002	BCG	TB 10.4	10	70	PhenoGraph: K	138169	39	124959	36	0.0282263	0.028809449499435813	-0.000583147
773	042002	BCG	TB 10.4	10	70	PhenoGraph: L	138169	13	124959	11	0.00940877	0.00880289	6.058801767796808e-4
773	042002	BCG	TB 10.4	10	70	PhenoGraph: M	138169	4	124959	0	0.00289501	0	0.00289501
773	042002	BCG	TB 10.4	10	70	PhenoGraph: N	138169	0	124959	0	0	0	0
773	042002	BCG	TB 10.4	10	70	PhenoGraph: O	138169	46	124959	58	0.0332926	0.0464152	-0.0131227
773	042002	BCG	TB 10.4	10	70	PhenoGraph: P	138169	0	124959	0	0	0	0
773	042002	BCG	TB 10.4	10	70	PhenoGraph: Q	138169	27	124959	19	0.0195413	0.015204987235813348	0.0043363
773	042002	BCG	TB 10.4	10	70	PhenoGraph: R	138169	2	124959	0	0.0014475	0	0.0014475
773	042002	BCG	TB 10.4	10	70	PhenoGraph: S	138169	0	124959	0	0	0	0
773	042002	BCG	TB 10.4	10	70	PhenoGraph: T	138169	1	124959	2	7.237513479868856e-4	0.00160052	-0.000876774
802	042002	BCG	TB 10.4	11	168	PhenoGraph: A	83876	0	76662	0	0	0	0
802	042002	BCG	TB 10.4	11	168	PhenoGraph: B	83876	1	76662	2	0.00119224	0.00260885	-0.00141662
802	042002	BCG	TB 10.4	11	168	PhenoGraph: C	83876	7	76662	2	0.00834565	0.00260885	0.0057368
802	042002	BCG	TB 10.4	11	168	PhenoGraph: D	83876	51	76662	35	0.060804	0.045655	0.015149091154871258
802	042002	BCG	TB 10.4	11	168	PhenoGraph: E	83876	0	76662	0	0	0	0
802	042002	BCG	TB 10.4	11	168	PhenoGraph: F	83876	38	76662	47	0.045305	0.061308079622237874	-0.0160031
802	042002	BCG	TB 10.4	11	168	PhenoGraph: G	83876	12	76662	20	0.014306833897658447	0.0260885	-0.0117817
802	042002	BCG	TB 10.4	11	168	PhenoGraph: H	83876	19	76662	29	0.022652487004625875	0.037828389554146774	-0.0151759
802	042002	BCG	TB 10.4	11	168	PhenoGraph: I	83876	80	76662	109	0.0953789	0.14218256763455167	-0.0468037
802	042002	BCG	TB 10.4	11	168	PhenoGraph: J	83876	4	76662	0	0.00476894	0	0.00476894
802	042002	BCG	TB 10.4	11	168	PhenoGraph: K	83876	41	76662	18	0.0488817	0.023479690068091103	0.025401992415575263
802	042002	BCG	TB 10.4	11	168	PhenoGraph: L	83876	32	76662	12	0.0381516	0.015653126712060737	0.022498430348361794
802	042002	BCG	TB 10.4	11	168	PhenoGraph: M	83876	1	76662	0	0.00119224	0	0.00119224
802	042002	BCG	TB 10.4	11	168	PhenoGraph: N	83876	1	76662	0	0.00119224	0	0.00119224
802	042002	BCG	TB 10.4	11	168	PhenoGraph: O	83876	35	76662	19	0.0417283	0.024784117294096162	0.0169441
802	042002	BCG	TB 10.4	11	168	PhenoGraph: P	83876	1	76662	1	0.00119224	0.00130443	-0.000112191
802	042002	BCG	TB 10.4	11	168	PhenoGraph: Q	83876	7	76662	5	0.00834565	0.00652214	0.00182352
802	042002	BCG	TB 10.4	11	168	PhenoGraph: R	83876	0	76662	1	0	0.00130443	-0.00130443
802	042002	BCG	TB 10.4	11	168	PhenoGraph: S	83876	3	76662	3	0.00357671	0.00391328	-0.000336573
802	042002	BCG	TB 10.4	11	168	PhenoGraph: T	83876	1	76662	1	0.00119224	0.00130443	-0.000112191
773	042002	BCG	TB 10.4	2	0	PhenoGraph: A	100484	0	105970	2	0	0.00188733	-0.00188733
773	042002	BCG	TB 10.4	2	0	PhenoGraph: B	100484	3	105970	5	0.00298555	0.00471832	-0.00173277
773	042002	BCG	TB 10.4	2	0	PhenoGraph: C	100484	6	105970	4	0.0059711	0.00377465	0.00219645
773	042002	BCG	TB 10.4	2	0	PhenoGraph: D	100484	53	105970	37	0.0527447	0.0349155	0.017829173442042823
773	042002	BCG	TB 10.4	2	0	PhenoGraph: E	100484	0	105970	0	0	0	0
773	042002	BCG	TB 10.4	2	0	PhenoGraph: F	100484	69	105970	68	0.0686676	0.0641691	0.00449854
773	042002	BCG	TB 10.4	2	0	PhenoGraph: G	100484	19	105970	32	0.0189085	0.0301972	-0.0112887
773	042002	BCG	TB 10.4	2	0	PhenoGraph: H	100484	24	105970	35	0.023884399506389077	0.033028215532697934	-0.00914382
773	042002	BCG	TB 10.4	2	0	PhenoGraph: I	100484	87	105970	116	0.0865809	0.10946494290837029	-0.022884
773	042002	BCG	TB 10.4	2	0	PhenoGraph: J	100484	2	105970	1	0.00199037	9.436633009342266e-4	0.0010467
773	042002	BCG	TB 10.4	2	0	PhenoGraph: K	100484	23	105970	40	0.022889216193622865	0.037746532037369065	-0.0148573
773	042002	BCG	TB 10.4	2	0	PhenoGraph: L	100484	15	105970	15	0.014927749691493174	0.014154949514013401	7.728001774797728e-4
773	042002	BCG	TB 10.4	2	0	PhenoGraph: M	100484	1	105970	1	9.951833127662115e-4	9.436633009342266e-4	5.152001183198493e-5
773	042002	BCG	TB 10.4	2	0	PhenoGraph: N	100484	0	105970	1	0	9.436633009342266e-4	-0.000943663
773	042002	BCG	TB 10.4	2	0	PhenoGraph: O	100484	33	105970	47	0.032841	0.0443522	-0.0115111
773	042002	BCG	TB 10.4	2	0	PhenoGraph: P	100484	1	105970	0	9.951833127662115e-4	0	9.951833127662115e-4
773	042002	BCG	TB 10.4	2	0	PhenoGraph: Q	100484	13	105970	13	0.0129374	0.012267622912144947	6.697601538158023e-4
773	042002	BCG	TB 10.4	2	0	PhenoGraph: R	100484	1	105970	0	9.951833127662115e-4	0	9.951833127662115e-4
773	042002	BCG	TB 10.4	2	0	PhenoGraph: S	100484	2	105970	3	0.00199037	0.00283099	-0.000840623
773	042002	BCG	TB 10.4	2	0	PhenoGraph: T	100484	1	105970	2	9.951833127662115e-4	0.00188733	-0.000892143
802	042002	BCG	TB 10.4	7	28	PhenoGraph: A	114026	1	108632	0	8.769929665164085e-4	0	8.769929665164085e-4
802	042002	BCG	TB 10.4	7	28	PhenoGraph: B	114026	3	108632	2	0.00263098	0.00184108	7.899007641931615e-4
802	042002	BCG	TB 10.4	7	28	PhenoGraph: C	114026	12	108632	3	0.010523915598196903	0.00276162	0.0077623
802	042002	BCG	TB 10.4	7	28	PhenoGraph: D	114026	34	108632	28	0.0298178	0.025775093894984905	0.00404267
802	042002	BCG	TB 10.4	7	28	PhenoGraph: E	114026	0	108632	0	0	0	0
802	042002	BCG	TB 10.4	7	28	PhenoGraph: F	114026	33	108632	42	0.0289408	0.0386626	-0.00972187
802	042002	BCG	TB 10.4	7	28	PhenoGraph: G	114026	6	108632	8	0.00526196	0.00736431	-0.00210235
802	042002	BCG	TB 10.4	7	28	PhenoGraph: H	114026	9	108632	25	0.00789294	0.023013476691950807	-0.0151205
802	042002	BCG	TB 10.4	7	28	PhenoGraph: I	114026	26	108632	53	0.022801817129426624	0.048788570586935705	-0.0259868
802	042002	BCG	TB 10.4	7	28	PhenoGraph: J	114026	0	108632	0	0	0	0
802	042002	BCG	TB 10.4	7	28	PhenoGraph: K	114026	47	108632	24	0.041218669426271205	0.022092937624272776	0.0191257
802	042002	BCG	TB 10.4	7	28	PhenoGraph: L	114026	41	108632	20	0.035956711627172754	0.018410781353560644	0.0175459
802	042002	BCG	TB 10.4	7	28	PhenoGraph: M	114026	1	108632	0	8.769929665164085e-4	0	8.769929665164085e-4
802	042002	BCG	TB 10.4	7	28	PhenoGraph: N	114026	1	108632	0	8.769929665164085e-4	0	8.769929665164085e-4
802	042002	BCG	TB 10.4	7	28	PhenoGraph: O	114026	55	108632	42	0.0482346	0.0386626	0.00957197
802	042002	BCG	TB 10.4	7	28	PhenoGraph: P	114026	0	108632	1	0	9.205390676780322e-4	-0.000920539
802	042002	BCG	TB 10.4	7	28	PhenoGraph: Q	114026	13	108632	11	0.011400908564713312	0.010125929744458355	0.00127498
802	042002	BCG	TB 10.4	7	28	PhenoGraph: R	114026	1	108632	0	8.769929665164085e-4	0	8.769929665164085e-4
802	042002	BCG	TB 10.4	7	28	PhenoGraph: S	114026	4	108632	3	0.00350797	0.00276162	7.463546630315371e-4
802	042002	BCG	TB 10.4	7	28	PhenoGraph: T	114026	2	108632	3	0.00175399	0.00276162	-0.00100763
773	042002	BCG	TB WCL	10	70	PhenoGraph: A	150669	0	124959	0	0	0	0
773	042002	BCG	TB WCL	10	70	PhenoGraph: B	150669	91	124959	8	0.060397294732161225	0.0064021	0.0539952
773	042002	BCG	TB WCL	10	70	PhenoGraph: C	150669	669	124959	3	0.4440196722617128	0.00240079	0.4416188848034265
773	042002	BCG	TB WCL	10	70	PhenoGraph: D	150669	187	124959	40	0.12411312214191372	0.0320105	0.0921026
773	042002	BCG	TB WCL	10	70	PhenoGraph: E	150669	0	124959	0	0	0	0
773	042002	BCG	TB WCL	10	70	PhenoGraph: F	150669	203	124959	68	0.13473242671020583	0.054417849054489875	0.0803146
773	042002	BCG	TB WCL	10	70	PhenoGraph: G	150669	22	124959	20	0.014601543781401615	0.016005249721908785	-0.00140371
773	042002	BCG	TB WCL	10	70	PhenoGraph: H	150669	17	124959	31	0.011283	0.024808137068958618	-0.0135251
773	042002	BCG	TB WCL	10	70	PhenoGraph: I	150669	88	124959	110	0.0584062	0.0880289	-0.0296227
773	042002	BCG	TB WCL	10	70	PhenoGraph: J	150669	1	124959	2	6.637065355182553e-4	0.00160052	-0.000936818
773	042002	BCG	TB WCL	10	70	PhenoGraph: K	150669	68	124959	36	0.045132	0.028809449499435813	0.016322594915805545
773	042002	BCG	TB WCL	10	70	PhenoGraph: L	150669	15	124959	11	0.0099556	0.00880289	0.00115271
773	042002	BCG	TB WCL	10	70	PhenoGraph: M	150669	0	124959	0	0	0	0
773	042002	BCG	TB WCL	10	70	PhenoGraph: N	150669	1	124959	0	6.637065355182553e-4	0	6.637065355182553e-4
773	042002	BCG	TB WCL	10	70	PhenoGraph: O	150669	89	124959	58	0.059069881661124715	0.0464152	0.012654657467589238
773	042002	BCG	TB WCL	10	70	PhenoGraph: P	150669	1	124959	0	6.637065355182553e-4	0	6.637065355182553e-4
773	042002	BCG	TB WCL	10	70	PhenoGraph: Q	150669	33	124959	19	0.0219023	0.015204987235813348	0.00669733
773	042002	BCG	TB WCL	10	70	PhenoGraph: R	150669	1	124959	0	6.637065355182553e-4	0	6.637065355182553e-4
773	042002	BCG	TB WCL	10	70	PhenoGraph: S	150669	5	124959	0	0.00331853	0	0.00331853
773	042002	BCG	TB WCL	10	70	PhenoGraph: T	150669	1	124959	2	6.637065355182553e-4	0.00160052	-0.000936818
802	042002	BCG	TB WCL	11	168	PhenoGraph: A	78488	0	76662	0	0	0	0
802	042002	BCG	TB WCL	11	168	PhenoGraph: B	78488	38	76662	2	0.048415044337987975	0.00260885	0.0458062
802	042002	BCG	TB WCL	11	168	PhenoGraph: C	78488	238	76662	2	0.30323106716950365	0.00260885	0.3006222127174935
802	042002	BCG	TB WCL	11	168	PhenoGraph: D	78488	98	76662	35	0.12485985118744267	0.045655	0.0792049
802	042002	BCG	TB WCL	11	168	PhenoGraph: E	78488	0	76662	0	0	0	0
802	042002	BCG	TB WCL	11	168	PhenoGraph: F	78488	122	76662	47	0.15543777392722455	0.061308079622237874	0.0941297
802	042002	BCG	TB WCL	11	168	PhenoGraph: G	78488	11	76662	20	0.014014881255733361	0.0260885	-0.0120737
802	042002	BCG	TB WCL	11	168	PhenoGraph: H	78488	8	76662	29	0.010192640913260624	0.037828389554146774	-0.0276357
802	042002	BCG	TB WCL	11	168	PhenoGraph: I	78488	84	76662	109	0.10702272958923657	0.14218256763455167	-0.0351598
802	042002	BCG	TB WCL	11	168	PhenoGraph: J	78488	2	76662	0	0.00254816	0	0.00254816
802	042002	BCG	TB WCL	11	168	PhenoGraph: K	78488	29	76662	18	0.0369483	0.023479690068091103	0.013468633242478666
802	042002	BCG	TB WCL	11	168	PhenoGraph: L	78488	5	76662	12	0.0063704	0.015653126712060737	-0.00928273
802	042002	BCG	TB WCL	11	168	PhenoGraph: M	78488	0	76662	0	0	0	0
802	042002	BCG	TB WCL	11	168	PhenoGraph: N	78488	0	76662	0	0	0	0
802	042002	BCG	TB WCL	11	168	PhenoGraph: O	78488	32	76662	19	0.0407706	0.024784117294096162	0.015986446358946336
802	042002	BCG	TB WCL	11	168	PhenoGraph: P	78488	1	76662	1	0.00127408	0.00130443	-3.03471e-05
802	042002	BCG	TB WCL	11	168	PhenoGraph: Q	78488	10	76662	5	0.012740801141575782	0.00652214	0.00621867
802	042002	BCG	TB WCL	11	168	PhenoGraph: R	78488	3	76662	1	0.00382224	0.00130443	0.00251781
802	042002	BCG	TB WCL	11	168	PhenoGraph: S	78488	9	76662	3	0.011466721027418204	0.00391328	0.00755344
802	042002	BCG	TB WCL	11	168	PhenoGraph: T	78488	3	76662	1	0.00382224	0.00130443	0.00251781
773	042002	BCG	TB WCL	2	0	PhenoGraph: A	101469	3	105970	2	0.00295657	0.00188733	0.00106924
773	042002	BCG	TB WCL	2	0	PhenoGraph: B	101469	27	105970	5	0.026609112142624843	0.00471832	0.0218908
773	042002	BCG	TB WCL	2	0	PhenoGraph: C	101469	111	105970	4	0.10939301658634656	0.00377465	0.10561836338260966
773	042002	BCG	TB WCL	2	0	PhenoGraph: D	101469	121	105970	37	0.11924824330583725	0.0349155	0.0843327
773	042002	BCG	TB WCL	2	0	PhenoGraph: E	101469	0	105970	0	0	0	0
773	042002	BCG	TB WCL	2	0	PhenoGraph: F	101469	91	105970	68	0.0896826	0.0641691	0.025513458683837795
773	042002	BCG	TB WCL	2	0	PhenoGraph: G	101469	15	105970	32	0.014782840079236022	0.0301972	-0.0154144
773	042002	BCG	TB WCL	2	0	PhenoGraph: H	101469	14	105970	35	0.013797317407286954	0.033028215532697934	-0.0192309
773	042002	BCG	TB WCL	2	0	PhenoGraph: I	101469	65	105970	116	0.064059	0.10946494290837029	-0.045406
773	042002	BCG	TB WCL	2	0	PhenoGraph: J	101469	0	105970	1	0	9.436633009342266e-4	-0.000943663
773	042002	BCG	TB WCL	2	0	PhenoGraph: K	101469	49	105970	40	0.0482906	0.037746532037369065	0.010544078888135272
773	042002	BCG	TB WCL	2	0	PhenoGraph: L	101469	4	105970	15	0.00394209	0.014154949514013401	-0.0102129
773	042002	BCG	TB WCL	2	0	PhenoGraph: M	101469	0	105970	1	0	9.436633009342266e-4	-0.000943663
773	042002	BCG	TB WCL	2	0	PhenoGraph: N	101469	0	105970	1	0	9.436633009342266e-4	-0.000943663
773	042002	BCG	TB WCL	2	0	PhenoGraph: O	101469	57	105970	47	0.0561748	0.0443522	0.011822617157188242
773	042002	BCG	TB WCL	2	0	PhenoGraph: P	101469	1	105970	0	9.855226719490682e-4	0	9.855226719490682e-4
773	042002	BCG	TB WCL	2	0	PhenoGraph: Q	101469	19	105970	13	0.018724930767032296	0.012267622912144947	0.00645731
773	042002	BCG	TB WCL	2	0	PhenoGraph: R	101469	1	105970	0	9.855226719490682e-4	0	9.855226719490682e-4
773	042002	BCG	TB WCL	2	0	PhenoGraph: S	101469	3	105970	3	0.00295657	0.00283099	1.2557811304452458e-4
773	042002	BCG	TB WCL	2	0	PhenoGraph: T	101469	0	105970	2	0	0.00188733	-0.00188733
802	042002	BCG	TB WCL	7	28	PhenoGraph: A	100395	3	108632	0	0.0029882	0	0.0029882
802	042002	BCG	TB WCL	7	28	PhenoGraph: B	100395	52	108632	2	0.051795408137855464	0.00184108	0.0499543
802	042002	BCG	TB WCL	7	28	PhenoGraph: C	100395	350	108632	3	0.3486229393894118	0.00276162	0.3458613221863777
802	042002	BCG	TB WCL	7	28	PhenoGraph: D	100395	43	108632	28	0.042830818267842026	0.025775093894984905	0.0170557
802	042002	BCG	TB WCL	7	28	PhenoGraph: E	100395	0	108632	0	0	0	0
802	042002	BCG	TB WCL	7	28	PhenoGraph: F	100395	119	108632	42	0.11853179939240001	0.0386626	0.0798692
802	042002	BCG	TB WCL	7	28	PhenoGraph: G	100395	6	108632	8	0.00597639	0.00736431	-0.00138792
802	042002	BCG	TB WCL	7	28	PhenoGraph: H	100395	11	108632	25	0.010956720952238657	0.023013476691950807	-0.0120568
802	042002	BCG	TB WCL	7	28	PhenoGraph: I	100395	65	108632	53	0.0647443	0.048788570586935705	0.015955689585383633
802	042002	BCG	TB WCL	7	28	PhenoGraph: J	100395	4	108632	0	0.00398426	0	0.00398426
802	042002	BCG	TB WCL	7	28	PhenoGraph: K	100395	23	108632	24	0.022909507445589918	0.022092937624272776	8.165698213171424e-4
802	042002	BCG	TB WCL	7	28	PhenoGraph: L	100395	21	108632	20	0.020917376363364708	0.018410781353560644	0.0025066
802	042002	BCG	TB WCL	7	28	PhenoGraph: M	100395	0	108632	0	0	0	0
802	042002	BCG	TB WCL	7	28	PhenoGraph: N	100395	0	108632	0	0	0	0
802	042002	BCG	TB WCL	7	28	PhenoGraph: O	100395	34	108632	42	0.033866228397828574	0.0386626	-0.00479641
802	042002	BCG	TB WCL	7	28	PhenoGraph: P	100395	0	108632	1	0	9.205390676780322e-4	-0.000920539
802	042002	BCG	TB WCL	7	28	PhenoGraph: Q	100395	20	108632	11	0.019921310822252104	0.010125929744458355	0.00979538
802	042002	BCG	TB WCL	7	28	PhenoGraph: R	100395	0	108632	0	0	0	0
802	042002	BCG	TB WCL	7	28	PhenoGraph: S	100395	9	108632	3	0.00896459	0.00276162	0.00620297
802	042002	BCG	TB WCL	7	28	PhenoGraph: T	100395	1	108632	3	9.960655411126052e-4	0.00276162	-0.00176555
820	042007	H4:IC31	Ag85B	11	168	PhenoGraph: A	61781	0	57707	0	0	0	0
820	042007	H4:IC31	Ag85B	11	168	PhenoGraph: B	61781	1	57707	3	0.00161862	0.00519868	-0.00358006
820	042007	H4:IC31	Ag85B	11	168	PhenoGraph: C	61781	6	57707	2	0.00971172	0.00346578	0.00624594
820	042007	H4:IC31	Ag85B	11	168	PhenoGraph: D	61781	31	57707	33	0.050177238956960885	0.0571854	-0.0070082
820	042007	H4:IC31	Ag85B	11	168	PhenoGraph: E	61781	0	57707	0	0	0	0
820	042007	H4:IC31	Ag85B	11	168	PhenoGraph: F	61781	51	57707	62	0.0825497	0.10743930545687698	-0.0248897
820	042007	H4:IC31	Ag85B	11	168	PhenoGraph: G	61781	26	57707	20	0.042084135899386546	0.034657840469960316	0.0074263
820	042007	H4:IC31	Ag85B	11	168	PhenoGraph: H	61781	33	57707	49	0.0534145	0.0849117	-0.0314972
820	042007	H4:IC31	Ag85B	11	168	PhenoGraph: I	61781	95	57707	146	0.15376895809391236	0.2530022354307103	-0.0992333
820	042007	H4:IC31	Ag85B	11	168	PhenoGraph: J	61781	1	57707	1	0.00161862	0.00173289	-0.000114271
820	042007	H4:IC31	Ag85B	11	168	PhenoGraph: K	61781	31	57707	31	0.050177238956960885	0.0537197	-0.00354241
820	042007	H4:IC31	Ag85B	11	168	PhenoGraph: L	61781	3	57707	5	0.00485586	0.00866446	-0.0038086
820	042007	H4:IC31	Ag85B	11	168	PhenoGraph: M	61781	0	57707	0	0	0	0
820	042007	H4:IC31	Ag85B	11	168	PhenoGraph: N	61781	0	57707	1	0	0.00173289	-0.00173289
820	042007	H4:IC31	Ag85B	11	168	PhenoGraph: O	61781	19	57707	20	0.030753791618782476	0.034657840469960316	-0.00390405
820	042007	H4:IC31	Ag85B	11	168	PhenoGraph: P	61781	0	57707	1	0	0.00173289	-0.00173289
820	042007	H4:IC31	Ag85B	11	168	PhenoGraph: Q	61781	8	57707	8	0.012948964892118938	0.013863136187984126	-0.000914171
820	042007	H4:IC31	Ag85B	11	168	PhenoGraph: R	61781	0	57707	0	0	0	0
820	042007	H4:IC31	Ag85B	11	168	PhenoGraph: S	61781	0	57707	0	0	0	0
820	042007	H4:IC31	Ag85B	11	168	PhenoGraph: T	61781	1	57707	0	0.00161862	0	0.00161862
794	042007	H4:IC31	Ag85B	2	0	PhenoGraph: A	89841	0	90587	0	0	0	0
794	042007	H4:IC31	Ag85B	2	0	PhenoGraph: B	89841	4	90587	6	0.00445231	0.00662347	-0.00217116
794	042007	H4:IC31	Ag85B	2	0	PhenoGraph: C	89841	1	90587	3	0.00111308	0.00331173	-0.00219866
794	042007	H4:IC31	Ag85B	2	0	PhenoGraph: D	89841	21	90587	29	0.0233746	0.0320134	-0.0086388
794	042007	H4:IC31	Ag85B	2	0	PhenoGraph: E	89841	16	90587	22	0.017809240769804432	0.024286045459061455	-0.0064768
794	042007	H4:IC31	Ag85B	2	0	PhenoGraph: F	89841	42	90587	48	0.0467493	0.052987735547043176	-0.00623848
794	042007	H4:IC31	Ag85B	2	0	PhenoGraph: G	89841	10	90587	15	0.0111308	0.016558667358450994	-0.00542789
794	042007	H4:IC31	Ag85B	2	0	PhenoGraph: H	89841	21	90587	30	0.0233746	0.0331173	-0.00974271
794	042007	H4:IC31	Ag85B	2	0	PhenoGraph: I	89841	43	90587	72	0.0478623	0.0794816	-0.0316193
794	042007	H4:IC31	Ag85B	2	0	PhenoGraph: J	89841	3	90587	2	0.00333923	0.00220782	0.00113141
794	042007	H4:IC31	Ag85B	2	0	PhenoGraph: K	89841	32	90587	38	0.035618481539608865	0.0419486	-0.00633014
794	042007	H4:IC31	Ag85B	2	0	PhenoGraph: L	89841	1	90587	6	0.00111308	0.00662347	-0.00551039
794	042007	H4:IC31	Ag85B	2	0	PhenoGraph: M	89841	0	90587	0	0	0	0
794	042007	H4:IC31	Ag85B	2	0	PhenoGraph: N	89841	1	90587	0	0.00111308	0	0.00111308
794	042007	H4:IC31	Ag85B	2	0	PhenoGraph: O	89841	20	90587	16	0.0222616	0.0176626	0.00459897
794	042007	H4:IC31	Ag85B	2	0	PhenoGraph: P	89841	0	90587	0	0	0	0
794	042007	H4:IC31	Ag85B	2	0	PhenoGraph: Q	89841	9	90587	3	0.010017697933014992	0.00331173	0.00670596
794	042007	H4:IC31	Ag85B	2	0	PhenoGraph: R	89841	0	90587	1	0	0.00110391	-0.00110391
794	042007	H4:IC31	Ag85B	2	0	PhenoGraph: S	89841	3	90587	6	0.00333923	0.00662347	-0.00328423
794	042007	H4:IC31	Ag85B	2	0	PhenoGraph: T	89841	2	90587	1	0.00222616	0.00110391	0.00112224
794	042007	H4:IC31	BCG-Pasteur	2	0	PhenoGraph: A	84934	0	90587	0	0	0	0
794	042007	H4:IC31	BCG-Pasteur	2	0	PhenoGraph: B	84934	4	90587	6	0.00470954	0.00662347	-0.00191393
794	042007	H4:IC31	BCG-Pasteur	2	0	PhenoGraph: C	84934	5	90587	3	0.00588692	0.00331173	0.00257519
794	042007	H4:IC31	BCG-Pasteur	2	0	PhenoGraph: D	84934	25	90587	29	0.029434619822450374	0.0320134	-0.0025788
794	042007	H4:IC31	BCG-Pasteur	2	0	PhenoGraph: E	84934	26	90587	22	0.030612	0.024286045459061455	0.00632596
794	042007	H4:IC31	BCG-Pasteur	2	0	PhenoGraph: F	84934	39	90587	48	0.045918006923022586	0.052987735547043176	-0.00706973
794	042007	H4:IC31	BCG-Pasteur	2	0	PhenoGraph: G	84934	5	90587	15	0.00588692	0.016558667358450994	-0.0106717
794	042007	H4:IC31	BCG-Pasteur	2	0	PhenoGraph: H	84934	9	90587	30	0.010596463136082136	0.0331173	-0.0225209
794	042007	H4:IC31	BCG-Pasteur	2	0	PhenoGraph: I	84934	48	90587	72	0.0565145	0.0794816	-0.0229671
794	042007	H4:IC31	BCG-Pasteur	2	0	PhenoGraph: J	84934	0	90587	2	0	0.00220782	-0.00220782
794	042007	H4:IC31	BCG-Pasteur	2	0	PhenoGraph: K	84934	35	90587	38	0.0412085	0.0419486	-0.000740156
794	042007	H4:IC31	BCG-Pasteur	2	0	PhenoGraph: L	84934	2	90587	6	0.00235477	0.00662347	-0.0042687
794	042007	H4:IC31	BCG-Pasteur	2	0	PhenoGraph: M	84934	0	90587	0	0	0	0
794	042007	H4:IC31	BCG-Pasteur	2	0	PhenoGraph: N	84934	0	90587	0	0	0	0
794	042007	H4:IC31	BCG-Pasteur	2	0	PhenoGraph: O	84934	16	90587	16	0.0188382	0.0176626	0.00117558
794	042007	H4:IC31	BCG-Pasteur	2	0	PhenoGraph: P	84934	2	90587	0	0.00235477	0	0.00235477
794	042007	H4:IC31	BCG-Pasteur	2	0	PhenoGraph: Q	84934	3	90587	3	0.00353215	0.00331173	2.204209070038464e-4
794	042007	H4:IC31	BCG-Pasteur	2	0	PhenoGraph: R	84934	0	90587	1	0	0.00110391	-0.00110391
794	042007	H4:IC31	BCG-Pasteur	2	0	PhenoGraph: S	84934	5	90587	6	0.00588692	0.00662347	-0.000736543
794	042007	H4:IC31	BCG-Pasteur	2	0	PhenoGraph: T	84934	1	90587	1	0.00117738	0.00110391	7.347363566794873e-5
820	042007	H4:IC31	TB 10.4	11	168	PhenoGraph: A	67677	0	57707	0	0	0	0
820	042007	H4:IC31	TB 10.4	11	168	PhenoGraph: B	67677	3	57707	3	0.00443282	0.00519868	-0.000765855
820	042007	H4:IC31	TB 10.4	11	168	PhenoGraph: C	67677	3	57707	2	0.00443282	0.00346578	9.670365567541342e-4
820	042007	H4:IC31	TB 10.4	11	168	PhenoGraph: D	67677	23	57707	33	0.033985	0.0571854	-0.0232005
820	042007	H4:IC31	TB 10.4	11	168	PhenoGraph: E	67677	0	57707	0	0	0	0
820	042007	H4:IC31	TB 10.4	11	168	PhenoGraph: F	67677	20	57707	62	0.0295521	0.10743930545687698	-0.0778872
820	042007	H4:IC31	TB 10.4	11	168	PhenoGraph: G	67677	24	57707	20	0.0354626	0.034657840469960316	8.047243600410106e-4
820	042007	H4:IC31	TB 10.4	11	168	PhenoGraph: H	67677	31	57707	49	0.0458058	0.0849117	-0.0391059
820	042007	H4:IC31	TB 10.4	11	168	PhenoGraph: I	67677	85	57707	146	0.12559658377292138	0.2530022354307103	-0.127406
820	042007	H4:IC31	TB 10.4	11	168	PhenoGraph: J	67677	3	57707	1	0.00443282	0.00173289	0.00269993
820	042007	H4:IC31	TB 10.4	11	168	PhenoGraph: K	67677	44	57707	31	0.0650147	0.0537197	0.011295049459897281
820	042007	H4:IC31	TB 10.4	11	168	PhenoGraph: L	67677	5	57707	5	0.00738803	0.00866446	-0.00127643
820	042007	H4:IC31	TB 10.4	11	168	PhenoGraph: M	67677	0	57707	0	0	0	0
820	042007	H4:IC31	TB 10.4	11	168	PhenoGraph: N	67677	0	57707	1	0	0.00173289	-0.00173289
820	042007	H4:IC31	TB 10.4	11	168	PhenoGraph: O	67677	27	57707	20	0.0398954	0.034657840469960316	0.00523754
820	042007	H4:IC31	TB 10.4	11	168	PhenoGraph: P	67677	0	57707	1	0	0.00173289	-0.00173289
820	042007	H4:IC31	TB 10.4	11	168	PhenoGraph: Q	67677	7	57707	8	0.010343248075417054	0.013863136187984126	-0.00351989
820	042007	H4:IC31	TB 10.4	11	168	PhenoGraph: R	67677	1	57707	0	0.00147761	0	0.00147761
820	042007	H4:IC31	TB 10.4	11	168	PhenoGraph: S	67677	0	57707	0	0	0	0
820	042007	H4:IC31	TB 10.4	11	168	PhenoGraph: T	67677	0	57707	0	0	0	0
794	042007	H4:IC31	TB 10.4	2	0	PhenoGraph: A	84727	0	90587	0	0	0	0
794	042007	H4:IC31	TB 10.4	2	0	PhenoGraph: B	84727	3	90587	6	0.00354078	0.00662347	-0.00308268
794	042007	H4:IC31	TB 10.4	2	0	PhenoGraph: C	84727	4	90587	3	0.00472105	0.00331173	0.00140931
794	042007	H4:IC31	TB 10.4	2	0	PhenoGraph: D	84727	16	90587	29	0.0188842	0.0320134	-0.0131292
794	042007	H4:IC31	TB 10.4	2	0	PhenoGraph: E	84727	8	90587	22	0.00944209	0.024286045459061455	-0.014844
794	042007	H4:IC31	TB 10.4	2	0	PhenoGraph: F	84727	23	90587	48	0.027146	0.052987735547043176	-0.0258417
794	042007	H4:IC31	TB 10.4	2	0	PhenoGraph: G	84727	4	90587	15	0.00472105	0.016558667358450994	-0.0118376
794	042007	H4:IC31	TB 10.4	2	0	PhenoGraph: H	84727	19	90587	30	0.022424964887226034	0.0331173	-0.0106924
794	042007	H4:IC31	TB 10.4	2	0	PhenoGraph: I	84727	26	90587	72	0.0306868	0.0794816	-0.0487948
794	042007	H4:IC31	TB 10.4	2	0	PhenoGraph: J	84727	0	90587	2	0	0.00220782	-0.00220782
794	042007	H4:IC31	TB 10.4	2	0	PhenoGraph: K	84727	49	90587	38	0.0578328	0.0419486	0.015884180208103574
794	042007	H4:IC31	TB 10.4	2	0	PhenoGraph: L	84727	2	90587	6	0.00236052	0.00662347	-0.00426294
794	042007	H4:IC31	TB 10.4	2	0	PhenoGraph: M	84727	0	90587	0	0	0	0
794	042007	H4:IC31	TB 10.4	2	0	PhenoGraph: N	84727	0	90587	0	0	0	0
794	042007	H4:IC31	TB 10.4	2	0	PhenoGraph: O	84727	32	90587	16	0.0377684	0.0176626	0.020105783399646998
794	042007	H4:IC31	TB 10.4	2	0	PhenoGraph: P	84727	1	90587	0	0.00118026	0	0.00118026
794	042007	H4:IC31	TB 10.4	2	0	PhenoGraph: Q	84727	2	90587	3	0.00236052	0.00331173	-0.000951211
794	042007	H4:IC31	TB 10.4	2	0	PhenoGraph: R	84727	0	90587	1	0	0.00110391	-0.00110391
794	042007	H4:IC31	TB 10.4	2	0	PhenoGraph: S	84727	3	90587	6	0.00354078	0.00662347	-0.00308268
794	042007	H4:IC31	TB 10.4	2	0	PhenoGraph: T	84727	1	90587	1	0.00118026	0.00110391	7.635015262393561e-5
794	042007	H4:IC31	TB WCL	2	0	PhenoGraph: A	84726	0	90587	0	0	0	0
794	042007	H4:IC31	TB WCL	2	0	PhenoGraph: B	84726	10	90587	6	0.011802752401860114	0.00662347	0.00517929
794	042007	H4:IC31	TB WCL	2	0	PhenoGraph: C	84726	16	90587	3	0.0188844	0.00331173	0.015572670371285981
794	042007	H4:IC31	TB WCL	2	0	PhenoGraph: D	84726	42	90587	29	0.0495716	0.0320134	0.0175581
794	042007	H4:IC31	TB WCL	2	0	PhenoGraph: E	84726	37	90587	22	0.0436702	0.024286045459061455	0.0193841
794	042007	H4:IC31	TB WCL	2	0	PhenoGraph: F	84726	36	90587	48	0.0424899	0.052987735547043176	-0.0104978
794	042007	H4:IC31	TB WCL	2	0	PhenoGraph: G	84726	9	90587	15	0.010622477161674103	0.016558667358450994	-0.00593619
794	042007	H4:IC31	TB WCL	2	0	PhenoGraph: H	84726	6	90587	30	0.00708165	0.0331173	-0.0260357
794	042007	H4:IC31	TB WCL	2	0	PhenoGraph: I	84726	26	90587	72	0.030687156244836297	0.0794816	-0.0487944
794	042007	H4:IC31	TB WCL	2	0	PhenoGraph: J	84726	2	90587	2	0.00236055	0.00220782	1.527281659118901e-4
794	042007	H4:IC31	TB WCL	2	0	PhenoGraph: K	84726	41	90587	38	0.0483913	0.0419486	0.00644266
794	042007	H4:IC31	TB WCL	2	0	PhenoGraph: L	84726	3	90587	6	0.00354083	0.00662347	-0.00308264
794	042007	H4:IC31	TB WCL	2	0	PhenoGraph: M	84726	0	90587	0	0	0	0
794	042007	H4:IC31	TB WCL	2	0	PhenoGraph: N	84726	1	90587	0	0.00118028	0	0.00118028
794	042007	H4:IC31	TB WCL	2	0	PhenoGraph: O	84726	5	90587	16	0.00590138	0.0176626	-0.0117612
794	042007	H4:IC31	TB WCL	2	0	PhenoGraph: P	84726	2	90587	0	0.00236055	0	0.00236055
794	042007	H4:IC31	TB WCL	2	0	PhenoGraph: Q	84726	6	90587	3	0.00708165	0.00331173	0.00376992
794	042007	H4:IC31	TB WCL	2	0	PhenoGraph: R	84726	1	90587	1	0.00118028	0.00110391	7.636408295594505e-5
[truncated: 12,802 more rows]

## Sheet: Supp Figure 1
Source Data_Suppl-Fig_1 is the processed ICS data output used to create Supplementary Figure 1.
[truncated: 3,329 more rows]
